# Supplementary material for: Reverse vaccinology and subtractive genomics reveal new therapeutic targets against Mycoplasma pneumoniae: a causative agent of pneumonia
Source: R Soc Open Sci. 2019 Jul 31;6(7):190907. doi: 10.1098/rsos.190907 (PMC6689572; doi:10.1098/rsos.190907)
Supplement: Protein interactions of the Drug target Ribosome-binding factor A [file rsos190907supp2.txt]

#node	x_position	y_position	color	annotation
pyrH	0.659230769230769	0.319491525423729	rgb(150,101,255)	UMP kinase; Catalyzes the reversible phosphorylation of UMP to UDP
rpsB	0.578923076923077	0.599152542372881	rgb(101,255,163)	Ribosomal protein S2
rpsO	0.647230769230769	0.721186440677966	rgb(101,199,255)	Ribosomal protein S15; One of the primary rRNA binding proteins, it binds directly to 16S rRNA where it helps nucleate assembly of the platform of the 30S subunit by binding and bridging several RNA helices of the 16S rRNA
MPNE_0182	0.333384615384615	0.807627118644068	rgb(178,171,0)	Conserved hypothetical protein
frr	0.660153846153846	0.5	rgb(0,28,178)	Ribosome recycling factor; Responsible for the release of ribosomes from messenger RNA at the termination of protein biosynthesis. May increase the efficiency of translation by recycling ribosomes from one round of translation to another
tig	0.579846153846154	0.835593220338983	rgb(0,178,157)	Trigger factor
infB	0.501384615384615	0.693220338983051	rgb(255,175,101)	Translation initiation factor IF-2
proS	0.499538461538462	0.177118644067797	rgb(239,117,117)	proline--tRNA ligase
rbfA	0.458	0.507627118644068	rgb(255,0,0)	Ribosome-binding factor A; Associates with free 30S ribosomal subunits (but not with 30S subunits that are part of 70S ribosomes or polysomes). Essential for efficient processing of 16S rRNA. May interact with the 5'-terminal helix region of 16S rRNA
tsf	0.593692307692308	0.225423728813559	rgb(14,178,0)	Translation elongation factor Ts
pheT	0.525384615384615	0.375423728813559	rgb(187,255,101)	phenylalanine--tRNA ligase, beta subunit
