# Supplementary material for: Reverse vaccinology and subtractive genomics reveal new therapeutic targets against Mycoplasma pneumoniae: a causative agent of pneumonia
Source: R Soc Open Sci. 2019 Jul 31;6(7):190907. doi: 10.1098/rsos.190907 (PMC6689572; doi:10.1098/rsos.190907)
Supplement: Protein interactions of the Drug target Transcriptional regulator MraZ [file rsos190907supp4.txt]

#node	x_position	y_position	color	annotation
infC	0.355225409836066	0.33195020746888	rgb(101,199,255)	Translation initiation factor IF-3; IF-3 binds to the 30S ribosomal subunit and shifts the equilibrum between 70S ribosomes and their 50S and 30S subunits in favor of the free subunits, thus enhancing the availability of 30S subunits on which protein synthesis initiation begins
hrcA	0.420696721311475	0.625103734439834	rgb(187,255,101)	Heat-inducible transcription repressor HrcA; Negative regulator of class I heat shock genes (grpE- dnaK-dnaJ and groELS operons). Prevents heat-shock induction of these operons
ffh	0.562704918032787	0.438381742738589	rgb(14,178,0)	Signal recognition particle protein
MPNE_0368	0.644774590163934	0.143360995850622	rgb(101,255,163)	Conserved hypothetical protein
clpB	0.348770491803279	0.537344398340249	rgb(0,28,178)	Chaperone protein ClpB
scpB	0.530430327868852	0.86597510373444	rgb(0,178,157)	Segregation and condensation protein B; Participates in chromosomal partition during cell division. May act via the formation of a condensin-like complex containing Smc and ScpA that pull DNA away from mid-cell into both cell halves
recA	0.48155737704918	0.550414937759336	rgb(150,101,255)	RecA protein; Can catalyze the hydrolysis of ATP in the presence of single-stranded DNA, the ATP-dependent uptake of single-stranded DNA by duplex DNA, and the ATP-dependent hybridization of homologous single-stranded DNAs. It interacts with LexA causing its activation and leading to its autocatalytic cleavage
mraW	0.541495901639344	0.15643153526971	rgb(255,175,101)	S-adenosyl-methyltransferase MraW
hprK	0.591290983606557	0.737136929460581	rgb(178,171,0)	HPr(Ser) kinase/phosphatase
grpE	0.421618852459016	0.231120331950207	rgb(239,117,117)	Co-chaperone GrpE; Participates actively in the response to hyperosmotic and heat shock by preventing the aggregation of stress-denatured proteins, in association with DnaK and GrpE. It is the nucleotide exchange factor for DnaK and may function as a thermosensor. Unfolded proteins bind initially to DnaJ; upon interaction with the DnaJ-bound protein, DnaK hydrolyzes its bound ATP, resulting in th…
mraZ	0.505532786885246	0.410373443983403	rgb(255,0,0)	Protein MraZ
