# Supplementary material for: Reverse vaccinology and subtractive genomics reveal new therapeutic targets against Mycoplasma pneumoniae: a causative agent of pneumonia
Source: R Soc Open Sci. 2019 Jul 31;6(7):190907. doi: 10.1098/rsos.190907 (PMC6689572; doi:10.1098/rsos.190907)
Supplement: Protein interactions of the drug target dTIGR00282 family metallophosphoesterase [file rsos190907supp6.txt]

#node	x_position	y_position	color	annotation
cmk	0.540153846153846	0.167801047120419	rgb(239,117,117)	Cytidylate kinase
MPNE_0403	0.336153846153846	0.537696335078534	rgb(178,171,0)	Death-on-curing family protein
MPNE_0558	0.65	0.360994764397906	rgb(150,101,255)	DNA-binding regulatory protein, YebC/PmpR family
MPNE_0402	0.314	0.723821989528796	rgb(187,255,101)	Hypothetical protein
MPNE_0406	0.475538461538462	0.478795811518325	rgb(255,0,0)	Putative metallophosphoesterase
MPNE_0404	0.502307692307692	0.714397905759162	rgb(255,175,101)	5-formyltetrahydrofolate cyclo-ligase
MPNE_0401	0.375846153846154	0.843979057591623	rgb(101,255,163)	Conserved hypothetical protein
recA	0.581692307692308	0.42696335078534	rgb(0,28,178)	RecA protein; Can catalyze the hydrolysis of ATP in the presence of single-stranded DNA, the ATP-dependent uptake of single-stranded DNA by duplex DNA, and the ATP-dependent hybridization of homologous single-stranded DNAs. It interacts with LexA causing its activation and leading to its autocatalytic cleavage
tyrS	0.679538461538462	0.620157068062827	rgb(0,178,157)	tyrosine--tRNA ligase; Catalyzes the attachment of tyrosine to tRNA(Tyr) in a two-step reaction: tyrosine is first activated by ATP to form Tyr- AMP and then transferred to the acceptor end of tRNA(Tyr)
ruvA	0.609384615384615	0.193717277486911	rgb(101,199,255)	Holliday junction DNA helicase RuvA; The RuvA-RuvB complex in the presence of ATP renatures cruciform structure in supercoiled DNA with palindromic sequence, indicating that it may promote strand exchange reactions in homologous recombination. RuvAB is a helicase that mediates the Holliday junction migration by localized denaturation and reannealing. RuvA stimulates, in the presence of DNA, the w…
MPNE_0301	0.614	0.742670157068063	rgb(14,178,0)	HDIG domain protein; Endoribonuclease that initiates mRNA decay
