# Supplementary material for: Reverse vaccinology and subtractive genomics reveal new therapeutic targets against Mycoplasma pneumoniae: a causative agent of pneumonia
Source: R Soc Open Sci. 2019 Jul 31;6(7):190907. doi: 10.1098/rsos.190907 (PMC6689572; doi:10.1098/rsos.190907)
Supplement: Protein interactions of the Drug target Hypothetical protein MPN423 [file rsos190907supp8.txt]

#node	x_position	y_position	color	annotation
MPNE_0500	0.511538461538461	0.166580310880829	rgb(101,255,163)	Cof-like hydrolase
ftsY	0.606615384615385	0.532642487046632	rgb(178,171,0)	Signal recognition particle-docking protein FtsY
MPNE_0494	0.502307692307692	0.791450777202073	rgb(0,178,157)	Transporter, major facilitator family protein
smc	0.456153846153846	0.469689119170984	rgb(255,175,101)	Chromosome segregation protein SMC
MPNE_0497	0.431230769230769	0.297150259067357	rgb(187,255,101)	Helix-turn-helix protein, YlxM/p13 family; Might take part in the signal recognition particle (SRP) pathway. This is inferred from the conservation of its genetic proximity to ftsY/ffh. May be a regulatory protein
alaS	0.432153846153846	0.796113989637306	rgb(0,28,178)	alanine--tRNA ligase
MPNE_0496	0.386923076923077	0.539637305699482	rgb(255,0,0)	Hypothetical protein
trmU	0.531846153846154	0.590932642487047	rgb(14,178,0)	tRNA (5-methylaminomethyl-2-thiouridylate)-methyltransferase
MPNE_0491	0.602923076923077	0.845077720207254	rgb(150,101,255)	RNAse H domain protein, YqgF family; Could be a nuclease involved in processing of the 5'-end of pre-16S rRNA
MPNE_0493	0.570615384615385	0.381088082901554	rgb(101,199,255)	Glycerophosphodiester phosphodiesterase family protein
