# Supplementary material for: Reverse vaccinology and subtractive genomics reveal new therapeutic targets against Mycoplasma pneumoniae: a causative agent of pneumonia
Source: R Soc Open Sci. 2019 Jul 31;6(7):190907. doi: 10.1098/rsos.190907 (PMC6689572; doi:10.1098/rsos.190907)
Supplement: Protein interactions of the Drug target Hypothetical protein [file rsos190907supp10.txt]

#node	x_position	y_position	color	annotation
argS	0.450615384615385	0.460091743119266	rgb(0,28,178)	arginine--tRNA ligase
MPNE_0649	0.487538461538462	0.826146788990826	rgb(14,178,0)	Conserved hypothetical protein
gidB	0.530923076923077	0.493119266055046	rgb(150,101,255)	16S rRNA methyltransferase GidB
MPNE_0653	0.606615384615385	0.405045871559633	rgb(255,0,0)	Conserved hypothetical protein
gidA	0.556769230769231	0.228899082568807	rgb(239,117,117)	tRNA uridine 5-carboxymethylaminomethyl modification enzyme GidA
MPNE_0650	0.552153846153846	0.784862385321101	rgb(187,255,101)	Conserved hypothetical protein
MPNE_0647	0.386923076923077	0.553669724770642	rgb(0,178,157)	DHHA1 domain protein
MPNE_0652	0.414615384615385	0.281192660550459	rgb(178,171,0)	Conserved hypothetical protein
thiI	0.486615384615385	0.187614678899083	rgb(101,255,163)	Thiamine biosynthesis/tRNA modification protein ThiI; Catalyzes the ATP-dependent transfer of a sulfur to tRNA to produce 4-thiouridine in position 8 of tRNAs, which functions as a near-UV photosensor. Also catalyzes the transfer of sulfur to the sulfur carrier protein ThiS, forming ThiS-thiocarboxylate. This is a step in the synthesis of thiazole, in the thiamine biosynthesis pathway. The sulfur…
MPNE_0646	0.601076923076923	0.636238532110092	rgb(101,199,255)	Pseudouridine synthase, RluA family
thrS	0.427538461538462	0.740825688073395	rgb(255,175,101)	threonine--tRNA ligase
