# Supplementary material for: Reverse vaccinology and subtractive genomics reveal new therapeutic targets against Mycoplasma pneumoniae: a causative agent of pneumonia
Source: R Soc Open Sci. 2019 Jul 31;6(7):190907. doi: 10.1098/rsos.190907 (PMC6689572; doi:10.1098/rsos.190907)
Supplement: Genomic position of vaccine targets for identification of genomic islands through GIPSY [file rsos190907supp23.zip › rsos190907supp23.ods]

## Sheet: Planilha1
Genomas	Proteĩna 1	Proteĩna 2	Proteĩna 3	Proteĩna 4	Proteĩna 5	Proteĩna 6	Proteĩna 7	Proteĩna 8
309	768893	105566	273900	609778	431545	488728	772266	773122
cip12355	771183	616596	544969	333368	86703	145682	767816	766921
mp4802	402239	556093	658594	248973	816503	141269	405612	406468
mp4807	402157	556021	658798	248891	816720	11463	405530	406386
54089	768300	105587	275448	614992	433316	490505	771673	772529
54524	768318	105587	275467	615003	433321	490511	771691	772547
549	768227	105590	275472	614961	433279	490469	771600	772456
85084	768134	105587	275501	614835	433168	490345	771512	772368
e57	770319	105563	273838	609708	431447	488642	773692	774548
FL1	768372	105587	275470	615044	433352	490528	771745	772601
M1139	768765	105564	273880	609624	431333	488542	772138	772994
M2592	768918	105562	273880	609768	431524	488708	772291	773147
C267	768233	105587	275475	614930	433271	490461	771606	772462
PI1428	768231	105587	275464	614913	433231	490422	771604	772460
M29	29253	183096	352958	692173	510576	567750	32626	33482
	845479						848852	849708

## Sheet: 309
Inicio da ilha	Final da ilha	Inicio dos genes	768893	105566	273900	609778	431545	488728	772266	773122
160746	172566		ok	ok	ok	ok	ok	ok	ok	ok
176239	204134		ok	ok	ok	ok	ok	ok	ok	ok
421833	452004		ok	ok	ok	ok	Ilha com gap	ok	ok	ok
469809	498163		ok	ok	ok	ok	ok	Ilha com gap	ok	ok
Proteínas alvo
Início Contigs
Final Contigs
ILHAS FALSO POSITIVAS
Alvo predito dentro de ilhas

## Sheet: cip12355
Inicio da ilha	Final da ilha	Inicio dos genes	771183	616596	544969	333368	86703	145682	767816	766921	1	1977	6820	12048	26640	41563	64194	89580	141467	194237	261182	330618	456905	609828	801273	1976	6819	12047	26639	41562	64193	89579	141466	194236	261181	330617	456904	609827	801272	803244
260729	280204		ok	ok	ok	ok	ok	ok	ok	ok	ok	ok	ok	ok	ok	ok	ok	ok	ok	ok	Ilha com gap	ok	ok	ok	ok	ok	ok	ok	ok	ok	ok	ok	ok	ok	Ilha com gap	ok	ok	ok	ok	ok
444237	475269		ok	ok	ok	ok	ok	ok	ok	ok	ok	ok	ok	ok	ok	ok	ok	ok	ok	ok	ok	ok	Ilha com gap	ok	ok	ok	ok	ok	ok	ok	ok	ok	ok	ok	ok	ok	Ilha com gap	ok	ok	ok
653357	667795		ok	ok	ok	ok	ok	ok	ok	ok	ok	ok	ok	ok	ok	ok	ok	ok	ok	ok	ok	ok	ok	ok	ok	ok	ok	ok	ok	ok	ok	ok	ok	ok	ok	ok	ok	ok	ok	ok
120125	166884		ok	ok	ok	ok	ok	Ilha com gap	ok	ok	ok	ok	ok	ok	ok	ok	ok	ok	Ilha com gap	ok	ok	ok	ok	ok	ok	ok	ok	ok	ok	ok	ok	ok	Ilha com gap	ok	ok	ok	ok	ok	ok	ok
260729	280204		ok	ok	ok	ok	ok	ok	ok	ok	ok	ok	ok	ok	ok	ok	ok	ok	ok	ok	Ilha com gap	ok	ok	ok	ok	ok	ok	ok	ok	ok	ok	ok	ok	ok	Ilha com gap	ok	ok	ok	ok	ok
444237	475269		ok	ok	ok	ok	ok	ok	ok	ok	ok	ok	ok	ok	ok	ok	ok	ok	ok	ok	ok	ok	Ilha com gap	ok	ok	ok	ok	ok	ok	ok	ok	ok	ok	ok	ok	ok	Ilha com gap	ok	ok	ok
76991	95123		ok	ok	ok	ok	Ilha com gap	ok	ok	ok	ok	ok	ok	ok	ok	ok	ok	Ilha com gap	ok	ok	ok	ok	ok	ok	ok	ok	ok	ok	ok	ok	ok	Ilha com gap	ok	ok	ok	ok	ok	ok	ok	ok
444237	475269		ok	ok	ok	ok	ok	ok	ok	ok	ok	ok	ok	ok	ok	ok	ok	ok	ok	ok	ok	ok	Ilha com gap	ok	ok	ok	ok	ok	ok	ok	ok	ok	ok	ok	ok	ok	Ilha com gap	ok	ok	ok
Proteínas alvo
Início Contigs
Final Contigs
ILHAS FALSO POSITIVAS
Alvo predito dentro de ilhas

## Sheet: mp4802
Inicio da ilha	Final da ilha	Inicio dos genes	402239	556093	658594	248973	816503	141269	405612	406468	1	6578	8701	9355	11572	18148	31540	94516	241346	632135	6577	8700	9354	11571	18147	31539	94515	241345	632134	820773
359838	469828		Ilha com gap	ok	ok	ok	ok	ok	Ilha com gap	Ilha com gap	ok	ok	ok	ok	ok	ok	ok	ok	ok	ok	ok	ok	ok	ok	ok	ok	ok	ok	ok	ok
506467	520905		ok	ok	ok	ok	ok	ok	ok	ok	ok	ok	ok	ok	ok	ok	ok	ok	ok	ok	ok	ok	ok	ok	ok	ok	ok	ok	ok	ok
760445	802045		ok	ok	ok	ok	ok	ok	ok	ok	ok	ok	ok	ok	ok	ok	ok	ok	ok	ok	ok	ok	ok	ok	ok	ok	ok	ok	ok	ok
77885	104544		ok	ok	ok	ok	ok	ok	ok	ok	ok	ok	ok	ok	ok	ok	ok	Ilha com gap	ok	ok	ok	ok	ok	ok	ok	ok	Ilha com gap	ok	ok	ok
122349	150711		ok	ok	ok	ok	ok	Ilha com gap	ok	ok	ok	ok	ok	ok	ok	ok	ok	ok	ok	ok	ok	ok	ok	ok	ok	ok	ok	ok	ok	ok
359838	469828		Ilha com gap	ok	ok	ok	ok	ok	Ilha com gap	Ilha com gap	ok	ok	ok	ok	ok	ok	ok	ok	ok	ok	ok	ok	ok	ok	ok	ok	ok	ok	ok	ok
552465	586397		ok	Ilha com gap	ok	ok	ok	ok	ok	ok	ok	ok	ok	ok	ok	ok	ok	ok	ok	ok	ok	ok	ok	ok	ok	ok	ok	ok	ok	ok
611405	623981		ok	ok	ok	ok	ok	ok	ok	ok	ok	ok	ok	ok	ok	ok	ok	ok	ok	ok	ok	ok	ok	ok	ok	ok	ok	ok	ok	ok
77885	104544		ok	ok	ok	ok	ok	ok	ok	ok	ok	ok	ok	ok	ok	ok	ok	Ilha com gap	ok	ok	ok	ok	ok	ok	ok	ok	Ilha com gap	ok	ok	ok
359838	469828		Ilha com gap	ok	ok	ok	ok	ok	Ilha com gap	Ilha com gap	ok	ok	ok	ok	ok	ok	ok	ok	ok	ok	ok	ok	ok	ok	ok	ok	ok	ok	ok	ok
760445	802045		ok	ok	ok	ok	ok	ok	ok	ok	ok	ok	ok	ok	ok	ok	ok	ok	ok	ok	ok	ok	ok	ok	ok	ok	ok	ok	ok	ok
122349	150711		ok	ok	ok	ok	ok	Ilha com gap	ok	ok	ok	ok	ok	ok	ok	ok	ok	ok	ok	ok	ok	ok	ok	ok	ok	ok	ok	ok	ok	ok
359838	469828		Ilha com gap	ok	ok	ok	ok	ok	Ilha com gap	Ilha com gap	ok	ok	ok	ok	ok	ok	ok	ok	ok	ok	ok	ok	ok	ok	ok	ok	ok	ok	ok	ok
760445	802045		ok	ok	ok	ok	ok	ok	ok	ok	ok	ok	ok	ok	ok	ok	ok	ok	ok	ok	ok	ok	ok	ok	ok	ok	ok	ok	ok	ok
Proteínas alvo
Início Contigs
Final Contigs
ILHAS FALSO POSITIVAS
Alvo predito dentro de ilhas

## Sheet: mp4807
Inicio da ilha	Final da ilha	Inicio dos genes	402157	556021	658798	248891	816720	11463	405530	406386		1	6578	60503	62768	63613	64267	66364	72940	165540	228511	244148	632339	6577	60502	62767	63612	64266	66363	72939	165539	228510	244147	632338	820990
359756	469748		Ilha com gap	ok	ok	ok	ok	ok	Ilha com gap	Ilha com gap	ok	ok	ok	ok	ok	ok	ok	ok	ok	ok	ok	ok	ok	ok	ok	ok	ok	ok	ok	ok	ok	ok	ok	ok	ok
506391	520829		ok	ok	ok	ok	ok	ok	ok	ok	ok	ok	ok	ok	ok	ok	ok	ok	ok	ok	ok	ok	ok	ok	ok	ok	ok	ok	ok	ok	ok	ok	ok	ok	ok
529402	586649		ok	Ilha com gap	ok	ok	ok	ok	ok	ok	ok	ok	ok	ok	ok	ok	ok	ok	ok	ok	ok	ok	ok	ok	ok	ok	ok	ok	ok	ok	ok	ok	ok	ok	ok
695518	743335		ok	ok	ok	ok	ok	ok	ok	ok	ok	ok	ok	ok	ok	ok	ok	ok	ok	ok	ok	ok	ok	ok	ok	ok	ok	ok	ok	ok	ok	ok	ok	ok	ok
760650	802262		ok	ok	ok	ok	ok	ok	ok	ok	ok	ok	ok	ok	ok	ok	ok	ok	ok	ok	ok	ok	ok	ok	ok	ok	ok	ok	ok	ok	ok	ok	ok	ok	ok
50474	74895		ok	ok	ok	ok	ok	ok	ok	ok	ok	ok	ok	Ilha com gap	Ilha com gap	Ilha com gap	Ilha com gap	Ilha com gap	Ilha com gap	ok	ok	ok	ok	ok	Ilha com gap	Ilha com gap	Ilha com gap	Ilha com gap	Ilha com gap	Ilha com gap	ok	ok	ok	ok	ok
211885	262439		ok	ok	ok	Ilha com gap	ok	ok	ok	ok	ok	ok	ok	ok	ok	ok	ok	ok	ok	ok	Ilha com gap	Ilha com gap	ok	ok	ok	ok	ok	ok	ok	ok	ok	Ilha com gap	Ilha com gap	ok	ok
359756	469748		Ilha com gap	ok	ok	ok	ok	ok	Ilha com gap	Ilha com gap	ok	ok	ok	ok	ok	ok	ok	ok	ok	ok	ok	ok	ok	ok	ok	ok	ok	ok	ok	ok	ok	ok	ok	ok	ok
529402	586649		ok	Ilha com gap	ok	ok	ok	ok	ok	ok	ok	ok	ok	ok	ok	ok	ok	ok	ok	ok	ok	ok	ok	ok	ok	ok	ok	ok	ok	ok	ok	ok	ok	ok	ok
611662	624185		ok	ok	ok	ok	ok	ok	ok	ok	ok	ok	ok	ok	ok	ok	ok	ok	ok	ok	ok	ok	ok	ok	ok	ok	ok	ok	ok	ok	ok	ok	ok	ok	ok
359756	469748		Ilha com gap	ok	ok	ok	ok	ok	Ilha com gap	Ilha com gap	ok	ok	ok	ok	ok	ok	ok	ok	ok	ok	ok	ok	ok	ok	ok	ok	ok	ok	ok	ok	ok	ok	ok	ok	ok
760650	802262		ok	ok	ok	ok	ok	ok	ok	ok	ok	ok	ok	ok	ok	ok	ok	ok	ok	ok	ok	ok	ok	ok	ok	ok	ok	ok	ok	ok	ok	ok	ok	ok	ok
50474	74895		ok	ok	ok	ok	ok	ok	ok	ok	ok	ok	ok	Ilha com gap	Ilha com gap	Ilha com gap	Ilha com gap	Ilha com gap	Ilha com gap	ok	ok	ok	ok	ok	Ilha com gap	Ilha com gap	Ilha com gap	Ilha com gap	Ilha com gap	Ilha com gap	ok	ok	ok	ok	ok
211885	262439		ok	ok	ok	Ilha com gap	ok	ok	ok	ok	ok	ok	ok	ok	ok	ok	ok	ok	ok	ok	Ilha com gap	Ilha com gap	ok	ok	ok	ok	ok	ok	ok	ok	ok	Ilha com gap	Ilha com gap	ok	ok
359756	469748		Ilha com gap	ok	ok	ok	ok	ok	Ilha com gap	Ilha com gap	ok	ok	ok	ok	ok	ok	ok	ok	ok	ok	ok	ok	ok	ok	ok	ok	ok	ok	ok	ok	ok	ok	ok	ok	ok
760650	802262		ok	ok	ok	ok	ok	ok	ok	ok	ok	ok	ok	ok	ok	ok	ok	ok	ok	ok	ok	ok	ok	ok	ok	ok	ok	ok	ok	ok	ok	ok	ok	ok	ok
Proteínas alvo
Início Contigs
Final Contigs
ILHAS FALSO POSITIVAS
Alvo predito dentro de ilhas

## Sheet: 54524
Inicio da ilha	Final da ilha	Inicio dos genes	768318	105587	275467	615003	433321	490511	771691	772547
55962	70400		ok	ok	ok	ok	ok	ok	ok	ok
160709	173168		ok	ok	ok	ok	ok	ok	ok	ok
176841	205767		ok	ok	ok	ok	ok	ok	ok	ok
471591	499946		ok	ok	ok	ok	ok	Ilha com gap	ok	ok
Proteínas alvo
Início Contigs
Final Contigs
ILHAS FALSO POSITIVAS
Alvo predito dentro de ilhas

## Sheet: 54089
Inicio da ilha	Final da ilha	Inicio dos genes	768300	105587	275448	614992	433316	490505	771673	772529
55962	70400		ok	ok	ok	ok	ok	ok	ok	ok
160699	173158		ok	ok	ok	ok	ok	ok	ok	ok
176831	205748		ok	ok	ok	ok	ok	ok	ok	ok
471585	499934		ok	ok	ok	ok	ok	ok	ok	ok
Proteínas alvo
Início Contigs
Final Contigs
ILHAS FALSO POSITIVAS
Alvo predito dentro de ilhas

## Sheet: 549
Inicio da ilha	Final da ilha	Inicio dos genes	768227	105590	275472	614961	433279	490469	771600	772456
55964	55964		ok	ok	ok	ok	ok	ok	ok	ok
312192	312192		ok	ok	ok	ok	ok	ok	ok	ok
377283	377283		ok	ok	ok	ok	ok	ok	ok	ok
101962	135715		ok	Ilha com gap	ok	ok	ok	ok	ok	ok
160725	173184		ok	ok	ok	ok	ok	ok	ok	ok
176857	205775		ok	ok	ok	ok	ok	ok	ok	ok
423582	453744		ok	ok	ok	ok	Ilha com gap	ok	ok	ok
312192	359918		ok	ok	ok	ok	ok	ok	ok	ok
471549	499902		ok	ok	ok	ok	ok	Ilha com gap	ok	ok
Proteínas alvo
Início Contigs
Final Contigs
ILHAS FALSO POSITIVAS
Alvo predito dentro de ilhas

## Sheet: 85084
Inicio da ilha	Final da ilha	Inicio dos genes	768134	105587	275501	614835	433168	490345	771512	772368
55962	70400		ok	ok	ok	ok	ok	ok	ok	ok
160748	173207		ok	ok	ok	ok	ok	ok	ok	ok
176880	205802		ok	ok	ok	ok	ok	ok	ok	ok
232808	276699		ok	ok	Ilha com gap	ok	ok	ok	ok	ok
471425	499773		ok	ok	ok	ok	ok	Ilha com gap	ok	ok
471425	499773		ok	ok	ok	ok	ok	Ilha com gap	ok	ok

## Sheet: E57
Inicio da ilha	Final da ilha	Inicio dos genes	770319	105563	273838	609708	431447	488642	773692	774548
55948	70375		ok	ok	ok	ok	ok	ok	ok	ok
310558	358174		ok	ok	ok	ok	ok	ok	ok	ok
101935	135665		ok	Ilha com gap	ok	ok	ok	ok	ok	ok
160685	172506		ok	ok	ok	ok	ok	ok	ok	ok
176179	204072		ok	ok	ok	ok	ok	ok	ok	ok
421735	451919		ok	ok	ok	ok	Ilha com gap	ok	ok	ok
469723	498077		ok	ok	ok	ok	ok	Ilha com gap	ok	ok

[truncated: 6 more sheets: FL1, M1139, M2592, C267, PI1428, M29]
