# Supplementary material for: Reverse vaccinology and subtractive genomics reveal new therapeutic targets against Mycoplasma pneumoniae: a causative agent of pneumonia
Source: R Soc Open Sci. 2019 Jul 31;6(7):190907. doi: 10.1098/rsos.190907 (PMC6689572; doi:10.1098/rsos.190907)
Supplement: Proteins identified in all strains of M. pneumonia of interest [file rsos190907supp24.txt]

WP_010874999.1	WP_010874999.1	WP_010874999.1	WP_010874997.1,WP_010874999.1	WP_010874997.1,WP_010874999.1	WP_010874997.1,WP_010874999.1	WP_010874997.1,WP_010874999.1	WP_010874997.1,WP_010874999.1	WP_010874999.1	WP_010874999.1	WP_010874997.1,WP_010874999.1	NP_110329.1,NP_110331.1	WP_010874999.1	WP_010874997.1,WP_038534318.1	WP_010874999.1	WP_010874997.1,WP_010874999.1	WP_010874999.1	WP_010874999.1	WP_010874999.1	WP_010874999.1	WP_010874999.1	WP_010874997.1,WP_010874999.1	WP_010874999.1	WP_010874997.1,WP_010874999.1	WP_010874999.1	WP_010874997.1,WP_010874999.1	WP_010874997.1,WP_010874999.1	WP_010874997.1,WP_010874999.1	WP_010874997.1,WP_010874999.1	WP_010874997.1,WP_010874999.1	WP_010874997.1,WP_010874999.1	WP_010874997.1,WP_010874999.1	WP_010874997.1,WP_010874999.1	WP_010874997.1,WP_010874999.1	WP_010874997.1,WP_010874999.1	WP_010874997.1,WP_010874999.1	WP_010874997.1,WP_010874999.1	WP_010874997.1,WP_010874999.1	WP_010874999.1	WP_010874997.1,WP_010874999.1	WP_010874999.1	WP_010874997.1,WP_010874999.1	WP_010874999.1	WP_010874997.1	WP_010874999.1	WP_010874999.1	WP_010874997.1,WP_010874999.1	WP_010874997.1,WP_010874999.1	WP_010874997.1,WP_010874999.1	WP_010874999.1
WP_014325631.1,WP_014575032.1	WP_014325631.1	WP_014325631.1,WP_053344023.1	WP_026088355.1	WP_026088355.1	WP_053344183.1	WP_026088355.1	WP_026088355.1	WP_014325631.1,WP_014575032.1	WP_014325631.1,WP_014575032.1	WP_010874969.1	NP_110301.1	WP_014325631.1,WP_053344023.1	WP_026088355.1	WP_014325631.1,WP_014575032.1	WP_026088355.1	WP_014325631.1,WP_014575032.1	WP_014325631.1,WP_014575032.1	WP_014325631.1,WP_014575032.1	WP_014325631.1,WP_053344023.1	WP_014325631.1,WP_053344023.1	WP_010874969.1	WP_014325631.1	WP_010874969.1	WP_014325631.1,WP_053344023.1	WP_026088355.1	WP_026088355.1	WP_026088355.1	WP_026088355.1	WP_026088355.1	WP_026088355.1	WP_026088355.1	WP_026088355.1	WP_010874969.1	WP_026088355.1	WP_026088355.1	WP_026088355.1	WP_026088355.1	WP_014325631.1,WP_053344023.1	WP_026088355.1	WP_014325631.1	WP_026088355.1	WP_014325631.1	WP_010874969.1	WP_014325631.1,WP_014575032.1	WP_014325631.1,WP_014575032.1	WP_026088355.1	WP_026088355.1	WP_026088355.1	WP_014325631.1,WP_053344023.1
WP_014325612.1	WP_017532700.1	WP_014325612.1	WP_017532927.1	WP_010874940.1	WP_010874940.1	WP_010874940.1	WP_017532927.1	WP_014325612.1	WP_014325612.1	WP_010874940.1	NP_110272.1	WP_053344173.1	WP_017532927.1	WP_014325612.1	WP_017532927.1	WP_014325612.1	WP_014325612.1	WP_014325612.1	WP_014325612.1	WP_014325612.1	WP_010874940.1	WP_014325612.1,WP_086127246.1	WP_017532927.1	WP_053344173.1	WP_010874940.1	WP_010874940.1	WP_010874940.1	WP_017532927.1	WP_010874940.1	WP_010874940.1	WP_010874940.1	WP_010874940.1	WP_017532927.1	WP_010874940.1	WP_017532927.1	WP_017532927.1	WP_017532927.1	WP_014325612.1	WP_010874940.1	WP_014325612.1,WP_086127246.1	WP_017532927.1	WP_017532700.1,WP_086127246.1	WP_017532927.1	WP_014325612.1	WP_014325612.1	WP_010874940.1	WP_010874940.1	WP_010874940.1	WP_014325612.1
WP_053344184.1	WP_041913425.1	WP_053343995.1	WP_045015108.1	WP_038534352.1	WP_045015108.1	WP_053344152.1	WP_015344871.1	WP_014574871.1	WP_053343995.1	WP_045015108.1	NP_109777.1	WP_053344160.1	WP_038534352.1	WP_053343995.1	WP_045015108.1	WP_053344184.1	WP_054173798.1	WP_054173798.1	WP_053344160.1	WP_053344184.1	WP_054174919.1	WP_053344184.1	WP_045015108.1	WP_017532739.1	WP_045015108.1	WP_054174919.1	WP_054174919.1	WP_058157867.1	WP_058158333.1	WP_045015108.1	WP_054174919.1	WP_015344871.1	WP_081039323.1	WP_054174919.1	WP_054173243.1	WP_038534352.1	WP_054174919.1	WP_054173798.1	WP_015344871.1	WP_053343995.1	WP_015344871.1	WP_054173798.1	WP_045015108.1	WP_053344184.1	WP_053343995.1	WP_045015108.1	WP_045015108.1	WP_045015108.1	WP_053344160.1
WP_010874899.1	WP_010874899.1	WP_010874899.1	WP_010874899.1	WP_010874899.1	WP_053344181.1	WP_010874899.1	WP_010874899.1	WP_010874899.1	WP_010874899.1	WP_010874899.1	NP_110231.1	WP_010874899.1	WP_010874899.1	WP_010874899.1	WP_010874899.1	WP_010874899.1	WP_010874899.1	WP_010874899.1	WP_010874899.1	WP_010874899.1	WP_010874899.1	WP_010874899.1	WP_086132726.1	WP_010874899.1	WP_010874899.1	WP_010874899.1	WP_010874899.1	WP_010874899.1	WP_010874899.1	WP_010874899.1	WP_010874899.1	WP_010874899.1	WP_010874899.1	WP_010874899.1	WP_010874899.1	WP_010874899.1	WP_010874899.1	WP_010874899.1	WP_010874899.1	WP_010874899.1	WP_010874899.1	WP_010874899.1	WP_010874899.1	WP_010874899.1,WP_098363725.1	WP_010874899.1	WP_010874899.1	WP_010874899.1	WP_010874899.1	WP_010874899.1
WP_010874910.1	WP_010874910.1	WP_010874910.1	WP_010874910.1	WP_010874910.1	WP_010874910.1	WP_010874910.1	WP_010874910.1	WP_010874910.1	WP_010874910.1	WP_010874910.1	NP_110242.1	WP_010874910.1	WP_010874910.1	WP_010874910.1	WP_010874910.1	WP_010874910.1	WP_010874910.1	WP_010874910.1	WP_010874910.1	WP_010874910.1	WP_010874910.1	WP_010874910.1	WP_010874910.1	WP_010874910.1	WP_010874910.1	WP_010874910.1,WP_098363681.1	WP_010874910.1	WP_010874910.1	WP_010874910.1	WP_010874910.1	WP_010874910.1	WP_010874910.1	WP_010874910.1	WP_010874910.1	WP_010874910.1	WP_010874910.1	WP_058158217.1	WP_010874910.1	WP_010874910.1	WP_010874910.1	WP_010874910.1	WP_010874910.1	WP_010874910.1	WP_010874910.1	WP_010874910.1	WP_010874910.1	WP_010874910.1	WP_010874910.1	WP_010874910.1
WP_014325381.1	WP_014325381.1	WP_014325381.1	WP_010874511.1	WP_010874511.1	WP_010874511.1	WP_010874511.1	WP_010874511.1	WP_014325381.1	WP_014325381.1	WP_010874511.1	NP_109842.1	WP_014325381.1	WP_010874511.1	WP_014325381.1	WP_010874511.1	WP_014325381.1	WP_014325381.1	WP_014325381.1	WP_014325381.1	WP_014325381.1	WP_010874511.1	WP_014325381.1	WP_010874511.1	WP_014325381.1	WP_010874511.1	WP_010874511.1	WP_010874511.1	WP_010874511.1	WP_010874511.1	WP_010874511.1	WP_010874511.1	WP_010874511.1	WP_010874511.1	WP_010874511.1	WP_010874511.1	WP_010874511.1	WP_010874511.1	WP_014325381.1	WP_010874511.1	WP_086137866.1	WP_010874511.1	WP_014325381.1	WP_010874511.1	WP_014325381.1	WP_014325381.1	WP_010874511.1	WP_010874511.1	WP_010874511.1	WP_014325381.1
WP_014325582.1	WP_014325582.1	WP_014325582.1	WP_010874880.1	WP_010874880.1	WP_010874880.1	WP_010874880.1	WP_010874880.1	WP_014325582.1	WP_014325582.1	WP_010874880.1	NP_110212.1	WP_014325582.1	WP_010874880.1	WP_014325582.1	WP_010874880.1	WP_014325582.1	WP_014325582.1	WP_014325582.1	WP_014325582.1	WP_014325582.1	WP_010874880.1	WP_014325582.1	WP_010874880.1	WP_014325582.1	WP_010874880.1	WP_010874880.1	WP_010874880.1	WP_010874880.1	WP_058158335.1	WP_010874880.1	WP_010874880.1	WP_010874880.1	WP_010874880.1	WP_010874880.1	WP_010874880.1	WP_010874880.1	WP_010874880.1	WP_014325582.1	WP_098363719.1	WP_014325582.1	WP_010874880.1	WP_014325582.1	WP_010874880.1	WP_014325582.1	WP_014325582.1	WP_010874880.1	WP_010874880.1	WP_010874880.1	WP_014325582.1
WP_014574866.1	WP_010874441.1	WP_014574866.1	WP_010874441.1	WP_010874441.1	WP_010874441.1	WP_010874441.1	WP_010874441.1	WP_014574866.1	WP_014574866.1	WP_010874441.1	NP_109772.1	WP_014574866.1	WP_010874441.1	WP_014574866.1	WP_010874441.1	WP_014574866.1	WP_014574866.1,WP_098363666.1	WP_014574866.1	WP_014574866.1	WP_014574866.1	WP_010874441.1	WP_010874441.1	WP_010874441.1	WP_014574866.1	WP_010874441.1	WP_010874441.1	WP_010874441.1	WP_010874441.1	WP_010874441.1	WP_010874441.1	WP_010874441.1	WP_010874441.1	WP_058141139.1	WP_010874441.1	WP_010874441.1	WP_010874441.1	WP_010874441.1	WP_014574866.1	WP_010874441.1	WP_010874441.1	WP_010874441.1	WP_010874441.1	WP_010874441.1	WP_014574866.1	WP_014574866.1	WP_010874441.1	WP_010874441.1	WP_010874441.1	WP_014574866.1
WP_010874363.1	WP_010874363.1	WP_010874363.1	WP_010874363.1	WP_010874363.1	WP_010874363.1	WP_010874363.1	WP_010874363.1	WP_010874363.1	WP_010874363.1	WP_010874363.1	NP_109694.1	WP_053344159.1	WP_010874363.1	WP_010874363.1	WP_010874363.1	WP_010874363.1	WP_010874363.1	WP_010874363.1	WP_010874363.1	WP_010874363.1	WP_010874363.1	WP_010874363.1	WP_010874363.1	WP_053344159.1	WP_010874363.1	WP_010874363.1	WP_010874363.1	WP_010874363.1	WP_010874363.1	WP_010874363.1	WP_010874363.1	WP_010874363.1	WP_010874363.1	WP_010874363.1	WP_010874363.1	WP_010874363.1	WP_010874363.1	WP_010874363.1	WP_010874363.1	WP_010874363.1	WP_010874363.1	WP_010874363.1	WP_010874363.1	WP_010874363.1	WP_010874363.1	WP_010874363.1	WP_010874363.1	WP_010874363.1	WP_010874363.1
WP_010874364.1	WP_010874364.1	WP_010874364.1	WP_010874364.1	WP_010874364.1	WP_010874364.1	WP_010874364.1	WP_010874364.1	WP_014574840.1	WP_010874364.1	WP_010874364.1	NP_109695.1	WP_010874364.1	WP_010874364.1	WP_010874364.1	WP_010874364.1	WP_014574840.1	WP_010874364.1	WP_010874364.1	WP_010874364.1	WP_010874364.1	WP_010874364.1	WP_010874364.1	WP_010874364.1	WP_010874364.1	WP_010874364.1	WP_010874364.1	WP_010874364.1	WP_010874364.1	WP_010874364.1	WP_010874364.1	WP_010874364.1	WP_010874364.1	WP_010874364.1	WP_010874364.1	WP_010874364.1	WP_010874364.1	WP_010874364.1	WP_010874364.1	WP_010874364.1	WP_010874364.1	WP_010874364.1	WP_010874364.1	WP_010874364.1	WP_014574840.1	WP_014574840.1	WP_010874364.1	WP_010874364.1	WP_010874364.1	WP_010874364.1
WP_010874367.1	WP_010874367.1	WP_010874367.1	WP_010874367.1	WP_010874367.1	WP_010874367.1	WP_010874367.1	WP_010874367.1	WP_010874367.1	WP_010874367.1	WP_010874367.1	NP_109698.1	WP_010874367.1	WP_010874367.1	WP_010874367.1	WP_010874367.1	WP_010874367.1	WP_010874367.1	WP_010874367.1	WP_010874367.1	WP_010874367.1	WP_010874367.1	WP_010874367.1	WP_010874367.1	WP_010874367.1	WP_010874367.1	WP_010874367.1	WP_010874367.1	WP_010874367.1	WP_058158326.1	WP_010874367.1	WP_010874367.1	WP_010874367.1	WP_010874367.1	WP_010874367.1	WP_010874367.1	WP_010874367.1	WP_010874367.1	WP_010874367.1	WP_010874367.1	WP_010874367.1	WP_010874367.1	WP_010874367.1	WP_010874367.1	WP_010874367.1	WP_010874367.1	WP_086136134.1	WP_010874367.1	WP_010874367.1	WP_010874367.1
WP_010874369.1	WP_010874369.1	WP_010874369.1	WP_010874369.1	WP_010874369.1	WP_010874369.1	WP_010874369.1	WP_010874369.1	WP_010874369.1	WP_010874369.1	WP_010874369.1	NP_109700.1	WP_010874369.1	WP_010874369.1	WP_010874369.1	WP_010874369.1	WP_010874369.1	WP_010874369.1	WP_010874369.1	WP_010874369.1	WP_010874369.1	WP_010874369.1	WP_010874369.1	WP_010874369.1	WP_010874369.1	WP_010874369.1	WP_010874369.1	WP_010874369.1	WP_010874369.1	WP_010874369.1	WP_010874369.1	WP_010874369.1	WP_010874369.1	WP_010874369.1	WP_010874369.1	WP_010874369.1	WP_010874369.1	WP_010874369.1	WP_010874369.1	WP_010874369.1	WP_010874369.1	WP_010874369.1	WP_010874369.1	WP_010874369.1	WP_010874369.1	WP_010874369.1	WP_010874369.1	WP_010874369.1	WP_010874369.1	WP_010874369.1
WP_010874373.1	WP_010874373.1	WP_010874373.1	WP_010874373.1	WP_010874373.1	WP_010874373.1	WP_010874373.1	WP_010874373.1	WP_010874373.1	WP_010874373.1	WP_010874373.1	NP_109704.1	WP_010874373.1	WP_010874373.1	WP_010874373.1	WP_010874373.1	WP_010874373.1	WP_010874373.1	WP_010874373.1	WP_010874373.1	WP_010874373.1	WP_010874373.1	WP_010874373.1	WP_010874373.1	WP_010874373.1	WP_010874373.1	WP_010874373.1	WP_010874373.1	WP_010874373.1	WP_010874373.1	WP_010874373.1	WP_010874373.1	WP_010874373.1	WP_010874373.1	WP_010874373.1	WP_010874373.1	WP_010874373.1	WP_010874373.1	WP_010874373.1	WP_010874373.1	WP_010874373.1	WP_010874373.1	WP_010874373.1	WP_010874373.1	WP_010874373.1	WP_010874373.1	WP_010874373.1	WP_010874373.1	WP_010874373.1	WP_010874373.1
WP_010874378.1	WP_014325289.1	WP_010874378.1	WP_010874378.1	WP_010874378.1	WP_010874378.1	WP_010874378.1	WP_010874378.1	WP_010874378.1	WP_010874378.1	WP_010874378.1	NP_109709.1	WP_010874378.1	WP_010874378.1	WP_010874378.1	WP_010874378.1	WP_010874378.1	WP_010874378.1	WP_010874378.1	WP_010874378.1	WP_010874378.1	WP_010874378.1	WP_014325289.1	WP_010874378.1	WP_010874378.1	WP_010874378.1	WP_010874378.1	WP_010874378.1	WP_010874378.1	WP_010874378.1	WP_010874378.1	WP_010874378.1	WP_010874378.1	WP_010874378.1	WP_010874378.1	WP_010874378.1	WP_010874378.1	WP_010874378.1	WP_010874378.1	WP_010874378.1	WP_014325289.1	WP_010874378.1	WP_014325289.1	WP_010874378.1	WP_010874378.1	WP_010874378.1	WP_010874378.1	WP_010874378.1	WP_010874378.1	WP_010874378.1
WP_010874379.1	WP_010874379.1	WP_010874379.1	WP_010874379.1	WP_010874379.1	WP_010874379.1	WP_010874379.1	WP_010874379.1	WP_010874379.1	WP_010874379.1	WP_010874379.1	NP_109710.1	WP_010874379.1	WP_010874379.1	WP_010874379.1	WP_010874379.1	WP_010874379.1	WP_010874379.1	WP_010874379.1	WP_010874379.1	WP_010874379.1	WP_010874379.1	WP_010874379.1	WP_010874379.1	WP_010874379.1	WP_010874379.1	WP_010874379.1	WP_010874379.1	WP_010874379.1	WP_010874379.1	WP_010874379.1	WP_010874379.1	WP_010874379.1	WP_058141146.1	WP_010874379.1	WP_010874379.1	WP_010874379.1	WP_010874379.1	WP_010874379.1	WP_010874379.1	WP_010874379.1	WP_010874379.1	WP_010874379.1	WP_010874379.1	WP_010874379.1	WP_010874379.1	WP_010874379.1	WP_086131700.1	WP_010874379.1	WP_010874379.1
WP_010874381.1	WP_014325291.1	WP_010874381.1	WP_010874381.1	WP_010874381.1	WP_010874381.1	WP_010874381.1	WP_010874381.1	WP_010874381.1	WP_010874381.1	WP_010874381.1	NP_109712.1	WP_010874381.1	WP_010874381.1	WP_010874381.1	WP_010874381.1	WP_010874381.1	WP_010874381.1	WP_010874381.1	WP_010874381.1	WP_010874381.1	WP_010874381.1	WP_014325291.1	WP_010874381.1	WP_010874381.1	WP_010874381.1	WP_010874381.1	WP_010874381.1	WP_010874381.1	WP_010874381.1	WP_010874381.1	WP_010874381.1	WP_010874381.1	WP_010874381.1	WP_010874381.1	WP_010874381.1	WP_010874381.1	WP_010874381.1	WP_010874381.1	WP_010874381.1	WP_014325291.1	WP_010874381.1	WP_014325291.1	WP_010874381.1	WP_010874381.1	WP_010874381.1	WP_010874381.1	WP_010874381.1	WP_010874381.1	WP_010874381.1
WP_010874386.1	WP_010874386.1	WP_010874386.1	WP_010874386.1	WP_010874386.1	WP_010874386.1	WP_010874386.1	WP_010874386.1	WP_010874386.1	WP_010874386.1	WP_010874386.1	NP_109717.1	WP_010874386.1	WP_010874386.1	WP_010874386.1	WP_010874386.1	WP_010874386.1	WP_010874386.1	WP_010874386.1	WP_010874386.1	WP_010874386.1	WP_010874386.1	WP_010874386.1	WP_010874386.1	WP_010874386.1	WP_010874386.1	WP_010874386.1	WP_010874386.1	WP_010874386.1	WP_010874386.1	WP_010874386.1	WP_010874386.1	WP_010874386.1	WP_010874386.1	WP_010874386.1	WP_010874386.1	WP_010874386.1	WP_010874386.1	WP_010874386.1	WP_010874386.1	WP_010874386.1	WP_010874386.1	WP_010874386.1	WP_010874386.1	WP_010874386.1	WP_010874386.1	WP_010874386.1	WP_010874386.1	WP_010874386.1	WP_010874386.1
WP_010874387.1	WP_010874387.1	WP_010874387.1	WP_010874387.1	WP_010874387.1	WP_010874387.1	WP_010874387.1	WP_010874387.1	WP_010874387.1	WP_010874387.1	WP_010874387.1	NP_109718.1	WP_010874387.1	WP_010874387.1	WP_010874387.1	WP_010874387.1	WP_010874387.1	WP_010874387.1	WP_010874387.1	WP_010874387.1	WP_010874387.1	WP_010874387.1	WP_010874387.1	WP_010874387.1	WP_010874387.1	WP_086118749.1	WP_010874387.1	WP_010874387.1	WP_010874387.1	WP_010874387.1	WP_010874387.1	WP_010874387.1	WP_010874387.1	WP_010874387.1	WP_010874387.1	WP_010874387.1	WP_010874387.1	WP_010874387.1	WP_010874387.1	WP_010874387.1	WP_010874387.1	WP_010874387.1	WP_010874387.1	WP_010874387.1	WP_010874387.1	WP_010874387.1	WP_010874387.1	WP_010874387.1	WP_010874387.1	WP_010874387.1
WP_010874388.1	WP_010874388.1	WP_010874388.1	WP_010874388.1	WP_010874388.1	WP_010874388.1	WP_010874388.1	WP_010874388.1	WP_010874388.1	WP_010874388.1	WP_010874388.1	NP_109719.1	WP_010874388.1	WP_010874388.1	WP_010874388.1	WP_010874388.1	WP_010874388.1	WP_010874388.1	WP_010874388.1	WP_010874388.1	WP_010874388.1	WP_010874388.1	WP_010874388.1	WP_010874388.1	WP_010874388.1	WP_010874388.1	WP_010874388.1	WP_010874388.1	WP_010874388.1	WP_010874388.1	WP_010874388.1	WP_010874388.1	WP_010874388.1	WP_010874388.1	WP_010874388.1	WP_010874388.1	WP_010874388.1	WP_010874388.1	WP_010874388.1	WP_010874388.1	WP_010874388.1	WP_010874388.1	WP_010874388.1	WP_010874388.1	WP_010874388.1	WP_010874388.1	WP_010874388.1	WP_010874388.1	WP_010874388.1	WP_010874388.1
WP_010874390.1	WP_010874390.1	WP_010874390.1	WP_010874390.1	WP_010874390.1	WP_010874390.1	WP_010874390.1	WP_010874390.1	WP_010874390.1	WP_010874390.1	WP_010874390.1	NP_109721.1	WP_010874390.1	WP_010874390.1	WP_010874390.1	WP_010874390.1	WP_010874390.1	WP_010874390.1	WP_010874390.1	WP_010874390.1	WP_010874390.1	WP_010874390.1	WP_010874390.1	WP_010874390.1	WP_010874390.1	WP_010874390.1	WP_010874390.1	WP_010874390.1	WP_010874390.1	WP_010874390.1	WP_010874390.1	WP_010874390.1	WP_010874390.1	WP_010874390.1	WP_010874390.1	WP_010874390.1	WP_010874390.1	WP_010874390.1	WP_010874390.1	WP_010874390.1	WP_010874390.1	WP_010874390.1	WP_010874390.1	WP_010874390.1	WP_010874390.1	WP_010874390.1	WP_010874390.1	WP_010874390.1	WP_010874390.1	WP_010874390.1
WP_010874395.1	WP_010874395.1	WP_010874395.1	WP_010874395.1	WP_010874395.1	WP_010874395.1	WP_010874395.1	WP_010874395.1	WP_010874395.1	WP_010874395.1	WP_010874395.1	NP_109726.1	WP_010874395.1	WP_010874395.1	WP_010874395.1	WP_010874395.1	WP_010874395.1	WP_010874395.1	WP_010874395.1	WP_010874395.1	WP_010874395.1	WP_010874395.1	WP_010874395.1	WP_010874395.1	WP_010874395.1	WP_010874395.1	WP_010874395.1	WP_010874395.1	WP_010874395.1	WP_010874395.1	WP_058129027.1	WP_010874395.1	WP_010874395.1	WP_010874395.1	WP_010874395.1	WP_010874395.1	WP_010874395.1	WP_010874395.1	WP_010874395.1	WP_010874395.1	WP_010874395.1	WP_010874395.1	WP_010874395.1	WP_010874395.1	WP_010874395.1	WP_010874395.1	WP_010874395.1	WP_010874395.1	WP_010874395.1	WP_010874395.1
WP_010874403.1	WP_010874403.1	WP_010874403.1	WP_010874403.1	WP_010874403.1	WP_010874403.1	WP_010874403.1	WP_010874403.1	WP_010874403.1	WP_010874403.1	WP_010874403.1	NP_109734.1	WP_010874403.1	WP_010874403.1	WP_010874403.1	WP_010874403.1	WP_010874403.1	WP_010874403.1	WP_010874403.1	WP_010874403.1	WP_010874403.1	WP_010874403.1	WP_010874403.1	WP_010874403.1	WP_010874403.1	WP_010874403.1	WP_010874403.1	WP_010874403.1	WP_010874403.1	WP_010874403.1	WP_010874403.1	WP_010874403.1	WP_010874403.1	WP_010874403.1	WP_010874403.1	WP_010874403.1	WP_010874403.1	WP_010874403.1	WP_010874403.1	WP_010874403.1	WP_010874403.1	WP_010874403.1	WP_010874403.1	WP_010874403.1	WP_010874403.1	WP_010874403.1	WP_010874403.1	WP_010874403.1	WP_010874403.1	WP_010874403.1
WP_010874404.1	WP_010874404.1	WP_010874404.1	WP_010874404.1	WP_010874404.1	WP_010874404.1	WP_010874404.1	WP_010874404.1	WP_010874404.1	WP_010874404.1	WP_010874404.1	NP_109735.1	WP_010874404.1	WP_010874404.1	WP_010874404.1	WP_010874404.1	WP_010874404.1	WP_010874404.1	WP_010874404.1	WP_010874404.1	WP_010874404.1	WP_010874404.1	WP_010874404.1	WP_010874404.1	WP_010874404.1	WP_010874404.1	WP_010874404.1	WP_010874404.1	WP_010874404.1	WP_010874404.1	WP_010874404.1	WP_010874404.1	WP_010874404.1	WP_010874404.1	WP_010874404.1	WP_010874404.1	WP_010874404.1	WP_010874404.1	WP_086135247.1	WP_010874404.1	WP_010874404.1	WP_010874404.1	WP_010874404.1	WP_084293715.1	WP_010874404.1	WP_010874404.1	WP_010874404.1	WP_010874404.1	WP_010874404.1	WP_010874404.1
WP_010874410.1	WP_010874410.1	WP_010874410.1	WP_010874410.1	WP_010874410.1	WP_010874410.1	WP_010874410.1	WP_010874410.1	WP_010874410.1	WP_010874410.1	WP_010874410.1	NP_109741.1	WP_010874410.1	WP_010874410.1	WP_010874410.1	WP_010874410.1	WP_010874410.1	WP_010874410.1	WP_010874410.1	WP_010874410.1	WP_010874410.1	WP_010874410.1	WP_010874410.1	WP_010874410.1	WP_010874410.1	WP_010874410.1	WP_010874410.1	WP_010874410.1	WP_010874410.1	WP_010874410.1	WP_010874410.1	WP_010874410.1	WP_010874410.1	WP_010874410.1	WP_010874410.1	WP_010874410.1	WP_010874410.1	WP_010874410.1	WP_010874410.1	WP_010874410.1	WP_010874410.1	WP_010874410.1	WP_010874410.1	WP_010874410.1	WP_010874410.1	WP_010874410.1	WP_010874410.1	WP_010874410.1	WP_010874410.1	WP_010874410.1
WP_010874412.1	WP_010874412.1	WP_010874412.1	WP_010874412.1	WP_010874412.1	WP_010874412.1	WP_010874412.1	WP_010874412.1	WP_010874412.1	WP_010874412.1	WP_010874412.1	NP_109743.1	WP_010874412.1	WP_010874412.1	WP_010874412.1	WP_010874412.1	WP_010874412.1	WP_010874412.1	WP_010874412.1	WP_010874412.1	WP_010874412.1	WP_010874412.1	WP_010874412.1	WP_010874412.1	WP_010874412.1	WP_010874412.1	WP_010874412.1	WP_010874412.1	WP_010874412.1	WP_010874412.1	WP_010874412.1	WP_010874412.1	WP_010874412.1	WP_010874412.1	WP_010874412.1	WP_010874412.1	WP_010874412.1	WP_010874412.1	WP_010874412.1	WP_010874412.1	WP_010874412.1	WP_010874412.1	WP_010874412.1	WP_010874412.1	WP_010874412.1	WP_010874412.1	WP_010874412.1	WP_010874412.1	WP_010874412.1	WP_010874412.1
WP_010874416.1	WP_010874416.1	WP_010874416.1	WP_010874416.1	WP_010874416.1	WP_010874416.1	WP_010874416.1	WP_010874416.1	WP_010874416.1	WP_010874416.1	WP_010874416.1	NP_109747.1	WP_010874416.1	WP_010874416.1	WP_010874416.1	WP_010874416.1	WP_010874416.1	WP_010874416.1	WP_010874416.1	WP_010874416.1	WP_010874416.1	WP_010874416.1	WP_010874416.1	WP_010874416.1	WP_010874416.1	WP_010874416.1	WP_010874416.1	WP_010874416.1	WP_010874416.1	WP_010874416.1	WP_010874416.1	WP_010874416.1	WP_010874416.1	WP_010874416.1	WP_010874416.1	WP_010874416.1	WP_010874416.1	WP_010874416.1	WP_010874416.1	WP_010874416.1	WP_010874416.1	WP_010874416.1	WP_010874416.1	WP_010874416.1	WP_010874416.1	WP_010874416.1	WP_010874416.1	WP_010874416.1	WP_010874416.1	WP_010874416.1
WP_010874417.1	WP_010874417.1	WP_010874417.1	WP_010874417.1	WP_010874417.1	WP_010874417.1	WP_010874417.1	WP_010874417.1	WP_010874417.1	WP_010874417.1	WP_010874417.1	NP_109748.1	WP_010874417.1	WP_010874417.1	WP_010874417.1	WP_010874417.1	WP_010874417.1	WP_010874417.1	WP_010874417.1	WP_010874417.1	WP_010874417.1	WP_010874417.1	WP_010874417.1	WP_010874417.1	WP_010874417.1	WP_010874417.1	WP_010874417.1	WP_010874417.1	WP_010874417.1	WP_010874417.1	WP_010874417.1	WP_010874417.1	WP_010874417.1	WP_010874417.1	WP_010874417.1	WP_010874417.1	WP_010874417.1	WP_010874417.1	WP_010874417.1	WP_010874417.1	WP_010874417.1	WP_010874417.1	WP_010874417.1	WP_010874417.1	WP_010874417.1	WP_010874417.1	WP_010874417.1	WP_010874417.1	WP_010874417.1	WP_010874417.1
WP_010874422.1	WP_010874422.1	WP_010874422.1	WP_010874422.1	WP_010874422.1	WP_010874422.1	WP_010874422.1	WP_010874422.1	WP_010874422.1	WP_010874422.1	WP_010874422.1	NP_109753.1	WP_010874422.1	WP_010874422.1	WP_010874422.1	WP_010874422.1	WP_010874422.1	WP_010874422.1	WP_010874422.1	WP_010874422.1	WP_010874422.1	WP_010874422.1	WP_010874422.1	WP_010874422.1	WP_010874422.1	WP_010874422.1	WP_010874422.1	WP_010874422.1	WP_010874422.1	WP_010874422.1	WP_010874422.1	WP_010874422.1	WP_010874422.1	WP_010874422.1	WP_010874422.1	WP_010874422.1	WP_010874422.1	WP_010874422.1	WP_010874422.1	WP_010874422.1	WP_010874422.1	WP_010874422.1	WP_010874422.1	WP_010874422.1	WP_010874422.1	WP_010874422.1	WP_010874422.1	WP_010874422.1	WP_010874422.1	WP_010874422.1
WP_010874425.1	WP_010874425.1	WP_010874425.1	WP_010874425.1	WP_010874425.1	WP_010874425.1	WP_010874425.1	WP_010874425.1	WP_010874425.1	WP_010874425.1	WP_010874425.1	NP_109756.1	WP_010874425.1	WP_010874425.1	WP_010874425.1	WP_010874425.1	WP_010874425.1	WP_010874425.1	WP_010874425.1	WP_010874425.1	WP_010874425.1	WP_010874425.1	WP_010874425.1	WP_010874425.1	WP_010874425.1	WP_010874425.1	WP_010874425.1	WP_010874425.1	WP_010874425.1	WP_010874425.1	WP_010874425.1	WP_010874425.1	WP_010874425.1	WP_010874425.1	WP_010874425.1	WP_010874425.1	WP_010874425.1	WP_010874425.1	WP_010874425.1	WP_010874425.1	WP_010874425.1	WP_010874425.1	WP_010874425.1	WP_010874425.1	WP_010874425.1	WP_010874425.1	WP_010874425.1	WP_010874425.1	WP_010874425.1	WP_010874425.1
WP_010874426.1	WP_010874426.1	WP_010874426.1	WP_010874426.1	WP_010874426.1	WP_010874426.1	WP_010874426.1	WP_010874426.1	WP_010874426.1	WP_010874426.1	WP_010874426.1	NP_109757.1	WP_010874426.1	WP_010874426.1	WP_010874426.1	WP_010874426.1	WP_010874426.1	WP_010874426.1	WP_010874426.1	WP_010874426.1	WP_010874426.1	WP_010874426.1	WP_010874426.1	WP_010874426.1	WP_010874426.1	WP_010874426.1	WP_010874426.1	WP_010874426.1	WP_010874426.1	WP_010874426.1	WP_010874426.1	WP_010874426.1	WP_010874426.1	WP_010874426.1	WP_010874426.1	WP_010874426.1	WP_010874426.1	WP_010874426.1	WP_010874426.1	WP_010874426.1	WP_010874426.1	WP_010874426.1	WP_010874426.1	WP_010874426.1	WP_010874426.1	WP_010874426.1	WP_010874426.1	WP_010874426.1	WP_010874426.1	WP_010874426.1
WP_010874427.1	WP_010874427.1	WP_010874427.1	WP_010874427.1	WP_010874427.1	WP_010874427.1	WP_010874427.1	WP_010874427.1	WP_010874427.1	WP_010874427.1	WP_010874427.1	NP_109758.1	WP_010874427.1	WP_010874427.1	WP_010874427.1	WP_010874427.1	WP_010874427.1	WP_010874427.1	WP_010874427.1	WP_010874427.1	WP_010874427.1	WP_010874427.1	WP_010874427.1	WP_010874427.1	WP_010874427.1	WP_010874427.1	WP_010874427.1	WP_010874427.1	WP_010874427.1	WP_010874427.1	WP_010874427.1	WP_010874427.1	WP_010874427.1	WP_010874427.1	WP_010874427.1	WP_010874427.1	WP_010874427.1	WP_010874427.1	WP_010874427.1	WP_010874427.1	WP_010874427.1	WP_010874427.1	WP_010874427.1	WP_010874427.1	WP_010874427.1	WP_010874427.1	WP_010874427.1	WP_010874427.1	WP_010874427.1	WP_010874427.1
WP_010874429.1	WP_010874429.1	WP_010874429.1	WP_010874429.1	WP_010874429.1	WP_010874429.1	WP_010874429.1	WP_010874429.1	WP_010874429.1	WP_010874429.1	WP_010874429.1	NP_109760.1	WP_010874429.1	WP_010874429.1	WP_010874429.1	WP_010874429.1	WP_010874429.1	WP_010874429.1	WP_010874429.1	WP_010874429.1	WP_010874429.1	WP_010874429.1	WP_010874429.1	WP_010874429.1	WP_010874429.1	WP_010874429.1	WP_010874429.1	WP_010874429.1	WP_010874429.1	WP_010874429.1	WP_010874429.1	WP_010874429.1	WP_010874429.1	WP_010874429.1	WP_010874429.1	WP_010874429.1	WP_010874429.1	WP_010874429.1	WP_010874429.1	WP_010874429.1	WP_010874429.1	WP_010874429.1	WP_010874429.1	WP_010874429.1	WP_010874429.1	WP_010874429.1	WP_010874429.1	WP_010874429.1	WP_010874429.1	WP_010874429.1
WP_010874432.1	WP_010874432.1	WP_010874432.1	WP_010874432.1	WP_010874432.1	WP_010874432.1	WP_010874432.1	WP_010874432.1	WP_010874432.1	WP_010874432.1	WP_010874432.1	NP_109763.1	WP_010874432.1	WP_010874432.1	WP_010874432.1	WP_010874432.1	WP_010874432.1	WP_010874432.1	WP_010874432.1	WP_010874432.1	WP_010874432.1	WP_010874432.1	WP_010874432.1	WP_010874432.1	WP_010874432.1	WP_010874432.1	WP_010874432.1	WP_010874432.1	WP_010874432.1	WP_010874432.1	WP_010874432.1	WP_010874432.1	WP_010874432.1	WP_010874432.1	WP_010874432.1	WP_010874432.1	WP_010874432.1	WP_010874432.1	WP_010874432.1	WP_010874432.1	WP_010874432.1	WP_010874432.1	WP_010874432.1	WP_010874432.1	WP_010874432.1	WP_053344053.1	WP_010874432.1	WP_010874432.1	WP_010874432.1	WP_010874432.1
WP_010874433.1	WP_010874433.1	WP_010874433.1	WP_051790843.1	WP_051790843.1	WP_051790843.1	WP_010874433.1	WP_010874433.1	WP_010874433.1	WP_010874433.1	WP_010874433.1	NP_109764.1	WP_010874433.1	WP_051790843.1	WP_010874433.1	WP_010874433.1	WP_010874433.1	WP_010874433.1	WP_010874433.1	WP_010874433.1	WP_010874433.1	WP_010874433.1	WP_010874433.1	WP_010874433.1	WP_010874433.1	WP_010874433.1	WP_010874433.1	WP_051790843.1	WP_051790843.1	WP_051790843.1	WP_051790843.1	WP_051790843.1	WP_051790843.1	WP_010874433.1	WP_051790843.1	WP_051790843.1	WP_051790843.1	WP_051790843.1	WP_010874433.1	WP_051790843.1	WP_010874433.1	WP_051790843.1	WP_010874433.1	WP_010874433.1	WP_010874433.1	WP_010874433.1	WP_051790843.1	WP_051790843.1	WP_051790843.1	WP_010874433.1
WP_010874438.1	WP_010874438.1	WP_010874438.1	WP_010874438.1	WP_010874438.1	WP_010874438.1	WP_010874438.1	WP_010874438.1	WP_010874438.1	WP_010874438.1	WP_010874438.1	NP_109769.1	WP_010874438.1	WP_010874438.1	WP_010874438.1	WP_010874438.1	WP_010874438.1	WP_010874438.1	WP_010874438.1	WP_010874438.1	WP_010874438.1	WP_010874438.1	WP_010874438.1	WP_010874438.1	WP_010874438.1	WP_010874438.1	WP_010874438.1	WP_010874438.1	WP_010874438.1	WP_010874438.1	WP_010874438.1	WP_010874438.1	WP_010874438.1	WP_010874438.1	WP_010874438.1	WP_010874438.1	WP_010874438.1	WP_010874438.1	WP_054174995.1	WP_010874438.1	WP_010874438.1	WP_010874438.1	WP_010874438.1	WP_010874438.1	WP_010874438.1	WP_010874438.1	WP_010874438.1	WP_010874438.1	WP_010874438.1	WP_054174995.1
WP_010874443.1	WP_010874443.1	WP_010874443.1	WP_010874443.1	WP_010874443.1	WP_010874443.1	WP_010874443.1	WP_010874443.1	WP_010874443.1	WP_010874443.1	WP_010874443.1	NP_109774.1	WP_010874443.1	WP_010874443.1	WP_010874443.1	WP_010874443.1	WP_010874443.1	WP_010874443.1	WP_010874443.1	WP_010874443.1	WP_010874443.1	WP_010874443.1	WP_010874443.1	WP_010874443.1	WP_010874443.1	WP_010874443.1	WP_010874443.1	WP_010874443.1	WP_010874443.1	WP_010874443.1	WP_010874443.1	WP_010874443.1	WP_010874443.1	WP_010874443.1	WP_010874443.1	WP_010874443.1	WP_010874443.1	WP_010874443.1	WP_010874443.1	WP_010874443.1	WP_010874443.1	WP_010874443.1	WP_010874443.1	WP_010874443.1	WP_010874443.1	WP_010874443.1	WP_010874443.1	WP_010874443.1	WP_010874443.1	WP_010874443.1
WP_010874445.1	WP_010874445.1	WP_010874445.1	WP_010874445.1	WP_010874445.1	WP_010874445.1	WP_010874445.1	WP_010874445.1	WP_010874445.1	WP_010874445.1	WP_010874445.1	NP_109776.1	WP_010874445.1	WP_010874445.1	WP_010874445.1	WP_010874445.1	WP_010874445.1	WP_010874445.1	WP_010874445.1	WP_010874445.1	WP_010874445.1	WP_010874445.1	WP_010874445.1	WP_010874445.1	WP_010874445.1	WP_010874445.1	WP_010874445.1	WP_010874445.1	WP_010874445.1	WP_010874445.1	WP_010874445.1	WP_010874445.1	WP_010874445.1	WP_010874445.1	WP_010874445.1	WP_010874445.1	WP_010874445.1	WP_010874445.1	WP_010874445.1	WP_010874445.1	WP_010874445.1	WP_010874445.1	WP_010874445.1	WP_010874445.1	WP_010874445.1	WP_010874445.1	WP_010874445.1	WP_010874445.1	WP_010874445.1	WP_010874445.1
WP_010874469.1	WP_010874469.1	WP_010874469.1	WP_010874469.1	WP_010874469.1	WP_010874469.1	WP_010874469.1	WP_010874469.1	WP_010874469.1	WP_010874469.1	WP_010874469.1	NP_109800.1	WP_010874469.1	WP_010874469.1	WP_010874469.1	WP_010874469.1	WP_010874469.1	WP_010874469.1	WP_010874469.1	WP_010874469.1	WP_010874469.1	WP_010874469.1	WP_010874469.1	WP_010874469.1	WP_010874469.1	WP_010874469.1	WP_010874469.1	WP_010874469.1	WP_010874469.1	WP_010874469.1	WP_010874469.1	WP_010874469.1	WP_010874469.1	WP_010874469.1	WP_010874469.1	WP_010874469.1	WP_010874469.1	WP_010874469.1	WP_010874469.1	WP_010874469.1	WP_010874469.1	WP_010874469.1	WP_010874469.1	WP_010874469.1	WP_010874469.1	WP_010874469.1	WP_010874469.1	WP_010874469.1	WP_010874469.1	WP_010874469.1
WP_010874471.1	WP_010874471.1	WP_010874471.1	WP_010874471.1	WP_010874471.1	WP_010874471.1	WP_010874471.1	WP_010874471.1	WP_010874471.1	WP_010874471.1	WP_010874471.1	NP_109802.1	WP_010874471.1	WP_010874471.1	WP_010874471.1	WP_010874471.1	WP_010874471.1	WP_010874471.1	WP_010874471.1	WP_010874471.1	WP_010874471.1	WP_010874471.1	WP_010874471.1	WP_010874471.1	WP_010874471.1	WP_010874471.1	WP_010874471.1	WP_010874471.1	WP_010874471.1	WP_010874471.1	WP_010874471.1	WP_010874471.1	WP_010874471.1	WP_010874471.1	WP_010874471.1	WP_010874471.1	WP_010874471.1	WP_010874471.1	WP_010874471.1	WP_010874471.1	WP_010874471.1	WP_010874471.1	WP_010874471.1	WP_010874471.1	WP_010874471.1	WP_010874471.1	WP_010874471.1	WP_010874471.1	WP_010874471.1	WP_010874471.1
WP_010874473.1	WP_010874473.1	WP_010874473.1	WP_010874473.1	WP_010874473.1	WP_010874473.1	WP_010874473.1	WP_010874473.1	WP_010874473.1	WP_010874473.1	WP_010874473.1	NP_109804.1	WP_010874473.1	WP_010874473.1	WP_010874473.1	WP_010874473.1	WP_010874473.1	WP_010874473.1	WP_010874473.1	WP_010874473.1	WP_010874473.1	WP_010874473.1	WP_010874473.1	WP_010874473.1	WP_010874473.1	WP_010874473.1	WP_010874473.1	WP_010874473.1	WP_010874473.1	WP_010874473.1	WP_010874473.1	WP_010874473.1	WP_010874473.1	WP_010874473.1	WP_010874473.1	WP_010874473.1	WP_010874473.1	WP_010874473.1	WP_010874473.1	WP_010874473.1	WP_010874473.1	WP_010874473.1	WP_010874473.1	WP_010874473.1	WP_010874473.1	WP_010874473.1	WP_010874473.1	WP_010874473.1	WP_010874473.1	WP_010874473.1
WP_010874474.1	WP_010874474.1	WP_010874474.1	WP_010874474.1	WP_010874474.1	WP_010874474.1	WP_010874474.1	WP_010874474.1	WP_010874474.1	WP_010874474.1	WP_010874474.1	NP_109805.1	WP_010874474.1	WP_010874474.1	WP_010874474.1	WP_010874474.1	WP_010874474.1	WP_010874474.1	WP_010874474.1	WP_010874474.1	WP_010874474.1	WP_010874474.1	WP_010874474.1	WP_010874474.1	WP_010874474.1	WP_010874474.1	WP_010874474.1	WP_010874474.1	WP_010874474.1	WP_010874474.1	WP_010874474.1	WP_010874474.1	WP_010874474.1	WP_010874474.1	WP_010874474.1	WP_010874474.1	WP_010874474.1	WP_010874474.1	WP_010874474.1	WP_010874474.1	WP_010874474.1	WP_010874474.1	WP_010874474.1	WP_010874474.1	WP_010874474.1	WP_010874474.1	WP_010874474.1	WP_010874474.1	WP_010874474.1	WP_010874474.1
WP_010874475.1	WP_010874475.1	WP_010874475.1	WP_010874475.1	WP_010874475.1	WP_010874475.1	WP_010874475.1	WP_010874475.1	WP_010874475.1	WP_010874475.1	WP_010874475.1	NP_109806.1	WP_010874475.1	WP_010874475.1	WP_010874475.1	WP_010874475.1	WP_010874475.1	WP_010874475.1	WP_010874475.1	WP_010874475.1	WP_010874475.1	WP_010874475.1	WP_010874475.1	WP_010874475.1	WP_010874475.1	WP_010874475.1	WP_010874475.1	WP_010874475.1	WP_010874475.1	WP_010874475.1	WP_010874475.1	WP_010874475.1	WP_010874475.1	WP_010874475.1	WP_010874475.1	WP_010874475.1	WP_010874475.1	WP_010874475.1	WP_010874475.1	WP_010874475.1	WP_010874475.1	WP_010874475.1	WP_010874475.1	WP_010874475.1	WP_010874475.1	WP_010874475.1	WP_010874475.1	WP_010874475.1	WP_010874475.1	WP_010874475.1
WP_010874481.1	WP_010874481.1	WP_010874481.1	WP_010874481.1	WP_010874481.1	WP_010874481.1	WP_010874481.1	WP_010874481.1	WP_010874481.1	WP_010874481.1	WP_010874481.1	NP_109812.1	WP_010874481.1	WP_010874481.1	WP_010874481.1	WP_010874481.1	WP_010874481.1	WP_010874481.1	WP_010874481.1	WP_010874481.1	WP_010874481.1	WP_010874481.1	WP_010874481.1	WP_010874481.1	WP_010874481.1	WP_010874481.1	WP_010874481.1	WP_010874481.1	WP_010874481.1	WP_010874481.1	WP_010874481.1	WP_010874481.1	WP_010874481.1	WP_010874481.1	WP_010874481.1	WP_010874481.1	WP_010874481.1	WP_010874481.1	WP_010874481.1	WP_010874481.1	WP_010874481.1	WP_010874481.1	WP_010874481.1	WP_010874481.1	WP_010874481.1	WP_010874481.1	WP_010874481.1	WP_010874481.1	WP_010874481.1	WP_010874481.1
WP_010874483.1	WP_010874483.1	WP_010874483.1	WP_010874483.1	WP_010874483.1	WP_010874483.1	WP_010874483.1	WP_010874483.1	WP_010874483.1	WP_010874483.1	WP_010874483.1	NP_109814.1	WP_010874483.1	WP_010874483.1	WP_053344073.1	WP_010874483.1	WP_010874483.1	WP_010874483.1	WP_010874483.1	WP_010874483.1	WP_010874483.1	WP_010874483.1	WP_010874483.1	WP_010874483.1	WP_010874483.1	WP_010874483.1	WP_010874483.1	WP_010874483.1	WP_010874483.1	WP_058129052.1	WP_010874483.1	WP_058129052.1	WP_010874483.1	WP_010874483.1	WP_010874483.1	WP_058129052.1	WP_010874483.1	WP_010874483.1	WP_010874483.1	WP_010874483.1	WP_010874483.1	WP_010874483.1	WP_010874483.1	WP_010874483.1	WP_010874483.1	WP_010874483.1	WP_010874483.1	WP_010874483.1	WP_010874483.1	WP_010874483.1
WP_010874513.1	WP_010874513.1	WP_010874513.1	WP_010874513.1	WP_010874513.1	WP_010874513.1	WP_010874513.1	WP_010874513.1	WP_010874513.1	WP_010874513.1	WP_010874513.1	NP_109844.1	WP_010874513.1	WP_010874513.1	WP_010874513.1	WP_010874513.1	WP_010874513.1	WP_010874513.1	WP_010874513.1	WP_010874513.1	WP_010874513.1	WP_010874513.1	WP_010874513.1	WP_010874513.1	WP_010874513.1	WP_010874513.1	WP_010874513.1	WP_010874513.1	WP_010874513.1	WP_010874513.1	WP_010874513.1	WP_010874513.1	WP_010874513.1	WP_010874513.1	WP_010874513.1	WP_010874513.1	WP_010874513.1	WP_010874513.1	WP_010874513.1	WP_010874513.1	WP_010874513.1	WP_010874513.1	WP_010874513.1	WP_010874513.1	WP_010874513.1	WP_010874513.1	WP_010874513.1	WP_010874513.1	WP_010874513.1	WP_010874513.1
WP_010874515.1	WP_014325383.1	WP_010874515.1	WP_010874515.1	WP_010874515.1	WP_010874515.1	WP_010874515.1	WP_010874515.1	WP_010874515.1	WP_010874515.1	WP_010874515.1	NP_109846.1	WP_010874515.1	WP_010874515.1	WP_010874515.1	WP_010874515.1	WP_010874515.1	WP_010874515.1	WP_010874515.1	WP_010874515.1	WP_010874515.1	WP_010874515.1	WP_014325383.1	WP_010874515.1	WP_010874515.1	WP_010874515.1	WP_010874515.1	WP_010874515.1	WP_010874515.1	WP_010874515.1	WP_010874515.1	WP_010874515.1	WP_010874515.1	WP_010874515.1	WP_010874515.1	WP_010874515.1	WP_010874515.1	WP_010874515.1	WP_010874515.1	WP_010874515.1	WP_014325383.1	WP_010874515.1	WP_014325383.1	WP_010874515.1	WP_010874515.1	WP_010874515.1	WP_010874515.1	WP_010874515.1	WP_010874515.1	WP_010874515.1
WP_010874516.1	WP_010874516.1	WP_053344001.1	WP_010874516.1	WP_010874516.1	WP_010874516.1	WP_010874516.1	WP_010874516.1	WP_010874516.1	WP_010874516.1	WP_010874516.1	NP_109847.1	WP_053344001.1	WP_010874516.1	WP_010874516.1	WP_010874516.1	WP_010874516.1	WP_010874516.1	WP_010874516.1	WP_053344001.1	WP_053344001.1	WP_010874516.1	WP_010874516.1	WP_010874516.1	WP_053344001.1	WP_010874516.1	WP_010874516.1	WP_010874516.1	WP_010874516.1	WP_010874516.1	WP_010874516.1	WP_010874516.1	WP_010874516.1	WP_010874516.1	WP_010874516.1	WP_058129053.1	WP_010874516.1	WP_010874516.1	WP_053344001.1	WP_010874516.1	WP_010874516.1	WP_010874516.1	WP_010874516.1	WP_010874516.1	WP_010874516.1	WP_010874516.1	WP_010874516.1	WP_010874516.1	WP_010874516.1	WP_053344001.1
WP_010874517.1	WP_010874517.1	WP_010874517.1	WP_010874517.1	WP_010874517.1	WP_010874517.1	WP_010874517.1	WP_010874517.1	WP_010874517.1	WP_010874517.1	WP_010874517.1	NP_109848.1	WP_010874517.1	WP_010874517.1	WP_010874517.1	WP_010874517.1	WP_010874517.1	WP_010874517.1	WP_010874517.1	WP_010874517.1	WP_010874517.1	WP_010874517.1	WP_010874517.1	WP_010874517.1	WP_010874517.1	WP_010874517.1	WP_010874517.1	WP_010874517.1	WP_010874517.1	WP_010874517.1	WP_010874517.1	WP_010874517.1	WP_010874517.1	WP_010874517.1	WP_010874517.1	WP_010874517.1	WP_010874517.1	WP_010874517.1	WP_010874517.1	WP_010874517.1	WP_010874517.1	WP_010874517.1	WP_010874517.1	WP_010874517.1	WP_010874517.1	WP_010874517.1	WP_010874517.1	WP_010874517.1	WP_010874517.1	WP_010874517.1
WP_010874520.1	WP_010874520.1	WP_010874520.1	WP_010874520.1	WP_010874520.1	WP_010874520.1	WP_053344158.1	WP_010874520.1	WP_010874520.1	WP_010874520.1	WP_010874520.1	NP_109851.1	WP_010874520.1	WP_010874520.1	WP_010874520.1	WP_010874520.1	WP_010874520.1	WP_010874520.1	WP_010874520.1	WP_010874520.1	WP_010874520.1	WP_010874520.1	WP_010874520.1	WP_010874520.1	WP_010874520.1	WP_010874520.1	WP_010874520.1	WP_010874520.1	WP_010874520.1	WP_010874520.1	WP_010874520.1	WP_010874520.1	WP_010874520.1	WP_010874520.1	WP_010874520.1	WP_010874520.1	WP_010874520.1	WP_010874520.1	WP_010874520.1	WP_010874520.1	WP_010874520.1	WP_010874520.1	WP_010874520.1	WP_010874520.1	WP_010874520.1	WP_010874520.1	WP_010874520.1	WP_010874520.1	WP_010874520.1	WP_010874520.1
WP_010874524.1	WP_010874524.1	WP_010874524.1	WP_017532915.1	WP_017532915.1	WP_017532915.1	WP_017532915.1	WP_017532915.1	WP_010874524.1	WP_010874524.1	WP_010874524.1	NP_109855.1	WP_010874524.1	WP_017532915.1	WP_010874524.1	WP_017532915.1	WP_010874524.1	WP_010874524.1	WP_010874524.1	WP_010874524.1	WP_010874524.1	WP_010874524.1	WP_010874524.1	WP_010874524.1	WP_010874524.1	WP_017532915.1	WP_017532915.1	WP_017532915.1	WP_017532915.1	WP_017532915.1	WP_058129032.1	WP_017532915.1	WP_017532915.1	WP_017532915.1	WP_017532915.1	WP_017532915.1	WP_017532915.1	WP_017532915.1	WP_010874524.1	WP_017532915.1	WP_010874524.1	WP_017532915.1	WP_010874524.1	WP_010874524.1	WP_010874524.1	WP_010874524.1	WP_017532915.1	WP_017532915.1	WP_017532915.1	WP_010874524.1
WP_010874525.1	WP_010874525.1	WP_010874525.1	WP_010874525.1	WP_010874525.1	WP_010874525.1	WP_010874525.1	WP_010874525.1	WP_010874525.1	WP_010874525.1	WP_010874525.1	NP_109856.1	WP_010874525.1	WP_010874525.1	WP_010874525.1	WP_010874525.1	WP_010874525.1	WP_010874525.1	WP_010874525.1	WP_010874525.1	WP_010874525.1	WP_010874525.1	WP_010874525.1	WP_010874525.1	WP_010874525.1	WP_010874525.1	WP_010874525.1	WP_010874525.1	WP_010874525.1	WP_010874525.1	WP_010874525.1	WP_010874525.1	WP_010874525.1	WP_010874525.1	WP_010874525.1	WP_010874525.1	WP_010874525.1	WP_010874525.1	WP_010874525.1	WP_010874525.1	WP_010874525.1	WP_010874525.1	WP_010874525.1	WP_010874525.1	WP_010874525.1	WP_010874525.1	WP_010874525.1	WP_010874525.1	WP_010874525.1	WP_010874525.1
WP_010874526.1	WP_010874526.1	WP_010874526.1	WP_010874526.1	WP_010874526.1	WP_010874526.1	WP_010874526.1	WP_010874526.1	WP_010874526.1	WP_010874526.1	WP_010874526.1	NP_109857.1	WP_010874526.1	WP_010874526.1	WP_010874526.1	WP_010874526.1	WP_010874526.1	WP_010874526.1	WP_010874526.1	WP_010874526.1	WP_010874526.1	WP_010874526.1	WP_010874526.1	WP_010874526.1	WP_010874526.1	WP_010874526.1	WP_010874526.1	WP_010874526.1	WP_010874526.1	WP_010874526.1	WP_010874526.1	WP_010874526.1	WP_010874526.1	WP_010874526.1	WP_010874526.1	WP_010874526.1	WP_010874526.1	WP_010874526.1	WP_010874526.1	WP_010874526.1	WP_010874526.1	WP_010874526.1	WP_010874526.1	WP_010874526.1	WP_010874526.1	WP_010874526.1	WP_010874526.1	WP_010874526.1	WP_010874526.1	WP_010874526.1
WP_010874528.1	WP_010874528.1	WP_010874528.1	WP_010874528.1	WP_010874528.1	WP_010874528.1	WP_010874528.1	WP_010874528.1	WP_010874528.1	WP_010874528.1	WP_010874528.1	NP_109859.1	WP_010874528.1	WP_010874528.1	WP_010874528.1	WP_010874528.1	WP_010874528.1	WP_010874528.1	WP_010874528.1	WP_010874528.1	WP_010874528.1	WP_010874528.1	WP_010874528.1	WP_010874528.1	WP_010874528.1	WP_010874528.1	WP_010874528.1	WP_010874528.1	WP_010874528.1	WP_010874528.1	WP_010874528.1	WP_010874528.1	WP_010874528.1	WP_010874528.1	WP_010874528.1	WP_010874528.1	WP_010874528.1	WP_010874528.1	WP_010874528.1	WP_010874528.1	WP_010874528.1	WP_010874528.1	WP_010874528.1	WP_010874528.1	WP_010874528.1	WP_010874528.1	WP_010874528.1	WP_010874528.1	WP_010874528.1	WP_010874528.1
WP_010874529.1	WP_010874529.1	WP_010874529.1	WP_010874529.1	WP_010874529.1	WP_010874529.1	WP_010874529.1	WP_010874529.1	WP_010874529.1	WP_010874529.1	WP_010874529.1	NP_109860.1	WP_010874529.1	WP_010874529.1	WP_010874529.1	WP_010874529.1	WP_010874529.1	WP_010874529.1	WP_010874529.1	WP_010874529.1	WP_010874529.1	WP_010874529.1	WP_010874529.1	WP_010874529.1	WP_010874529.1	WP_010874529.1	WP_010874529.1	WP_010874529.1	WP_010874529.1	WP_010874529.1	WP_010874529.1	WP_010874529.1	WP_010874529.1	WP_010874529.1	WP_010874529.1	WP_010874529.1	WP_010874529.1	WP_010874529.1	WP_010874529.1	WP_010874529.1	WP_010874529.1	WP_010874529.1	WP_010874529.1	WP_010874529.1	WP_010874529.1	WP_010874529.1	WP_010874529.1	WP_010874529.1	WP_010874529.1	WP_010874529.1
WP_010874530.1	WP_010874530.1	WP_010874530.1	WP_010874530.1	WP_010874530.1	WP_010874530.1	WP_010874530.1	WP_010874530.1	WP_010874530.1	WP_010874530.1	WP_010874530.1	NP_109861.1	WP_010874530.1	WP_010874530.1	WP_010874530.1	WP_010874530.1	WP_010874530.1	WP_010874530.1	WP_010874530.1	WP_010874530.1	WP_010874530.1	WP_010874530.1	WP_010874530.1	WP_010874530.1	WP_010874530.1	WP_010874530.1	WP_010874530.1	WP_010874530.1	WP_010874530.1	WP_010874530.1	WP_010874530.1	WP_010874530.1	WP_010874530.1	WP_010874530.1	WP_010874530.1	WP_010874530.1	WP_010874530.1	WP_010874530.1	WP_010874530.1	WP_010874530.1	WP_010874530.1	WP_010874530.1	WP_010874530.1	WP_010874530.1	WP_010874530.1	WP_010874530.1	WP_010874530.1	WP_010874530.1	WP_010874530.1	WP_010874530.1
WP_010874531.1	WP_014325389.1	WP_010874531.1	WP_010874531.1	WP_010874531.1	WP_010874531.1	WP_010874531.1	WP_010874531.1	WP_014574903.1	WP_010874531.1	WP_010874531.1	NP_109862.1	WP_010874531.1	WP_010874531.1	WP_010874531.1	WP_010874531.1	WP_014574903.1	WP_010874531.1	WP_010874531.1	WP_010874531.1	WP_010874531.1	WP_010874531.1	WP_014325389.1	WP_010874531.1	WP_010874531.1	WP_010874531.1	WP_010874531.1	WP_010874531.1	WP_010874531.1	WP_010874531.1	WP_010874531.1	WP_010874531.1	WP_010874531.1	WP_010874531.1	WP_010874531.1	WP_010874531.1	WP_010874531.1	WP_010874531.1	WP_010874531.1	WP_010874531.1	WP_014325389.1	WP_010874531.1	WP_014325389.1	WP_010874531.1	WP_014574903.1	WP_014574903.1	WP_010874531.1	WP_010874531.1	WP_010874531.1	WP_010874531.1
WP_010874532.1	WP_010874532.1	WP_010874532.1	WP_010874532.1	WP_010874532.1	WP_010874532.1	WP_010874532.1	WP_010874532.1	WP_010874532.1	WP_010874532.1	WP_010874532.1	NP_109863.1	WP_010874532.1	WP_010874532.1	WP_010874532.1	WP_010874532.1	WP_010874532.1	WP_010874532.1	WP_010874532.1	WP_010874532.1	WP_010874532.1	WP_010874532.1	WP_010874532.1	WP_010874532.1	WP_010874532.1	WP_010874532.1	WP_010874532.1	WP_010874532.1	WP_010874532.1	WP_010874532.1	WP_010874532.1	WP_010874532.1	WP_010874532.1	WP_010874532.1	WP_010874532.1	WP_010874532.1	WP_010874532.1	WP_010874532.1	WP_010874532.1	WP_010874532.1	WP_010874532.1	WP_010874532.1	WP_010874532.1	WP_010874532.1	WP_010874532.1	WP_010874532.1	WP_010874532.1	WP_010874532.1	WP_010874532.1	WP_010874532.1
WP_010874533.1	WP_010874533.1	WP_010874533.1	WP_010874533.1	WP_010874533.1	WP_010874533.1	WP_010874533.1	WP_010874533.1	WP_010874533.1	WP_010874533.1	WP_010874533.1	NP_109864.1	WP_010874533.1	WP_010874533.1	WP_010874533.1	WP_010874533.1	WP_010874533.1	WP_010874533.1	WP_010874533.1	WP_010874533.1	WP_010874533.1	WP_010874533.1	WP_010874533.1	WP_010874533.1	WP_010874533.1	WP_010874533.1	WP_010874533.1	WP_010874533.1	WP_010874533.1	WP_010874533.1	WP_010874533.1	WP_010874533.1	WP_010874533.1	WP_010874533.1	WP_010874533.1	WP_010874533.1	WP_010874533.1	WP_010874533.1	WP_010874533.1	WP_010874533.1	WP_010874533.1	WP_010874533.1	WP_010874533.1	WP_010874533.1	WP_010874533.1	WP_010874533.1	WP_010874533.1	WP_010874533.1	WP_010874533.1	WP_010874533.1
WP_010874535.1	WP_010874535.1	WP_010874535.1	WP_010874535.1	WP_010874535.1	WP_010874535.1	WP_010874535.1	WP_010874535.1	WP_010874535.1	WP_010874535.1	WP_010874535.1	NP_109866.1	WP_010874535.1	WP_010874535.1	WP_010874535.1	WP_010874535.1	WP_010874535.1	WP_010874535.1	WP_010874535.1	WP_010874535.1	WP_010874535.1	WP_010874535.1	WP_010874535.1	WP_010874535.1	WP_010874535.1	WP_010874535.1	WP_010874535.1	WP_010874535.1	WP_010874535.1	WP_010874535.1	WP_010874535.1	WP_010874535.1	WP_010874535.1	WP_010874535.1	WP_010874535.1	WP_010874535.1	WP_010874535.1	WP_010874535.1	WP_010874535.1	WP_010874535.1	WP_010874535.1	WP_010874535.1	WP_010874535.1	WP_010874535.1	WP_010874535.1	WP_010874535.1	WP_010874535.1	WP_010874535.1	WP_010874535.1	WP_010874535.1
WP_010874536.1	WP_010874536.1	WP_010874536.1	WP_010874536.1	WP_010874536.1	WP_010874536.1	WP_010874536.1	WP_010874536.1	WP_010874536.1	WP_010874536.1	WP_010874536.1	NP_109867.1	WP_010874536.1	WP_010874536.1	WP_010874536.1	WP_010874536.1	WP_010874536.1	WP_010874536.1	WP_010874536.1	WP_010874536.1	WP_010874536.1	WP_010874536.1	WP_010874536.1	WP_010874536.1	WP_010874536.1	WP_010874536.1	WP_010874536.1	WP_010874536.1	WP_010874536.1	WP_058158311.1	WP_010874536.1	WP_010874536.1	WP_010874536.1	WP_010874536.1	WP_010874536.1	WP_010874536.1	WP_010874536.1	WP_010874536.1	WP_010874536.1	WP_010874536.1	WP_010874536.1	WP_010874536.1	WP_010874536.1	WP_010874536.1	WP_010874536.1	WP_010874536.1	WP_010874536.1	WP_010874536.1	WP_010874536.1	WP_010874536.1
WP_010874537.1	WP_010874537.1	WP_010874537.1	WP_010874537.1	WP_010874537.1	WP_010874537.1	WP_010874537.1	WP_010874537.1	WP_010874537.1	WP_010874537.1	WP_010874537.1	NP_109868.1	WP_010874537.1	WP_010874537.1	WP_010874537.1	WP_010874537.1	WP_010874537.1	WP_010874537.1	WP_010874537.1	WP_010874537.1	WP_010874537.1	WP_010874537.1	WP_010874537.1	WP_010874537.1	WP_010874537.1	WP_010874537.1	WP_010874537.1	WP_010874537.1	WP_010874537.1	WP_010874537.1	WP_010874537.1	WP_010874537.1	WP_010874537.1	WP_010874537.1	WP_010874537.1	WP_010874537.1	WP_010874537.1	WP_010874537.1	WP_010874537.1	WP_010874537.1	WP_010874537.1	WP_010874537.1	WP_010874537.1	WP_010874537.1	WP_010874537.1	WP_010874537.1	WP_010874537.1	WP_010874537.1	WP_010874537.1	WP_010874537.1
WP_010874538.1	WP_010874538.1	WP_010874538.1	WP_010874538.1	WP_010874538.1	WP_010874538.1	WP_010874538.1	WP_010874538.1	WP_010874538.1	WP_010874538.1	WP_010874538.1	NP_109869.1	WP_010874538.1	WP_010874538.1	WP_010874538.1	WP_010874538.1	WP_010874538.1	WP_010874538.1	WP_010874538.1	WP_010874538.1	WP_010874538.1	WP_010874538.1	WP_010874538.1	WP_010874538.1	WP_010874538.1	WP_010874538.1	WP_010874538.1	WP_010874538.1	WP_010874538.1	WP_010874538.1	WP_010874538.1	WP_010874538.1	WP_010874538.1	WP_010874538.1	WP_010874538.1	WP_010874538.1	WP_010874538.1	WP_010874538.1	WP_010874538.1	WP_010874538.1	WP_010874538.1	WP_010874538.1	WP_010874538.1	WP_010874538.1	WP_010874538.1	WP_010874538.1	WP_010874538.1	WP_010874538.1	WP_010874538.1	WP_010874538.1
WP_010874539.1	WP_010874539.1	WP_010874539.1	WP_010874539.1	WP_010874539.1	WP_010874539.1	WP_010874539.1	WP_010874539.1	WP_010874539.1	WP_010874539.1	WP_010874539.1	NP_109870.1	WP_010874539.1	WP_010874539.1	WP_010874539.1	WP_010874539.1	WP_010874539.1	WP_010874539.1	WP_010874539.1	WP_010874539.1	WP_010874539.1	WP_010874539.1	WP_010874539.1	WP_010874539.1	WP_010874539.1	WP_010874539.1	WP_010874539.1	WP_010874539.1	WP_010874539.1	WP_010874539.1	WP_010874539.1	WP_010874539.1	WP_010874539.1	WP_010874539.1	WP_010874539.1	WP_010874539.1	WP_010874539.1	WP_010874539.1	WP_010874539.1	WP_010874539.1	WP_010874539.1	WP_010874539.1	WP_010874539.1	WP_010874539.1	WP_010874539.1	WP_010874539.1	WP_010874539.1	WP_010874539.1	WP_010874539.1	WP_010874539.1
WP_010874543.1	WP_010874543.1	WP_010874543.1	WP_010874543.1	WP_010874543.1	WP_010874543.1	WP_010874543.1	WP_010874543.1	WP_010874543.1	WP_010874543.1	WP_010874543.1	NP_109874.1	WP_010874543.1	WP_010874543.1	WP_010874543.1	WP_010874543.1	WP_010874543.1	WP_010874543.1	WP_010874543.1	WP_010874543.1	WP_010874543.1	WP_010874543.1	WP_010874543.1	WP_010874543.1	WP_010874543.1	WP_010874543.1	WP_010874543.1	WP_010874543.1	WP_010874543.1	WP_010874543.1	WP_010874543.1	WP_010874543.1	WP_010874543.1	WP_010874543.1	WP_010874543.1	WP_010874543.1	WP_010874543.1	WP_010874543.1	WP_010874543.1	WP_010874543.1	WP_010874543.1	WP_010874543.1	WP_010874543.1	WP_010874543.1	WP_010874543.1	WP_010874543.1	WP_010874543.1	WP_010874543.1	WP_010874543.1	WP_010874543.1
WP_010874544.1	WP_010874544.1	WP_010874544.1	WP_010874544.1	WP_010874544.1	WP_010874544.1	WP_010874544.1	WP_010874544.1	WP_010874544.1	WP_010874544.1	WP_010874544.1	NP_109875.1	WP_010874544.1	WP_010874544.1	WP_010874544.1	WP_010874544.1	WP_010874544.1	WP_010874544.1	WP_010874544.1	WP_010874544.1	WP_010874544.1	WP_010874544.1	WP_010874544.1	WP_010874544.1	WP_010874544.1	WP_010874544.1	WP_010874544.1	WP_010874544.1	WP_010874544.1	WP_010874544.1	WP_010874544.1	WP_010874544.1	WP_010874544.1	WP_010874544.1	WP_010874544.1	WP_010874544.1	WP_010874544.1	WP_010874544.1	WP_010874544.1	WP_010874544.1	WP_010874544.1	WP_010874544.1	WP_010874544.1	WP_010874544.1	WP_010874544.1	WP_010874544.1	WP_010874544.1	WP_010874544.1	WP_010874544.1	WP_010874544.1
WP_010874545.1	WP_010874545.1	WP_010874545.1	WP_010874545.1	WP_010874545.1	WP_010874545.1	WP_010874545.1	WP_010874545.1	WP_010874545.1	WP_010874545.1	WP_010874545.1	NP_109876.1	WP_010874545.1	WP_010874545.1	WP_010874545.1	WP_010874545.1	WP_010874545.1	WP_010874545.1	WP_010874545.1	WP_010874545.1	WP_010874545.1	WP_010874545.1	WP_010874545.1	WP_010874545.1	WP_010874545.1	WP_010874545.1	WP_010874545.1	WP_010874545.1	WP_010874545.1	WP_010874545.1	WP_010874545.1	WP_010874545.1	WP_010874545.1	WP_010874545.1	WP_010874545.1	WP_010874545.1	WP_010874545.1	WP_010874545.1	WP_010874545.1	WP_010874545.1	WP_010874545.1	WP_010874545.1	WP_010874545.1	WP_010874545.1	WP_010874545.1	WP_010874545.1	WP_010874545.1	WP_010874545.1	WP_010874545.1	WP_010874545.1
WP_010874546.1	WP_010874546.1	WP_010874546.1	WP_010874546.1	WP_010874546.1	WP_010874546.1	WP_010874546.1	WP_010874546.1	WP_010874546.1	WP_010874546.1	WP_010874546.1	NP_109877.1	WP_010874546.1	WP_010874546.1	WP_010874546.1	WP_010874546.1	WP_010874546.1	WP_010874546.1	WP_010874546.1	WP_010874546.1	WP_010874546.1	WP_010874546.1	WP_010874546.1	WP_010874546.1	WP_010874546.1	WP_010874546.1	WP_010874546.1	WP_010874546.1	WP_010874546.1	WP_010874546.1	WP_010874546.1	WP_010874546.1	WP_010874546.1	WP_010874546.1	WP_010874546.1	WP_010874546.1	WP_010874546.1	WP_010874546.1	WP_010874546.1	WP_010874546.1	WP_010874546.1	WP_010874546.1	WP_010874546.1	WP_010874546.1	WP_010874546.1	WP_010874546.1	WP_010874546.1	WP_010874546.1	WP_010874546.1	WP_010874546.1
WP_010874547.1	WP_010874547.1	WP_010874547.1	WP_010874547.1	WP_010874547.1	WP_010874547.1	WP_053344036.1	WP_053344036.1	WP_010874547.1	WP_010874547.1	WP_010874547.1	NP_109878.1	WP_010874547.1	WP_010874547.1	WP_010874547.1	WP_010874547.1	WP_010874547.1	WP_010874547.1	WP_010874547.1	WP_010874547.1	WP_010874547.1	WP_010874547.1	WP_010874547.1	WP_010874547.1	WP_010874547.1	WP_010874547.1	WP_053344036.1	WP_010874547.1	WP_010874547.1	WP_010874547.1	WP_010874547.1	WP_010874547.1	WP_010874547.1	WP_010874547.1	WP_010874547.1	WP_010874547.1	WP_010874547.1	WP_010874547.1	WP_010874547.1	WP_010874547.1	WP_010874547.1	WP_010874547.1	WP_010874547.1	WP_010874547.1	WP_010874547.1	WP_010874547.1	WP_010874547.1	WP_010874547.1	WP_010874547.1	WP_010874547.1
WP_010874549.1	WP_010874549.1	WP_010874549.1	WP_010874549.1	WP_010874549.1	WP_010874549.1	WP_010874549.1	WP_010874549.1	WP_010874549.1	WP_010874549.1	WP_010874549.1	NP_109880.1	WP_010874549.1	WP_010874549.1	WP_010874549.1	WP_010874549.1	WP_010874549.1	WP_010874549.1	WP_010874549.1	WP_010874549.1	WP_010874549.1	WP_010874549.1	WP_010874549.1	WP_010874549.1	WP_010874549.1	WP_010874549.1	WP_010874549.1	WP_010874549.1	WP_010874549.1	WP_010874549.1	WP_010874549.1	WP_010874549.1	WP_010874549.1	WP_010874549.1	WP_010874549.1	WP_010874549.1	WP_010874549.1	WP_010874549.1	WP_010874549.1	WP_010874549.1	WP_010874549.1	WP_010874549.1	WP_010874549.1	WP_010874549.1	WP_010874549.1	WP_010874549.1	WP_010874549.1	WP_010874549.1	WP_010874549.1	WP_010874549.1
WP_010874550.1	WP_010874550.1	WP_010874550.1	WP_010874550.1	WP_010874550.1	WP_010874550.1	WP_010874550.1	WP_010874550.1	WP_010874550.1	WP_010874550.1	WP_010874550.1	NP_109881.1	WP_010874550.1	WP_010874550.1	WP_010874550.1	WP_010874550.1	WP_010874550.1	WP_010874550.1	WP_010874550.1	WP_010874550.1	WP_010874550.1	WP_010874550.1	WP_010874550.1	WP_010874550.1	WP_010874550.1	WP_010874550.1	WP_010874550.1	WP_010874550.1	WP_010874550.1	WP_010874550.1	WP_010874550.1	WP_010874550.1	WP_010874550.1	WP_010874550.1	WP_010874550.1	WP_010874550.1	WP_010874550.1	WP_010874550.1	WP_010874550.1	WP_010874550.1	WP_010874550.1	WP_010874550.1	WP_010874550.1	WP_010874550.1	WP_010874550.1	WP_010874550.1	WP_010874550.1	WP_010874550.1	WP_010874550.1	WP_010874550.1
WP_010874551.1	WP_010874551.1	WP_010874551.1	WP_010874551.1	WP_010874551.1	WP_010874551.1	WP_010874551.1	WP_010874551.1	WP_010874551.1	WP_010874551.1	WP_010874551.1	NP_109882.1	WP_010874551.1	WP_010874551.1	WP_010874551.1	WP_010874551.1	WP_010874551.1	WP_010874551.1	WP_010874551.1	WP_010874551.1	WP_010874551.1	WP_010874551.1	WP_010874551.1	WP_010874551.1	WP_010874551.1	WP_010874551.1	WP_010874551.1	WP_010874551.1	WP_010874551.1	WP_010874551.1	WP_010874551.1	WP_010874551.1	WP_010874551.1	WP_058141088.1	WP_010874551.1	WP_010874551.1	WP_010874551.1	WP_010874551.1	WP_010874551.1	WP_010874551.1	WP_010874551.1	WP_010874551.1	WP_010874551.1	WP_010874551.1	WP_010874551.1	WP_010874551.1	WP_010874551.1	WP_010874551.1	WP_010874551.1	WP_010874551.1
WP_010874553.1	WP_010874553.1	WP_010874553.1	WP_017532916.1	WP_017532916.1	WP_017532916.1	WP_017532916.1	WP_017532916.1	WP_010874553.1	WP_010874553.1	WP_010874553.1	NP_109884.1	WP_010874553.1	WP_017532916.1	WP_010874553.1	WP_017532916.1	WP_010874553.1	WP_010874553.1	WP_010874553.1	WP_010874553.1	WP_010874553.1	WP_010874553.1	WP_010874553.1	WP_010874553.1	WP_010874553.1	WP_017532916.1	WP_098363676.1	WP_017532916.1	WP_017532916.1	WP_017532916.1	WP_017532916.1	WP_017532916.1	WP_017532916.1	WP_010874553.1	WP_017532916.1	WP_017532916.1	WP_017532916.1	WP_017532916.1	WP_010874553.1	WP_017532916.1	WP_010874553.1	WP_017532916.1	WP_010874553.1	WP_010874553.1	WP_010874553.1	WP_010874553.1	WP_017532916.1	WP_017532916.1	WP_017532916.1	WP_010874553.1
WP_010874568.1	WP_010874568.1	WP_010874568.1	WP_010874568.1	WP_010874568.1	WP_010874568.1	WP_010874568.1	WP_010874568.1	WP_010874568.1	WP_010874568.1	WP_010874568.1	NP_109899.1	WP_010874568.1	WP_010874568.1	WP_010874568.1	WP_010874568.1	WP_010874568.1	WP_010874568.1	WP_010874568.1	WP_010874568.1	WP_010874568.1	WP_010874568.1	WP_010874568.1	WP_010874568.1	WP_010874568.1	WP_010874568.1	WP_010874568.1	WP_010874568.1	WP_058157860.1	WP_010874568.1	WP_010874568.1	WP_010874568.1	WP_010874568.1	WP_010874568.1	WP_010874568.1	WP_010874568.1	WP_010874568.1	WP_010874568.1	WP_010874568.1	WP_010874568.1	WP_010874568.1	WP_010874568.1	WP_010874568.1	WP_010874568.1	WP_010874568.1	WP_010874568.1	WP_010874568.1	WP_010874568.1	WP_010874568.1	WP_010874568.1
WP_010874569.1	WP_010874569.1	WP_010874569.1	WP_010874569.1	WP_010874569.1	WP_010874569.1	WP_010874569.1	WP_010874569.1	WP_010874569.1	WP_010874569.1	WP_010874569.1	NP_109900.1	WP_010874569.1	WP_010874569.1	WP_010874569.1	WP_010874569.1	WP_010874569.1	WP_010874569.1	WP_054175772.1	WP_010874569.1	WP_010874569.1	WP_010874569.1	WP_010874569.1	WP_010874569.1	WP_010874569.1	WP_010874569.1	WP_010874569.1	WP_010874569.1	WP_010874569.1	WP_010874569.1	WP_010874569.1	WP_010874569.1	WP_010874569.1	WP_058141098.1	WP_010874569.1	WP_010874569.1	WP_010874569.1	WP_010874569.1	WP_010874569.1	WP_010874569.1	WP_010874569.1	WP_010874569.1	WP_010874569.1	WP_010874569.1	WP_010874569.1	WP_010874569.1	WP_010874569.1	WP_010874569.1	WP_010874569.1	WP_010874569.1
WP_010874571.1	WP_010874571.1	WP_010874571.1	WP_010874571.1	WP_010874571.1	WP_010874571.1	WP_010874571.1	WP_010874571.1	WP_010874571.1	WP_010874571.1	WP_010874571.1	NP_109902.1	WP_010874571.1	WP_010874571.1	WP_010874571.1	WP_010874571.1	WP_010874571.1	WP_010874571.1	WP_010874571.1	WP_010874571.1	WP_010874571.1	WP_010874571.1	WP_010874571.1	WP_010874571.1	WP_010874571.1	WP_010874571.1	WP_010874571.1	WP_010874571.1	WP_010874571.1	WP_010874571.1	WP_010874571.1	WP_010874571.1	WP_010874571.1	WP_010874571.1	WP_010874571.1	WP_010874571.1	WP_010874571.1	WP_010874571.1	WP_010874571.1	WP_010874571.1	WP_010874571.1	WP_010874571.1	WP_010874571.1	WP_010874571.1	WP_010874571.1	WP_010874571.1	WP_010874571.1	WP_010874571.1	WP_010874571.1	WP_010874571.1
WP_010874572.1	WP_010874572.1	WP_010874572.1	WP_010874572.1	WP_010874572.1	WP_010874572.1	WP_010874572.1	WP_010874572.1	WP_010874572.1	WP_010874572.1	WP_010874572.1	NP_109903.1	WP_010874572.1	WP_010874572.1	WP_010874572.1	WP_010874572.1	WP_010874572.1	WP_010874572.1	WP_010874572.1	WP_010874572.1	WP_010874572.1	WP_010874572.1	WP_010874572.1	WP_010874572.1	WP_010874572.1	WP_010874572.1	WP_010874572.1	WP_010874572.1	WP_010874572.1	WP_010874572.1	WP_010874572.1	WP_010874572.1	WP_010874572.1	WP_010874572.1	WP_010874572.1	WP_010874572.1	WP_010874572.1	WP_010874572.1	WP_010874572.1	WP_010874572.1	WP_010874572.1	WP_010874572.1	WP_010874572.1	WP_010874572.1	WP_010874572.1	WP_010874572.1	WP_010874572.1	WP_010874572.1	WP_010874572.1	WP_010874572.1
WP_010874573.1	WP_010874573.1	WP_010874573.1	WP_010874573.1	WP_010874573.1	WP_010874573.1	WP_010874573.1	WP_010874573.1	WP_010874573.1	WP_010874573.1	WP_010874573.1	NP_109904.1	WP_010874573.1	WP_010874573.1	WP_010874573.1	WP_010874573.1	WP_010874573.1	WP_010874573.1	WP_010874573.1	WP_010874573.1	WP_010874573.1	WP_010874573.1	WP_010874573.1	WP_010874573.1	WP_010874573.1	WP_010874573.1	WP_010874573.1	WP_010874573.1	WP_010874573.1	WP_010874573.1	WP_010874573.1	WP_010874573.1	WP_010874573.1	WP_010874573.1	WP_010874573.1	WP_010874573.1	WP_010874573.1	WP_010874573.1	WP_010874573.1	WP_010874573.1	WP_010874573.1	WP_010874573.1	WP_010874573.1	WP_010874573.1	WP_010874573.1	WP_010874573.1	WP_010874573.1	WP_010874573.1	WP_010874573.1	WP_010874573.1
WP_010874576.1	WP_010874576.1	WP_010874576.1	WP_010874576.1	WP_010874576.1	WP_010874576.1	WP_010874576.1	WP_010874576.1	WP_010874576.1	WP_010874576.1	WP_010874576.1	NP_109907.1	WP_010874576.1	WP_010874576.1	WP_010874576.1	WP_010874576.1	WP_010874576.1	WP_010874576.1	WP_010874576.1	WP_010874576.1	WP_010874576.1	WP_010874576.1	WP_010874576.1	WP_010874576.1	WP_010874576.1	WP_010874576.1	WP_010874576.1	WP_010874576.1	WP_010874576.1	WP_010874576.1	WP_010874576.1	WP_010874576.1	WP_010874576.1	WP_010874576.1	WP_010874576.1	WP_010874576.1	WP_010874576.1	WP_010874576.1	WP_010874576.1	WP_010874576.1	WP_010874576.1	WP_010874576.1	WP_010874576.1	WP_010874576.1	WP_010874576.1	WP_010874576.1	WP_010874576.1	WP_010874576.1	WP_010874576.1	WP_010874576.1
WP_010874577.1	WP_010874577.1	WP_010874577.1	WP_010874577.1	WP_010874577.1	WP_010874577.1	WP_010874577.1	WP_010874577.1	WP_010874577.1	WP_010874577.1	WP_010874577.1	NP_109908.1	WP_010874577.1	WP_010874577.1	WP_010874577.1	WP_010874577.1	WP_010874577.1	WP_010874577.1	WP_010874577.1	WP_010874577.1	WP_010874577.1	WP_010874577.1	WP_010874577.1	WP_010874577.1	WP_010874577.1	WP_010874577.1	WP_010874577.1	WP_010874577.1	WP_010874577.1	WP_010874577.1	WP_010874577.1	WP_010874577.1	WP_010874577.1	WP_010874577.1	WP_010874577.1	WP_010874577.1	WP_010874577.1	WP_010874577.1	WP_010874577.1	WP_010874577.1	WP_010874577.1	WP_010874577.1	WP_010874577.1	WP_010874577.1	WP_010874577.1	WP_010874577.1	WP_010874577.1	WP_010874577.1	WP_010874577.1	WP_010874577.1
WP_010874578.1	WP_010874578.1	WP_010874578.1	WP_010874578.1	WP_010874578.1	WP_010874578.1	WP_010874578.1	WP_010874578.1	WP_010874578.1	WP_010874578.1	WP_010874578.1	NP_109909.1	WP_010874578.1	WP_010874578.1	WP_010874578.1	WP_010874578.1	WP_010874578.1	WP_010874578.1	WP_010874578.1	WP_010874578.1	WP_010874578.1	WP_010874578.1	WP_010874578.1	WP_010874578.1	WP_010874578.1	WP_010874578.1	WP_010874578.1	WP_010874578.1	WP_010874578.1	WP_010874578.1	WP_010874578.1	WP_010874578.1	WP_010874578.1	WP_010874578.1	WP_010874578.1	WP_010874578.1	WP_010874578.1	WP_010874578.1	WP_010874578.1	WP_010874578.1	WP_010874578.1	WP_010874578.1	WP_010874578.1	WP_010874578.1	WP_010874578.1	WP_010874578.1	WP_010874578.1	WP_010874578.1	WP_010874578.1	WP_010874578.1
WP_010874580.1	WP_014325409.1	WP_010874580.1	WP_010874580.1	WP_010874580.1	WP_010874580.1	WP_010874580.1	WP_010874580.1	WP_010874580.1	WP_010874580.1	WP_010874580.1	NP_109911.1	WP_010874580.1	WP_010874580.1	WP_010874580.1	WP_010874580.1	WP_010874580.1	WP_010874580.1	WP_010874580.1	WP_010874580.1	WP_010874580.1	WP_010874580.1	WP_014325409.1	WP_010874580.1	WP_010874580.1	WP_010874580.1	WP_010874580.1	WP_010874580.1	WP_010874580.1	WP_010874580.1	WP_010874580.1	WP_010874580.1	WP_010874580.1	WP_010874580.1	WP_010874580.1	WP_010874580.1	WP_010874580.1	WP_010874580.1	WP_010874580.1	WP_010874580.1	WP_014325409.1	WP_010874580.1	WP_014325409.1	WP_010874580.1	WP_010874580.1	WP_010874580.1	WP_010874580.1	WP_010874580.1	WP_010874580.1	WP_010874580.1
WP_010874581.1	WP_010874581.1	WP_010874581.1	WP_010874581.1	WP_010874581.1	WP_010874581.1	WP_010874581.1	WP_010874581.1	WP_010874581.1	WP_010874581.1	WP_010874581.1	NP_109912.1	WP_010874581.1	WP_010874581.1	WP_010874581.1	WP_010874581.1	WP_010874581.1	WP_010874581.1	WP_010874581.1	WP_010874581.1	WP_010874581.1	WP_010874581.1	WP_010874581.1	WP_010874581.1	WP_010874581.1	WP_010874581.1	WP_010874581.1	WP_010874581.1	WP_010874581.1	WP_010874581.1	WP_010874581.1	WP_010874581.1	WP_010874581.1	WP_010874581.1	WP_010874581.1	WP_010874581.1	WP_010874581.1	WP_010874581.1	WP_010874581.1	WP_010874581.1	WP_010874581.1	WP_010874581.1	WP_010874581.1	WP_010874581.1	WP_010874581.1	WP_010874581.1	WP_010874581.1	WP_010874581.1	WP_010874581.1	WP_010874581.1
WP_010874585.1	WP_010874585.1	WP_010874585.1	WP_010874585.1	WP_010874585.1	WP_010874585.1	WP_010874585.1	WP_010874585.1	WP_010874585.1	WP_010874585.1	WP_010874585.1	NP_109916.1	WP_010874585.1	WP_010874585.1	WP_010874585.1	WP_010874585.1	WP_010874585.1	WP_010874585.1	WP_010874585.1	WP_010874585.1	WP_010874585.1	WP_010874585.1	WP_010874585.1	WP_010874585.1	WP_010874585.1	WP_010874585.1	WP_010874585.1	WP_010874585.1	WP_010874585.1	WP_010874585.1	WP_010874585.1	WP_010874585.1	WP_010874585.1	WP_010874585.1	WP_010874585.1	WP_010874585.1	WP_010874585.1	WP_010874585.1	WP_010874585.1	WP_010874585.1	WP_010874585.1	WP_010874585.1	WP_010874585.1	WP_010874585.1	WP_010874585.1	WP_010874585.1	WP_010874585.1	WP_010874585.1	WP_010874585.1	WP_010874585.1
WP_010874586.1	WP_010874586.1	WP_010874586.1	WP_010874586.1	WP_010874586.1	WP_010874586.1	WP_010874586.1	WP_010874586.1	WP_010874586.1	WP_010874586.1	WP_010874586.1	NP_109917.1	WP_010874586.1	WP_010874586.1	WP_010874586.1	WP_010874586.1	WP_010874586.1	WP_010874586.1	WP_010874586.1	WP_010874586.1	WP_010874586.1	WP_010874586.1	WP_010874586.1	WP_010874586.1	WP_010874586.1	WP_010874586.1	WP_010874586.1	WP_010874586.1	WP_010874586.1	WP_010874586.1	WP_010874586.1	WP_010874586.1	WP_010874586.1	WP_010874586.1	WP_010874586.1	WP_010874586.1	WP_010874586.1	WP_010874586.1	WP_010874586.1	WP_010874586.1	WP_010874586.1	WP_010874586.1	WP_010874586.1	WP_010874586.1	WP_010874586.1	WP_010874586.1	WP_010874586.1	WP_010874586.1	WP_010874586.1	WP_010874586.1
WP_010874587.1	WP_010874587.1	WP_010874587.1	WP_010874587.1	WP_010874587.1	WP_010874587.1	WP_010874587.1	WP_010874587.1	WP_010874587.1	WP_010874587.1	WP_010874587.1	NP_109918.1	WP_010874587.1	WP_010874587.1	WP_010874587.1	WP_010874587.1	WP_010874587.1	WP_010874587.1	WP_010874587.1	WP_010874587.1	WP_010874587.1	WP_010874587.1	WP_010874587.1	WP_010874587.1	WP_010874587.1	WP_010874587.1	WP_010874587.1	WP_010874587.1	WP_010874587.1	WP_010874587.1	WP_010874587.1	WP_010874587.1	WP_010874587.1	WP_010874587.1	WP_010874587.1	WP_010874587.1	WP_010874587.1	WP_010874587.1	WP_010874587.1	WP_010874587.1	WP_010874587.1	WP_010874587.1	WP_010874587.1	WP_010874587.1	WP_010874587.1	WP_010874587.1	WP_010874587.1	WP_010874587.1	WP_010874587.1	WP_010874587.1
WP_010874588.1	WP_010874588.1	WP_010874588.1	WP_010874588.1	WP_010874588.1	WP_010874588.1	WP_010874588.1	WP_010874588.1	WP_010874588.1	WP_010874588.1	WP_010874588.1	NP_109919.1	WP_010874588.1	WP_010874588.1	WP_010874588.1	WP_010874588.1	WP_010874588.1	WP_010874588.1	WP_010874588.1	WP_010874588.1	WP_010874588.1	WP_010874588.1	WP_010874588.1	WP_010874588.1	WP_010874588.1	WP_010874588.1	WP_010874588.1	WP_010874588.1	WP_010874588.1	WP_010874588.1	WP_010874588.1	WP_010874588.1	WP_010874588.1	WP_010874588.1	WP_010874588.1	WP_010874588.1	WP_010874588.1	WP_010874588.1	WP_010874588.1	WP_010874588.1	WP_010874588.1	WP_010874588.1	WP_010874588.1	WP_010874588.1	WP_010874588.1	WP_010874588.1	WP_010874588.1	WP_010874588.1	WP_010874588.1	WP_010874588.1
WP_010874592.1	WP_010874592.1	WP_010874592.1	WP_010874592.1	WP_010874592.1	WP_010874592.1	WP_010874592.1	WP_010874592.1	WP_010874592.1	WP_010874592.1	WP_010874592.1	NP_109923.1	WP_010874592.1	WP_010874592.1	WP_010874592.1	WP_010874592.1	WP_010874592.1	WP_010874592.1	WP_010874592.1	WP_010874592.1	WP_010874592.1	WP_010874592.1	WP_010874592.1	WP_010874592.1	WP_010874592.1	WP_010874592.1	WP_010874592.1	WP_010874592.1	WP_010874592.1	WP_010874592.1	WP_010874592.1	WP_010874592.1	WP_010874592.1	WP_010874592.1	WP_010874592.1	WP_010874592.1	WP_010874592.1	WP_010874592.1	WP_010874592.1	WP_010874592.1	WP_010874592.1	WP_010874592.1	WP_010874592.1	WP_010874592.1	WP_010874592.1	WP_010874592.1	WP_010874592.1	WP_010874592.1	WP_010874592.1	WP_010874592.1
WP_010874594.1	WP_010874594.1	WP_010874594.1	WP_010874594.1	WP_010874594.1	WP_010874594.1	WP_010874594.1	WP_010874594.1	WP_010874594.1	WP_010874594.1	WP_010874594.1	NP_109925.1	WP_010874594.1	WP_010874594.1	WP_010874594.1	WP_010874594.1	WP_010874594.1	WP_010874594.1	WP_010874594.1	WP_010874594.1	WP_010874594.1	WP_010874594.1	WP_010874594.1	WP_010874594.1	WP_010874594.1	WP_010874594.1	WP_010874594.1	WP_010874594.1	WP_010874594.1	WP_010874594.1	WP_010874594.1	WP_010874594.1	WP_010874594.1	WP_010874594.1	WP_010874594.1	WP_010874594.1	WP_010874594.1	WP_010874594.1	WP_010874594.1	WP_010874594.1	WP_086137869.1	WP_010874594.1	WP_010874594.1	WP_010874594.1	WP_010874594.1	WP_010874594.1	WP_010874594.1	WP_010874594.1	WP_010874594.1	WP_010874594.1
WP_010874595.1	WP_010874595.1	WP_010874595.1	WP_010874595.1	WP_010874595.1	WP_010874595.1	WP_010874595.1	WP_010874595.1	WP_010874595.1	WP_010874595.1	WP_010874595.1	NP_109926.1	WP_010874595.1	WP_010874595.1	WP_010874595.1	WP_010874595.1	WP_010874595.1	WP_010874595.1	WP_010874595.1	WP_010874595.1	WP_010874595.1	WP_010874595.1	WP_010874595.1	WP_010874595.1	WP_010874595.1	WP_010874595.1	WP_010874595.1	WP_010874595.1	WP_010874595.1	WP_010874595.1	WP_010874595.1	WP_010874595.1	WP_010874595.1	WP_010874595.1	WP_010874595.1	WP_010874595.1	WP_010874595.1	WP_010874595.1	WP_010874595.1	WP_010874595.1	WP_010874595.1	WP_010874595.1	WP_010874595.1	WP_010874595.1	WP_010874595.1	WP_010874595.1	WP_010874595.1	WP_010874595.1	WP_010874595.1	WP_010874595.1
WP_010874596.1	WP_010874596.1	WP_010874596.1	WP_010874596.1	WP_010874596.1	WP_010874596.1	WP_010874596.1	WP_010874596.1	WP_010874596.1	WP_010874596.1	WP_010874596.1	NP_109927.1	WP_010874596.1	WP_010874596.1	WP_010874596.1	WP_010874596.1	WP_010874596.1	WP_010874596.1	WP_010874596.1	WP_010874596.1	WP_010874596.1	WP_010874596.1	WP_010874596.1	WP_010874596.1	WP_010874596.1	WP_010874596.1	WP_010874596.1	WP_010874596.1	WP_010874596.1	WP_010874596.1	WP_010874596.1	WP_010874596.1	WP_010874596.1	WP_010874596.1	WP_010874596.1	WP_010874596.1	WP_010874596.1	WP_010874596.1	WP_010874596.1	WP_010874596.1	WP_010874596.1	WP_010874596.1	WP_010874596.1	WP_010874596.1	WP_010874596.1	WP_010874596.1	WP_010874596.1	WP_010874596.1	WP_010874596.1	WP_010874596.1
WP_010874598.1	WP_010874598.1	WP_010874598.1	WP_010874598.1	WP_010874598.1	WP_010874598.1	WP_010874598.1	WP_010874598.1	WP_010874598.1	WP_010874598.1	WP_010874598.1	NP_109929.1	WP_010874598.1	WP_010874598.1	WP_010874598.1	WP_010874598.1	WP_010874598.1	WP_010874598.1	WP_010874598.1	WP_010874598.1	WP_010874598.1	WP_010874598.1	WP_010874598.1	WP_010874598.1	WP_010874598.1	WP_010874598.1	WP_010874598.1	WP_010874598.1	WP_010874598.1	WP_010874598.1	WP_010874598.1	WP_010874598.1	WP_010874598.1	WP_010874598.1	WP_010874598.1	WP_010874598.1	WP_010874598.1	WP_010874598.1	WP_010874598.1	WP_010874598.1	WP_010874598.1	WP_010874598.1	WP_010874598.1	WP_010874598.1	WP_010874598.1	WP_010874598.1	WP_010874598.1	WP_010874598.1	WP_010874598.1	WP_010874598.1
WP_010874601.1	WP_010874601.1	WP_010874601.1	WP_010874601.1	WP_010874601.1	WP_010874601.1	WP_010874601.1	WP_010874601.1	WP_010874601.1	WP_010874601.1	WP_010874601.1	NP_109932.1	WP_010874601.1	WP_010874601.1	WP_010874601.1	WP_010874601.1	WP_010874601.1	WP_098363663.1	WP_010874601.1	WP_010874601.1	WP_010874601.1	WP_010874601.1	WP_010874601.1	WP_010874601.1	WP_010874601.1	WP_010874601.1	WP_010874601.1	WP_010874601.1	WP_010874601.1	WP_010874601.1	WP_010874601.1	WP_010874601.1	WP_010874601.1	WP_010874601.1	WP_010874601.1	WP_010874601.1	WP_010874601.1	WP_010874601.1	WP_010874601.1	WP_010874601.1	WP_010874601.1	WP_010874601.1	WP_010874601.1	WP_010874601.1	WP_010874601.1	WP_010874601.1	WP_010874601.1	WP_010874601.1	WP_010874601.1	WP_010874601.1
WP_010874603.1	WP_010874603.1	WP_010874603.1	WP_080996538.1	WP_080996538.1	WP_080996538.1	WP_010874603.1	WP_010874603.1	WP_010874603.1	WP_010874603.1	WP_010874603.1	NP_109934.1	WP_010874603.1	WP_010874603.1	WP_010874603.1	WP_010874603.1	WP_010874603.1	WP_010874603.1	WP_010874603.1	WP_010874603.1	WP_010874603.1	WP_010874603.1	WP_010874603.1	WP_010874603.1	WP_010874603.1	WP_010874603.1	WP_010874603.1	WP_010874603.1	WP_010874603.1	WP_010874603.1	WP_010874603.1	WP_010874603.1	WP_010874603.1	WP_010874603.1	WP_010874603.1	WP_010874603.1	WP_010874603.1	WP_010874603.1	WP_010874603.1	WP_010874603.1	WP_010874603.1	WP_080996538.1	WP_010874603.1	WP_010874603.1	WP_010874603.1	WP_010874603.1	WP_080996538.1	WP_010874603.1	WP_010874603.1	WP_010874603.1
WP_010874604.1	WP_010874604.1	WP_010874604.1	WP_010874604.1	WP_053344119.1	WP_010874604.1	WP_010874604.1	WP_010874604.1	WP_010874604.1	WP_010874604.1	WP_010874604.1	NP_109935.1	WP_010874604.1	WP_010874604.1	WP_010874604.1	WP_010874604.1	WP_010874604.1	WP_010874604.1	WP_010874604.1	WP_010874604.1	WP_010874604.1	WP_010874604.1	WP_054173317.1	WP_010874604.1	WP_010874604.1	WP_010874604.1	WP_010874604.1	WP_010874604.1	WP_010874604.1	WP_010874604.1	WP_010874604.1	WP_010874604.1	WP_010874604.1	WP_010874604.1	WP_010874604.1	WP_010874604.1	WP_010874604.1	WP_010874604.1	WP_010874604.1	WP_010874604.1	WP_054173317.1	WP_053344119.1	WP_054173317.1	WP_010874604.1	WP_010874604.1	WP_010874604.1	WP_010874604.1	WP_010874604.1	WP_010874604.1	WP_010874604.1
WP_010874606.1	WP_010874606.1	WP_010874606.1	WP_010874606.1	WP_010874606.1	WP_010874606.1	WP_010874606.1	WP_010874606.1	WP_010874606.1	WP_010874606.1	WP_010874606.1	NP_109937.1	WP_010874606.1	WP_010874606.1	WP_010874606.1	WP_010874606.1	WP_010874606.1	WP_010874606.1	WP_010874606.1	WP_010874606.1	WP_010874606.1	WP_010874606.1	WP_010874606.1	WP_010874606.1	WP_010874606.1	WP_010874606.1	WP_010874606.1	WP_010874606.1	WP_058157861.1	WP_010874606.1	WP_010874606.1	WP_010874606.1	WP_010874606.1	WP_010874606.1	WP_010874606.1	WP_010874606.1	WP_010874606.1	WP_010874606.1	WP_010874606.1	WP_010874606.1	WP_010874606.1	WP_010874606.1	WP_010874606.1	WP_010874606.1	WP_010874606.1	WP_010874606.1	WP_010874606.1	WP_010874606.1	WP_010874606.1	WP_010874606.1
WP_010874608.1	WP_010874608.1	WP_010874608.1	WP_010874608.1	WP_010874608.1	WP_010874608.1	WP_010874608.1	WP_010874608.1	WP_010874608.1	WP_010874608.1	WP_010874608.1	NP_109939.1	WP_010874608.1	WP_010874608.1	WP_010874608.1	WP_010874608.1	WP_010874608.1	WP_010874608.1	WP_010874608.1	WP_010874608.1	WP_010874608.1	WP_010874608.1	WP_010874608.1	WP_010874608.1	WP_010874608.1	WP_010874608.1	WP_010874608.1	WP_010874608.1	WP_010874608.1	WP_010874608.1	WP_010874608.1	WP_010874608.1	WP_010874608.1	WP_010874608.1	WP_010874608.1	WP_010874608.1	WP_010874608.1	WP_010874608.1	WP_010874608.1	WP_010874608.1	WP_010874608.1	WP_010874608.1	WP_010874608.1	WP_010874608.1	WP_010874608.1	WP_010874608.1	WP_010874608.1	WP_010874608.1	WP_010874608.1	WP_010874608.1
WP_010874617.1	WP_010874617.1	WP_010874617.1	WP_017532947.1	WP_017532947.1	WP_017532947.1	WP_017532947.1	WP_017532947.1	WP_010874617.1	WP_010874617.1	WP_010874617.1	NP_109948.1	WP_010874617.1	WP_017532947.1	WP_010874617.1	WP_017532947.1	WP_010874617.1	WP_010874617.1	WP_010874617.1	WP_010874617.1	WP_010874617.1	WP_010874617.1	WP_010874617.1	WP_010874617.1	WP_010874617.1	WP_017532947.1	WP_017532947.1	WP_017532947.1	WP_017532947.1	WP_017532947.1	WP_017532947.1	WP_017532947.1	WP_017532947.1	WP_017532947.1	WP_017532947.1	WP_017532947.1	WP_017532947.1	WP_017532947.1	WP_010874617.1	WP_017532947.1	WP_010874617.1	WP_017532947.1	WP_010874617.1	WP_010874617.1	WP_010874617.1	WP_010874617.1	WP_017532947.1	WP_017532947.1	WP_017532947.1	WP_010874617.1
WP_010874620.1	WP_010874620.1	WP_010874620.1	WP_010874620.1	WP_010874620.1	WP_010874620.1	WP_010874620.1	WP_010874620.1	WP_010874620.1	WP_010874620.1	WP_010874620.1	NP_109951.1	WP_010874620.1	WP_010874620.1	WP_010874620.1	WP_010874620.1	WP_010874620.1	WP_010874620.1	WP_010874620.1	WP_010874620.1	WP_010874620.1	WP_010874620.1	WP_010874620.1	WP_010874620.1	WP_010874620.1	WP_010874620.1	WP_010874620.1	WP_010874620.1	WP_010874620.1	WP_010874620.1	WP_010874620.1	WP_010874620.1	WP_010874620.1	WP_010874620.1	WP_010874620.1	WP_010874620.1	WP_010874620.1	WP_010874620.1	WP_010874620.1	WP_010874620.1	WP_010874620.1	WP_010874620.1	WP_010874620.1	WP_010874620.1	WP_010874620.1	WP_010874620.1	WP_010874620.1	WP_010874620.1	WP_010874620.1	WP_010874620.1
WP_010874623.1	WP_010874623.1	WP_010874623.1	WP_010874623.1	WP_010874623.1	WP_010874623.1	WP_010874623.1	WP_010874623.1	WP_010874623.1	WP_010874623.1	WP_010874623.1	NP_109954.1	WP_010874623.1	WP_010874623.1	WP_010874623.1	WP_010874623.1	WP_010874623.1	WP_010874623.1	WP_010874623.1	WP_010874623.1	WP_010874623.1	WP_010874623.1	WP_010874623.1	WP_010874623.1	WP_010874623.1	WP_010874623.1	WP_010874623.1	WP_010874623.1	WP_010874623.1	WP_010874623.1	WP_010874623.1	WP_010874623.1	WP_010874623.1	WP_010874623.1	WP_010874623.1	WP_010874623.1	WP_010874623.1	WP_010874623.1	WP_010874623.1	WP_010874623.1	WP_010874623.1	WP_010874623.1	WP_010874623.1	WP_010874623.1	WP_010874623.1	WP_010874623.1	WP_010874623.1	WP_010874623.1	WP_010874623.1	WP_010874623.1
WP_010874624.1	WP_010874624.1	WP_010874624.1	WP_010874624.1	WP_010874624.1	WP_010874624.1	WP_010874624.1	WP_010874624.1	WP_010874624.1	WP_010874624.1	WP_010874624.1	NP_109955.1	WP_010874624.1	WP_010874624.1	WP_010874624.1	WP_010874624.1	WP_010874624.1	WP_010874624.1	WP_010874624.1	WP_010874624.1	WP_010874624.1	WP_010874624.1	WP_010874624.1	WP_010874624.1	WP_010874624.1	WP_010874624.1	WP_010874624.1	WP_010874624.1	WP_010874624.1	WP_010874624.1	WP_010874624.1	WP_010874624.1	WP_010874624.1	WP_010874624.1	WP_010874624.1	WP_010874624.1	WP_010874624.1	WP_010874624.1	WP_010874624.1	WP_010874624.1	WP_010874624.1	WP_010874624.1	WP_010874624.1	WP_010874624.1	WP_010874624.1	WP_010874624.1	WP_010874624.1	WP_010874624.1	WP_010874624.1	WP_010874624.1
WP_010874625.1	WP_010874625.1	WP_010874625.1	WP_010874625.1	WP_010874625.1	WP_010874625.1	WP_010874625.1	WP_010874625.1	WP_010874625.1	WP_010874625.1	WP_010874625.1	NP_109956.1	WP_010874625.1	WP_010874625.1	WP_010874625.1	WP_010874625.1	WP_010874625.1	WP_010874625.1	WP_010874625.1	WP_010874625.1	WP_010874625.1	WP_010874625.1	WP_010874625.1	WP_010874625.1	WP_010874625.1	WP_010874625.1	WP_010874625.1	WP_010874625.1	WP_010874625.1	WP_010874625.1	WP_010874625.1	WP_010874625.1	WP_010874625.1	WP_010874625.1	WP_010874625.1	WP_010874625.1	WP_010874625.1	WP_010874625.1	WP_010874625.1	WP_010874625.1	WP_010874625.1	WP_010874625.1	WP_010874625.1	WP_010874625.1	WP_010874625.1	WP_010874625.1	WP_010874625.1	WP_010874625.1	WP_010874625.1	WP_010874625.1
WP_010874627.1	WP_010874627.1	WP_010874627.1	WP_010874627.1	WP_010874627.1	WP_010874627.1	WP_010874627.1	WP_010874627.1	WP_010874627.1	WP_010874627.1	WP_010874627.1	NP_109958.1	WP_010874627.1	WP_010874627.1	WP_010874627.1	WP_010874627.1	WP_010874627.1	WP_010874627.1	WP_010874627.1	WP_010874627.1	WP_010874627.1	WP_010874627.1	WP_010874627.1	WP_010874627.1	WP_010874627.1	WP_010874627.1	WP_010874627.1	WP_010874627.1	WP_010874627.1	WP_010874627.1	WP_010874627.1	WP_010874627.1	WP_010874627.1	WP_010874627.1	WP_010874627.1	WP_010874627.1	WP_010874627.1	WP_010874627.1	WP_010874627.1	WP_010874627.1	WP_010874627.1	WP_010874627.1	WP_010874627.1	WP_010874627.1	WP_010874627.1	WP_010874627.1	WP_010874627.1	WP_010874627.1	WP_010874627.1	WP_010874627.1
WP_010874631.1	WP_010874631.1	WP_010874631.1	WP_010874631.1	WP_010874631.1	WP_010874631.1	WP_010874631.1	WP_010874631.1	WP_010874631.1	WP_010874631.1	WP_010874631.1	NP_109962.1	WP_010874631.1	WP_010874631.1	WP_010874631.1	WP_010874631.1	WP_010874631.1	WP_010874631.1	WP_010874631.1	WP_010874631.1	WP_010874631.1	WP_010874631.1	WP_010874631.1	WP_010874631.1	WP_010874631.1	WP_010874631.1	WP_010874631.1	WP_010874631.1	WP_010874631.1	WP_010874631.1	WP_010874631.1	WP_010874631.1	WP_010874631.1	WP_010874631.1	WP_010874631.1	WP_010874631.1	WP_010874631.1	WP_010874631.1	WP_010874631.1	WP_010874631.1	WP_010874631.1	WP_010874631.1	WP_010874631.1	WP_010874631.1	WP_010874631.1	WP_010874631.1	WP_010874631.1	WP_010874631.1	WP_010874631.1	WP_010874631.1
WP_010874632.1	WP_010874632.1	WP_010874632.1	WP_010874632.1	WP_010874632.1	WP_010874632.1	WP_010874632.1	WP_010874632.1	WP_010874632.1	WP_010874632.1	WP_010874632.1	NP_109963.1	WP_010874632.1	WP_010874632.1	WP_010874632.1	WP_010874632.1	WP_010874632.1	WP_010874632.1	WP_010874632.1	WP_010874632.1	WP_010874632.1	WP_010874632.1	WP_010874632.1	WP_010874632.1	WP_010874632.1	WP_010874632.1	WP_010874632.1	WP_010874632.1	WP_010874632.1	WP_010874632.1	WP_010874632.1	WP_010874632.1	WP_010874632.1	WP_010874632.1	WP_010874632.1	WP_010874632.1	WP_010874632.1	WP_010874632.1	WP_010874632.1	WP_010874632.1	WP_010874632.1	WP_010874632.1	WP_010874632.1	WP_010874632.1	WP_010874632.1	WP_010874632.1	WP_010874632.1	WP_010874632.1	WP_010874632.1	WP_010874632.1
WP_010874633.1	WP_010874633.1	WP_010874633.1	WP_010874633.1	WP_010874633.1	WP_010874633.1	WP_010874633.1	WP_010874633.1	WP_010874633.1	WP_010874633.1	WP_010874633.1	NP_109964.1	WP_010874633.1	WP_010874633.1	WP_053344079.1	WP_010874633.1	WP_010874633.1	WP_010874633.1	WP_010874633.1	WP_010874633.1	WP_010874633.1	WP_010874633.1	WP_010874633.1	WP_010874633.1	WP_010874633.1	WP_010874633.1	WP_010874633.1	WP_010874633.1	WP_010874633.1	WP_010874633.1	WP_010874633.1	WP_010874633.1	WP_010874633.1	WP_010874633.1	WP_010874633.1	WP_010874633.1	WP_010874633.1	WP_010874633.1	WP_010874633.1	WP_010874633.1	WP_010874633.1	WP_010874633.1	WP_010874633.1	WP_010874633.1	WP_010874633.1	WP_010874633.1	WP_010874633.1	WP_010874633.1	WP_010874633.1	WP_010874633.1
WP_010874637.1	WP_010874637.1	WP_010874637.1	WP_010874637.1	WP_010874637.1	WP_010874637.1	WP_010874637.1	WP_010874637.1	WP_010874637.1	WP_010874637.1	WP_010874637.1	NP_109968.1	WP_010874637.1	WP_010874637.1	WP_010874637.1	WP_010874637.1	WP_010874637.1	WP_010874637.1	WP_010874637.1	WP_010874637.1	WP_010874637.1	WP_010874637.1	WP_010874637.1	WP_010874637.1	WP_010874637.1	WP_010874637.1	WP_010874637.1	WP_010874637.1	WP_010874637.1	WP_010874637.1	WP_010874637.1	WP_010874637.1	WP_010874637.1	WP_010874637.1	WP_010874637.1	WP_010874637.1	WP_010874637.1	WP_010874637.1	WP_010874637.1	WP_010874637.1	WP_010874637.1	WP_010874637.1	WP_010874637.1	WP_010874637.1	WP_010874637.1	WP_010874637.1	WP_010874637.1	WP_010874637.1	WP_010874637.1	WP_010874637.1
WP_010874650.1	WP_010874650.1	WP_010874650.1	WP_010874650.1	WP_010874650.1	WP_010874650.1	WP_010874650.1	WP_010874650.1	WP_010874650.1	WP_010874650.1	WP_010874650.1	NP_109981.1	WP_010874650.1	WP_010874650.1	WP_010874650.1	WP_010874650.1	WP_010874650.1	WP_010874650.1	WP_010874650.1	WP_010874650.1	WP_010874650.1	WP_010874650.1	WP_054173316.1	WP_010874650.1	WP_010874650.1	WP_010874650.1	WP_010874650.1	WP_010874650.1	WP_010874650.1	WP_010874650.1	WP_010874650.1	WP_010874650.1	WP_010874650.1	WP_010874650.1	WP_010874650.1	WP_010874650.1	WP_010874650.1	WP_010874650.1	WP_010874650.1	WP_010874650.1	WP_054173316.1	WP_010874650.1	WP_054173316.1	WP_010874650.1	WP_010874650.1	WP_010874650.1	WP_010874650.1	WP_010874650.1	WP_010874650.1	WP_010874650.1
WP_010874651.1	WP_010874651.1	WP_010874651.1	WP_010874651.1	WP_010874651.1	WP_010874651.1	WP_010874651.1	WP_010874651.1	WP_010874651.1	WP_010874651.1	WP_010874651.1	NP_109982.1	WP_010874651.1	WP_010874651.1	WP_010874651.1	WP_010874651.1	WP_010874651.1	WP_010874651.1	WP_010874651.1	WP_010874651.1	WP_010874651.1	WP_098363687.1	WP_010874651.1	WP_010874651.1	WP_010874651.1	WP_010874651.1	WP_010874651.1	WP_010874651.1	WP_010874651.1	WP_010874651.1	WP_010874651.1	WP_010874651.1	WP_010874651.1	WP_010874651.1	WP_010874651.1	WP_010874651.1	WP_010874651.1	WP_010874651.1	WP_010874651.1	WP_010874651.1	WP_010874651.1	WP_010874651.1	WP_010874651.1	WP_010874651.1	WP_010874651.1	WP_010874651.1	WP_010874651.1	WP_010874651.1	WP_010874651.1	WP_010874651.1
WP_010874652.1	WP_010874652.1	WP_010874652.1	WP_010874652.1	WP_010874652.1	WP_010874652.1	WP_010874652.1	WP_010874652.1	WP_010874652.1	WP_010874652.1	WP_010874652.1	NP_109983.1	WP_010874652.1	WP_038534390.1	WP_010874652.1	WP_010874652.1	WP_010874652.1	WP_010874652.1	WP_010874652.1	WP_010874652.1	WP_010874652.1	WP_010874652.1	WP_010874652.1	WP_010874652.1	WP_010874652.1	WP_010874652.1	WP_010874652.1	WP_038534390.1	WP_038534390.1	WP_038534390.1	WP_038534390.1	WP_038534390.1	WP_038534390.1	WP_010874652.1	WP_038534390.1	WP_038534390.1	WP_038534390.1	WP_038534390.1	WP_010874652.1	WP_010874652.1	WP_010874652.1	WP_010874652.1	WP_010874652.1	WP_010874652.1	WP_010874652.1	WP_010874652.1	WP_010874652.1	WP_010874652.1	WP_010874652.1	WP_010874652.1
WP_010874653.1	WP_010874653.1	WP_010874653.1	WP_010874653.1	WP_010874653.1	WP_010874653.1	WP_010874653.1	WP_010874653.1	WP_010874653.1	WP_010874653.1	WP_010874653.1	NP_109984.1	WP_010874653.1	WP_010874653.1	WP_010874653.1	WP_010874653.1	WP_010874653.1	WP_010874653.1	WP_010874653.1	WP_010874653.1	WP_010874653.1	WP_010874653.1	WP_010874653.1	WP_010874653.1	WP_010874653.1	WP_010874653.1	WP_010874653.1	WP_010874653.1	WP_010874653.1	WP_010874653.1	WP_010874653.1	WP_010874653.1	WP_010874653.1	WP_010874653.1	WP_010874653.1	WP_010874653.1	WP_010874653.1	WP_010874653.1	WP_010874653.1	WP_010874653.1	WP_010874653.1	WP_010874653.1	WP_010874653.1	WP_010874653.1	WP_010874653.1	WP_010874653.1	WP_010874653.1	WP_010874653.1	WP_010874653.1	WP_010874653.1
WP_010874656.1	WP_010874656.1	WP_053344004.1	WP_010874656.1	WP_010874656.1	WP_010874656.1	WP_010874656.1	WP_010874656.1	WP_010874656.1	WP_010874656.1	WP_010874656.1	NP_109987.1	WP_053344004.1	WP_010874656.1	WP_010874656.1	WP_010874656.1	WP_010874656.1	WP_010874656.1	WP_010874656.1	WP_053344004.1	WP_053344004.1	WP_010874656.1	WP_010874656.1	WP_010874656.1	WP_053344004.1	WP_010874656.1	WP_010874656.1	WP_010874656.1	WP_010874656.1	WP_010874656.1	WP_010874656.1	WP_010874656.1	WP_010874656.1	WP_010874656.1	WP_010874656.1	WP_010874656.1	WP_010874656.1	WP_010874656.1	WP_053344004.1	WP_010874656.1	WP_010874656.1	WP_010874656.1	WP_010874656.1	WP_010874656.1	WP_010874656.1	WP_010874656.1	WP_010874656.1	WP_010874656.1	WP_010874656.1	WP_053344004.1
WP_010874658.1	WP_010874658.1	WP_010874658.1	WP_010874658.1	WP_010874658.1	WP_010874658.1	WP_010874658.1	WP_010874658.1	WP_010874658.1	WP_010874658.1	WP_010874658.1	NP_109989.1	WP_010874658.1	WP_010874658.1	WP_010874658.1	WP_010874658.1	WP_010874658.1	WP_010874658.1	WP_010874658.1	WP_010874658.1	WP_010874658.1	WP_010874658.1	WP_010874658.1	WP_010874658.1	WP_010874658.1	WP_010874658.1	WP_010874658.1	WP_010874658.1	WP_010874658.1	WP_010874658.1	WP_010874658.1	WP_010874658.1	WP_010874658.1	WP_010874658.1	WP_010874658.1	WP_010874658.1	WP_010874658.1	WP_010874658.1	WP_010874658.1	WP_010874658.1	WP_010874658.1	WP_010874658.1	WP_010874658.1	WP_010874658.1	WP_010874658.1	WP_010874658.1	WP_010874658.1	WP_010874658.1	WP_010874658.1	WP_010874658.1
WP_010874659.1	WP_010874659.1	WP_053344005.1	WP_010874659.1	WP_010874659.1	WP_010874659.1	WP_010874659.1	WP_010874659.1	WP_010874659.1	WP_010874659.1	WP_010874659.1	NP_109990.1	WP_053344005.1	WP_010874659.1	WP_010874659.1	WP_010874659.1	WP_010874659.1	WP_010874659.1	WP_010874659.1	WP_053344005.1	WP_053344005.1	WP_010874659.1	WP_010874659.1	WP_010874659.1	WP_053344005.1	WP_010874659.1	WP_010874659.1	WP_010874659.1	WP_010874659.1	WP_010874659.1	WP_010874659.1	WP_010874659.1	WP_010874659.1	WP_010874659.1	WP_010874659.1	WP_010874659.1	WP_010874659.1	WP_010874659.1	WP_053344005.1	WP_010874659.1	WP_010874659.1	WP_010874659.1	WP_010874659.1	WP_010874659.1	WP_010874659.1	WP_010874659.1	WP_010874659.1	WP_010874659.1	WP_010874659.1	WP_053344005.1
WP_010874669.1	WP_010874669.1	WP_010874669.1	WP_010874669.1	WP_010874669.1	WP_010874669.1	WP_010874669.1	WP_010874669.1	WP_010874669.1	WP_010874669.1	WP_010874669.1	NP_110001.1	WP_010874669.1	WP_010874669.1	WP_010874669.1	WP_010874669.1	WP_010874669.1	WP_010874669.1	WP_010874669.1	WP_010874669.1	WP_010874669.1	WP_010874669.1	WP_010874669.1	WP_010874669.1	WP_010874669.1	WP_010874669.1	WP_010874669.1	WP_010874669.1	WP_010874669.1	WP_010874669.1	WP_010874669.1	WP_010874669.1	WP_010874669.1	WP_010874669.1	WP_010874669.1	WP_010874669.1	WP_010874669.1	WP_010874669.1	WP_010874669.1	WP_010874669.1	WP_010874669.1	WP_010874669.1	WP_010874669.1	WP_010874669.1	WP_010874669.1	WP_010874669.1	WP_010874669.1	WP_010874669.1	WP_098363696.1	WP_010874669.1
WP_010874670.1	WP_010874670.1	WP_010874670.1	WP_010874670.1	WP_010874670.1	WP_010874670.1	WP_010874670.1	WP_010874670.1	WP_010874670.1	WP_010874670.1	WP_010874670.1	NP_110002.1	WP_010874670.1	WP_010874670.1	WP_010874670.1	WP_010874670.1	WP_010874670.1	WP_010874670.1	WP_010874670.1	WP_010874670.1	WP_010874670.1	WP_010874670.1	WP_010874670.1	WP_010874670.1	WP_010874670.1	WP_010874670.1	WP_010874670.1	WP_010874670.1	WP_010874670.1	WP_010874670.1	WP_010874670.1	WP_010874670.1	WP_010874670.1	WP_010874670.1	WP_010874670.1	WP_010874670.1	WP_010874670.1	WP_010874670.1	WP_010874670.1	WP_010874670.1	WP_010874670.1	WP_010874670.1	WP_010874670.1	WP_010874670.1	WP_010874670.1	WP_010874670.1	WP_010874670.1	WP_010874670.1	WP_010874670.1	WP_010874670.1
WP_010874676.1	WP_010874676.1	WP_053344028.1	WP_010874676.1	WP_010874676.1	WP_010874676.1	WP_010874676.1	WP_010874676.1	WP_010874676.1	WP_010874676.1	WP_010874676.1	NP_110008.2	WP_010874676.1	WP_038534485.1	WP_010874676.1	WP_010874676.1	WP_010874676.1	WP_010874676.1	WP_010874676.1	WP_053344028.1	WP_053344028.1	WP_010874676.1	WP_010874676.1	WP_010874676.1	WP_010874676.1	WP_010874676.1	WP_010874676.1	WP_038534485.1	WP_038534485.1	WP_038534485.1	WP_038534485.1	WP_038534485.1	WP_038534485.1	WP_010874676.1	WP_038534485.1	WP_038534485.1	WP_038534485.1	WP_038534485.1	WP_053344028.1	WP_010874676.1	WP_010874676.1	WP_010874676.1	WP_010874676.1	WP_010874676.1	WP_010874676.1	WP_010874676.1	WP_010874676.1	WP_010874676.1	WP_010874676.1	WP_053344028.1
WP_010874677.1	WP_010874677.1	WP_010874677.1	WP_010874677.1	WP_010874677.1	WP_010874677.1	WP_010874677.1	WP_010874677.1	WP_010874677.1	WP_010874677.1	WP_010874677.1	NP_110009.1	WP_010874677.1	WP_010874677.1	WP_010874677.1	WP_010874677.1	WP_010874677.1	WP_010874677.1	WP_010874677.1	WP_010874677.1	WP_010874677.1	WP_010874677.1	WP_010874677.1	WP_010874677.1	WP_010874677.1	WP_086118757.1	WP_010874677.1	WP_010874677.1	WP_058157851.1	WP_010874677.1	WP_010874677.1	WP_010874677.1	WP_010874677.1	WP_010874677.1	WP_010874677.1	WP_010874677.1	WP_010874677.1	WP_010874677.1	WP_010874677.1	WP_010874677.1	WP_010874677.1	WP_010874677.1	WP_010874677.1	WP_010874677.1	WP_010874677.1	WP_010874677.1	WP_010874677.1	WP_010874677.1	WP_010874677.1	WP_010874677.1
WP_010874678.1	WP_010874678.1	WP_010874678.1	WP_010874678.1	WP_010874678.1	WP_010874678.1	WP_010874678.1	WP_010874678.1	WP_010874678.1	WP_010874678.1	WP_010874678.1	NP_110010.1	WP_010874678.1	WP_010874678.1	WP_010874678.1	WP_010874678.1	WP_010874678.1	WP_010874678.1	WP_010874678.1	WP_010874678.1	WP_010874678.1	WP_010874678.1	WP_010874678.1	WP_010874678.1	WP_010874678.1	WP_010874678.1	WP_010874678.1	WP_010874678.1	WP_010874678.1	WP_010874678.1	WP_010874678.1	WP_010874678.1	WP_010874678.1	WP_010874678.1	WP_010874678.1	WP_010874678.1	WP_010874678.1	WP_010874678.1	WP_010874678.1	WP_010874678.1	WP_010874678.1	WP_010874678.1	WP_010874678.1	WP_010874678.1	WP_010874678.1	WP_010874678.1	WP_010874678.1	WP_010874678.1	WP_010874678.1	WP_010874678.1
WP_010874681.1	WP_010874681.1	WP_010874681.1	WP_010874681.1	WP_010874681.1	WP_010874681.1	WP_010874681.1	WP_010874681.1	WP_010874681.1	WP_010874681.1	WP_010874681.1	NP_110013.1	WP_010874681.1	WP_010874681.1	WP_010874681.1	WP_010874681.1	WP_010874681.1	WP_010874681.1	WP_010874681.1	WP_010874681.1	WP_010874681.1	WP_010874681.1	WP_010874681.1	WP_010874681.1	WP_010874681.1	WP_010874681.1	WP_010874681.1	WP_010874681.1	WP_010874681.1	WP_010874681.1	WP_010874681.1	WP_010874681.1	WP_010874681.1	WP_010874681.1	WP_010874681.1	WP_010874681.1	WP_010874681.1	WP_010874681.1	WP_010874681.1	WP_010874681.1	WP_010874681.1	WP_010874681.1	WP_010874681.1	WP_010874681.1	WP_010874681.1	WP_010874681.1	WP_010874681.1	WP_010874681.1	WP_010874681.1	WP_010874681.1
WP_010874685.1	WP_010874685.1	WP_010874685.1	WP_010874685.1	WP_010874685.1	WP_010874685.1	WP_010874685.1	WP_010874685.1	WP_010874685.1	WP_010874685.1	WP_010874685.1	NP_110017.1	WP_010874685.1	WP_010874685.1	WP_010874685.1	WP_010874685.1	WP_010874685.1	WP_010874685.1	WP_010874685.1	WP_010874685.1	WP_010874685.1	WP_010874685.1	WP_010874685.1	WP_010874685.1	WP_010874685.1	WP_010874685.1	WP_010874685.1	WP_010874685.1	WP_058157849.1	WP_010874685.1	WP_010874685.1	WP_010874685.1	WP_010874685.1	WP_010874685.1	WP_010874685.1	WP_010874685.1	WP_010874685.1	WP_010874685.1	WP_010874685.1	WP_010874685.1	WP_010874685.1	WP_010874685.1	WP_010874685.1	WP_010874685.1	WP_010874685.1	WP_010874685.1	WP_010874685.1	WP_010874685.1	WP_010874685.1	WP_010874685.1
WP_010874686.1	WP_010874686.1	WP_010874686.1	WP_010874686.1	WP_010874686.1	WP_010874686.1	WP_010874686.1	WP_010874686.1	WP_010874686.1	WP_010874686.1	WP_010874686.1	NP_110018.1	WP_010874686.1	WP_010874686.1	WP_010874686.1	WP_010874686.1	WP_010874686.1	WP_010874686.1	WP_010874686.1	WP_010874686.1	WP_010874686.1	WP_010874686.1	WP_010874686.1	WP_010874686.1	WP_010874686.1	WP_010874686.1	WP_010874686.1	WP_058140974.1	WP_010874686.1	WP_010874686.1	WP_010874686.1	WP_010874686.1	WP_010874686.1	WP_010874686.1	WP_058140974.1	WP_058129040.1	WP_010874686.1	WP_010874686.1	WP_010874686.1	WP_010874686.1	WP_010874686.1	WP_010874686.1	WP_010874686.1	WP_010874686.1	WP_010874686.1	WP_010874686.1	WP_010874686.1	WP_010874686.1	WP_098363698.1	WP_010874686.1
WP_010874697.1	WP_010874697.1	WP_010874697.1	WP_010874697.1	WP_010874697.1	WP_010874697.1	WP_010874697.1	WP_010874697.1	WP_010874697.1	WP_010874697.1	WP_010874697.1	NP_110029.1	WP_010874697.1	WP_010874697.1	WP_010874697.1	WP_010874697.1	WP_010874697.1	WP_010874697.1	WP_010874697.1	WP_010874697.1	WP_010874697.1	WP_010874697.1	WP_010874697.1	WP_010874697.1	WP_010874697.1	WP_010874697.1	WP_010874697.1	WP_010874697.1	WP_010874697.1	WP_010874697.1	WP_010874697.1	WP_010874697.1	WP_010874697.1	WP_010874697.1	WP_010874697.1	WP_010874697.1	WP_010874697.1	WP_010874697.1	WP_010874697.1	WP_010874697.1	WP_010874697.1	WP_010874697.1	WP_010874697.1	WP_010874697.1	WP_010874697.1	WP_010874697.1	WP_010874697.1	WP_010874697.1	WP_010874697.1	WP_010874697.1
WP_010874702.1	WP_010874702.1	WP_010874702.1	WP_010874702.1	WP_010874702.1	WP_010874702.1	WP_010874702.1	WP_010874702.1	WP_010874702.1	WP_010874702.1	WP_010874702.1	NP_110034.1	WP_010874702.1	WP_010874702.1	WP_010874702.1	WP_010874702.1	WP_010874702.1	WP_010874702.1	WP_010874702.1	WP_010874702.1	WP_010874702.1	WP_010874702.1	WP_010874702.1	WP_010874702.1	WP_010874702.1	WP_010874702.1	WP_010874702.1	WP_010874702.1	WP_010874702.1	WP_010874702.1	WP_010874702.1	WP_010874702.1	WP_010874702.1	WP_010874702.1	WP_010874702.1	WP_010874702.1	WP_010874702.1	WP_010874702.1	WP_010874702.1	WP_010874702.1	WP_010874702.1	WP_010874702.1	WP_010874702.1	WP_010874702.1	WP_010874702.1	WP_010874702.1	WP_010874702.1	WP_010874702.1	WP_010874702.1	WP_010874702.1
WP_010874704.1	WP_010874704.1	WP_010874704.1	WP_010874704.1	WP_010874704.1	WP_010874704.1	WP_010874704.1	WP_010874704.1	WP_010874704.1	WP_010874704.1	WP_010874704.1	NP_110036.1	WP_010874704.1	WP_010874704.1	WP_010874704.1	WP_010874704.1	WP_010874704.1	WP_010874704.1	WP_010874704.1	WP_010874704.1	WP_010874704.1	WP_010874704.1	WP_010874704.1	WP_010874704.1	WP_010874704.1	WP_010874704.1	WP_010874704.1	WP_010874704.1	WP_010874704.1	WP_010874704.1	WP_010874704.1	WP_010874704.1	WP_010874704.1	WP_010874704.1	WP_010874704.1	WP_010874704.1	WP_010874704.1	WP_010874704.1	WP_010874704.1	WP_010874704.1	WP_010874704.1	WP_010874704.1	WP_010874704.1	WP_010874704.1	WP_010874704.1	WP_010874704.1	WP_010874704.1	WP_010874704.1	WP_010874704.1	WP_010874704.1
WP_010874705.1	WP_010874705.1	WP_010874705.1	WP_010874705.1	WP_010874705.1	WP_010874705.1	WP_010874705.1	WP_010874705.1	WP_010874705.1	WP_010874705.1	WP_010874705.1	NP_110037.1	WP_010874705.1	WP_010874705.1	WP_010874705.1	WP_010874705.1	WP_010874705.1	WP_010874705.1	WP_010874705.1	WP_010874705.1	WP_010874705.1	WP_010874705.1	WP_010874705.1	WP_010874705.1	WP_010874705.1	WP_086118758.1	WP_010874705.1	WP_010874705.1	WP_010874705.1	WP_010874705.1	WP_010874705.1	WP_010874705.1	WP_010874705.1	WP_010874705.1	WP_010874705.1	WP_010874705.1	WP_010874705.1	WP_010874705.1	WP_010874705.1	WP_010874705.1	WP_010874705.1	WP_010874705.1	WP_010874705.1	WP_010874705.1	WP_010874705.1	WP_010874705.1	WP_010874705.1	WP_010874705.1	WP_010874705.1	WP_010874705.1
WP_010874706.1	WP_010874706.1	WP_010874706.1	WP_010874706.1	WP_010874706.1	WP_010874706.1	WP_010874706.1	WP_010874706.1	WP_010874706.1	WP_010874706.1	WP_010874706.1	NP_110038.1	WP_010874706.1	WP_010874706.1	WP_010874706.1	WP_010874706.1	WP_010874706.1	WP_010874706.1	WP_010874706.1	WP_010874706.1	WP_010874706.1	WP_010874706.1	WP_010874706.1	WP_010874706.1	WP_010874706.1	WP_010874706.1	WP_010874706.1	WP_010874706.1	WP_010874706.1	WP_010874706.1	WP_010874706.1	WP_010874706.1	WP_010874706.1	WP_010874706.1	WP_010874706.1	WP_010874706.1	WP_010874706.1	WP_010874706.1	WP_010874706.1	WP_010874706.1	WP_010874706.1	WP_010874706.1	WP_010874706.1	WP_010874706.1	WP_010874706.1	WP_010874706.1	WP_010874706.1	WP_010874706.1	WP_010874706.1	WP_010874706.1
WP_010874710.1	WP_010874710.1	WP_010874710.1	WP_010874710.1	WP_010874710.1	WP_010874710.1	WP_010874710.1	WP_010874710.1	WP_010874710.1	WP_010874710.1	WP_010874710.1	NP_110042.1	WP_010874710.1	WP_010874710.1	WP_010874710.1	WP_010874710.1	WP_010874710.1	WP_010874710.1	WP_010874710.1	WP_010874710.1	WP_010874710.1	WP_010874710.1	WP_010874710.1	WP_010874710.1	WP_010874710.1	WP_010874710.1	WP_010874710.1	WP_010874710.1	WP_010874710.1	WP_010874710.1	WP_010874710.1	WP_010874710.1	WP_010874710.1	WP_010874710.1	WP_010874710.1	WP_010874710.1	WP_010874710.1	WP_010874710.1	WP_010874710.1	WP_010874710.1	WP_010874710.1	WP_010874710.1	WP_010874710.1	WP_010874710.1	WP_010874710.1	WP_010874710.1	WP_010874710.1	WP_010874710.1	WP_010874710.1	WP_010874710.1
WP_010874730.1	WP_010874730.1	WP_010874730.1	WP_010874730.1	WP_010874730.1	WP_010874730.1	WP_010874730.1	WP_010874730.1	WP_010874730.1	WP_010874730.1	WP_010874730.1	NP_110062.1	WP_010874730.1	WP_010874730.1	WP_010874730.1	WP_010874730.1	WP_010874730.1	WP_010874730.1	WP_010874730.1	WP_010874730.1	WP_010874730.1	WP_010874730.1	WP_010874730.1	WP_010874730.1	WP_010874730.1	WP_010874730.1	WP_010874730.1	WP_010874730.1	WP_010874730.1	WP_010874730.1	WP_010874730.1	WP_010874730.1	WP_010874730.1	WP_010874730.1	WP_010874730.1	WP_010874730.1	WP_010874730.1	WP_010874730.1	WP_010874730.1	WP_010874730.1	WP_010874730.1	WP_010874730.1	WP_010874730.1	WP_010874730.1	WP_010874730.1	WP_010874730.1	WP_010874730.1	WP_010874730.1	WP_010874730.1	WP_010874730.1
WP_010874731.1	WP_010874731.1	WP_010874731.1	WP_010874731.1	WP_010874731.1	WP_010874731.1	WP_010874731.1	WP_010874731.1	WP_010874731.1	WP_010874731.1	WP_010874731.1	NP_110063.1	WP_010874731.1	WP_010874731.1	WP_010874731.1	WP_010874731.1	WP_010874731.1	WP_010874731.1	WP_010874731.1	WP_010874731.1	WP_010874731.1	WP_010874731.1	WP_010874731.1	WP_010874731.1	WP_010874731.1	WP_010874731.1	WP_010874731.1	WP_010874731.1	WP_010874731.1	WP_010874731.1	WP_010874731.1	WP_010874731.1	WP_010874731.1	WP_010874731.1	WP_010874731.1	WP_010874731.1	WP_010874731.1	WP_010874731.1	WP_010874731.1	WP_010874731.1	WP_010874731.1	WP_010874731.1	WP_010874731.1	WP_010874731.1	WP_010874731.1	WP_010874731.1	WP_010874731.1	WP_010874731.1	WP_010874731.1	WP_010874731.1
WP_010874735.1	WP_010874735.1	WP_010874735.1	WP_010874735.1	WP_010874735.1	WP_010874735.1	WP_010874735.1	WP_010874735.1	WP_010874735.1	WP_010874735.1	WP_010874735.1	NP_110067.1	WP_010874735.1	WP_010874735.1	WP_010874735.1	WP_010874735.1	WP_010874735.1	WP_010874735.1	WP_010874735.1	WP_010874735.1	WP_010874735.1	WP_010874735.1	WP_010874735.1	WP_010874735.1	WP_010874735.1	WP_010874735.1	WP_010874735.1	WP_010874735.1	WP_010874735.1	WP_010874735.1	WP_010874735.1	WP_010874735.1	WP_010874735.1	WP_010874735.1	WP_010874735.1	WP_010874735.1	WP_010874735.1	WP_010874735.1	WP_010874735.1	WP_010874735.1	WP_010874735.1	WP_010874735.1	WP_010874735.1	WP_010874735.1	WP_010874735.1	WP_010874735.1	WP_010874735.1	WP_010874735.1	WP_010874735.1	WP_010874735.1
WP_010874736.1	WP_010874736.1	WP_010874736.1	WP_010874736.1	WP_010874736.1	WP_010874736.1	WP_010874736.1	WP_010874736.1	WP_010874736.1	WP_010874736.1	WP_010874736.1	NP_110068.1	WP_010874736.1	WP_010874736.1	WP_010874736.1	WP_010874736.1	WP_010874736.1	WP_010874736.1	WP_010874736.1	WP_010874736.1	WP_010874736.1	WP_010874736.1	WP_010874736.1	WP_010874736.1	WP_010874736.1	WP_010874736.1	WP_010874736.1	WP_010874736.1	WP_010874736.1	WP_010874736.1	WP_010874736.1	WP_010874736.1	WP_010874736.1	WP_010874736.1	WP_010874736.1	WP_010874736.1	WP_010874736.1	WP_010874736.1	WP_010874736.1	WP_010874736.1	WP_010874736.1	WP_010874736.1	WP_010874736.1	WP_010874736.1	WP_010874736.1	WP_010874736.1	WP_010874736.1	WP_010874736.1	WP_010874736.1	WP_010874736.1
WP_010874737.1	WP_010874737.1	WP_010874737.1	WP_010874737.1	WP_010874737.1	WP_010874737.1	WP_010874737.1	WP_010874737.1	WP_010874737.1	WP_010874737.1	WP_010874737.1	NP_110069.1	WP_010874737.1	WP_010874737.1	WP_010874737.1	WP_010874737.1	WP_010874737.1	WP_010874737.1	WP_010874737.1	WP_010874737.1	WP_010874737.1	WP_010874737.1	WP_010874737.1	WP_010874737.1	WP_010874737.1	WP_010874737.1	WP_010874737.1	WP_010874737.1	WP_010874737.1	WP_010874737.1	WP_010874737.1	WP_010874737.1	WP_010874737.1	WP_010874737.1	WP_010874737.1	WP_010874737.1	WP_010874737.1	WP_010874737.1	WP_010874737.1	WP_010874737.1	WP_010874737.1	WP_010874737.1	WP_010874737.1	WP_010874737.1	WP_010874737.1	WP_010874737.1	WP_010874737.1	WP_010874737.1	WP_010874737.1	WP_010874737.1
WP_010874738.1	WP_010874738.1	WP_010874738.1	WP_010874738.1	WP_010874738.1	WP_010874738.1	WP_010874738.1	WP_010874738.1	WP_010874738.1	WP_010874738.1	WP_010874738.1	NP_110070.1	WP_010874738.1	WP_010874738.1	WP_010874738.1	WP_010874738.1	WP_010874738.1	WP_010874738.1	WP_010874738.1	WP_010874738.1	WP_010874738.1	WP_010874738.1	WP_010874738.1	WP_010874738.1	WP_010874738.1	WP_010874738.1	WP_010874738.1	WP_010874738.1	WP_010874738.1	WP_010874738.1	WP_010874738.1	WP_010874738.1	WP_010874738.1	WP_010874738.1	WP_010874738.1	WP_010874738.1	WP_010874738.1	WP_010874738.1	WP_010874738.1	WP_010874738.1	WP_010874738.1	WP_010874738.1	WP_010874738.1	WP_010874738.1	WP_010874738.1	WP_010874738.1	WP_010874738.1	WP_010874738.1	WP_010874738.1	WP_010874738.1
WP_010874739.1	WP_010874739.1	WP_010874739.1	WP_010874739.1	WP_010874739.1	WP_010874739.1	WP_010874739.1	WP_010874739.1	WP_010874739.1	WP_053344140.1	WP_010874739.1	NP_110071.1	WP_010874739.1	WP_010874739.1	WP_010874739.1	WP_010874739.1	WP_010874739.1	WP_010874739.1	WP_010874739.1	WP_010874739.1	WP_010874739.1	WP_010874739.1	WP_010874739.1	WP_010874739.1	WP_010874739.1	WP_010874739.1	WP_010874739.1	WP_010874739.1	WP_010874739.1	WP_010874739.1	WP_010874739.1	WP_010874739.1	WP_010874739.1	WP_010874739.1	WP_010874739.1	WP_010874739.1	WP_010874739.1	WP_010874739.1	WP_010874739.1	WP_010874739.1	WP_010874739.1	WP_010874739.1	WP_010874739.1	WP_010874739.1	WP_010874739.1	WP_010874739.1	WP_010874739.1	WP_010874739.1	WP_010874739.1	WP_010874739.1
WP_010874742.1	WP_010874742.1	WP_010874742.1	WP_010874742.1	WP_010874742.1	WP_010874742.1	WP_010874742.1	WP_010874742.1	WP_010874742.1	WP_010874742.1	WP_010874742.1	NP_110074.1	WP_010874742.1	WP_010874742.1	WP_010874742.1	WP_010874742.1	WP_010874742.1	WP_010874742.1	WP_010874742.1	WP_010874742.1	WP_010874742.1	WP_010874742.1	WP_010874742.1	WP_010874742.1	WP_010874742.1	WP_010874742.1	WP_010874742.1	WP_010874742.1	WP_010874742.1	WP_010874742.1	WP_010874742.1	WP_010874742.1	WP_010874742.1	WP_010874742.1	WP_010874742.1	WP_010874742.1	WP_010874742.1	WP_010874742.1	WP_010874742.1	WP_010874742.1	WP_010874742.1	WP_010874742.1	WP_010874742.1	WP_010874742.1	WP_010874742.1	WP_010874742.1	WP_010874742.1	WP_010874742.1	WP_010874742.1	WP_010874742.1
WP_010874743.1	WP_010874743.1	WP_053344012.1	WP_010874743.1	WP_010874743.1	WP_010874743.1	WP_010874743.1	WP_010874743.1	WP_010874743.1	WP_010874743.1	WP_010874743.1	NP_110075.1	WP_010874743.1	WP_010874743.1	WP_010874743.1	WP_010874743.1	WP_010874743.1	WP_010874743.1	WP_010874743.1	WP_053344012.1	WP_053344012.1	WP_010874743.1	WP_010874743.1	WP_010874743.1	WP_010874743.1	WP_010874743.1	WP_010874743.1	WP_010874743.1	WP_010874743.1	WP_010874743.1	WP_010874743.1	WP_010874743.1	WP_010874743.1	WP_010874743.1	WP_010874743.1	WP_010874743.1	WP_010874743.1	WP_010874743.1	WP_053344012.1	WP_010874743.1	WP_010874743.1	WP_010874743.1	WP_010874743.1	WP_010874743.1	WP_010874743.1	WP_010874743.1	WP_010874743.1	WP_010874743.1	WP_010874743.1	WP_053344012.1
WP_010874747.1	WP_010874747.1	WP_053344014.1	WP_010874747.1	WP_010874747.1	WP_010874747.1	WP_010874747.1	WP_010874747.1	WP_010874747.1	WP_010874747.1	WP_010874747.1	NP_110079.1	WP_010874747.1	WP_038534404.1	WP_010874747.1	WP_010874747.1	WP_010874747.1	WP_010874747.1	WP_010874747.1	WP_010874747.1	WP_010874747.1	WP_010874747.1	WP_010874747.1	WP_010874747.1	WP_010874747.1	WP_010874747.1	WP_010874747.1	WP_058140967.1	WP_038534404.1	WP_038534404.1	WP_038534404.1	WP_038534404.1	WP_058140967.1	WP_010874747.1	WP_058140967.1	WP_038534404.1	WP_038534404.1	WP_038534404.1	WP_010874747.1	WP_010874747.1	WP_010874747.1	WP_010874747.1	WP_010874747.1	WP_010874747.1	WP_010874747.1	WP_010874747.1	WP_010874747.1	WP_010874747.1	WP_010874747.1	WP_010874747.1
WP_010874748.1	WP_010874748.1	WP_010874748.1	WP_010874748.1	WP_010874748.1	WP_010874748.1	WP_010874748.1	WP_010874748.1	WP_010874748.1	WP_010874748.1	WP_010874748.1	NP_110080.1	WP_010874748.1	WP_010874748.1	WP_010874748.1	WP_010874748.1	WP_010874748.1	WP_010874748.1	WP_010874748.1	WP_010874748.1	WP_010874748.1	WP_010874748.1	WP_010874748.1	WP_010874748.1	WP_010874748.1	WP_010874748.1	WP_010874748.1	WP_010874748.1	WP_010874748.1	WP_010874748.1	WP_010874748.1	WP_010874748.1	WP_010874748.1	WP_010874748.1	WP_010874748.1	WP_010874748.1	WP_010874748.1	WP_010874748.1	WP_010874748.1	WP_010874748.1	WP_010874748.1	WP_010874748.1	WP_010874748.1	WP_010874748.1	WP_010874748.1	WP_010874748.1	WP_010874748.1	WP_010874748.1	WP_010874748.1	WP_010874748.1
WP_010874749.1	WP_010874749.1	WP_010874749.1	WP_010874749.1	WP_010874749.1	WP_010874749.1	WP_010874749.1	WP_010874749.1	WP_010874749.1	WP_010874749.1	WP_010874749.1	NP_110081.1	WP_010874749.1	WP_010874749.1	WP_010874749.1	WP_010874749.1	WP_010874749.1	WP_010874749.1	WP_010874749.1	WP_010874749.1	WP_010874749.1	WP_010874749.1	WP_010874749.1	WP_010874749.1	WP_010874749.1	WP_010874749.1	WP_010874749.1	WP_010874749.1	WP_010874749.1	WP_010874749.1	WP_010874749.1	WP_010874749.1	WP_010874749.1	WP_010874749.1	WP_010874749.1	WP_010874749.1	WP_010874749.1	WP_010874749.1	WP_010874749.1	WP_010874749.1	WP_010874749.1	WP_010874749.1	WP_010874749.1	WP_010874749.1	WP_010874749.1	WP_010874749.1	WP_010874749.1	WP_010874749.1	WP_010874749.1	WP_010874749.1
WP_010874759.1	WP_010874759.1	WP_010874759.1	WP_017532918.1	WP_017532918.1	WP_017532918.1	WP_017532918.1	WP_017532918.1	WP_010874759.1	WP_010874759.1	WP_010874759.1	NP_110091.1	WP_010874759.1	WP_017532918.1	WP_010874759.1	WP_017532918.1	WP_010874759.1	WP_010874759.1	WP_010874759.1	WP_010874759.1	WP_010874759.1	WP_010874759.1	WP_010874759.1	WP_010874759.1	WP_010874759.1	WP_017532918.1	WP_017532918.1	WP_017532918.1	WP_017532918.1	WP_017532918.1	WP_017532918.1	WP_017532918.1	WP_017532918.1	WP_010874759.1	WP_017532918.1	WP_017532918.1	WP_017532918.1	WP_017532918.1	WP_010874759.1	WP_017532918.1	WP_010874759.1	WP_017532918.1	WP_010874759.1	WP_010874759.1	WP_010874759.1	WP_010874759.1	WP_017532918.1	WP_017532918.1	WP_017532918.1	WP_010874759.1
WP_010874762.1	WP_010874762.1	WP_010874762.1	WP_026088353.1	WP_026088353.1	WP_026088353.1	WP_026088353.1	WP_026088353.1	WP_010874762.1	WP_010874762.1	WP_010874762.1	NP_110094.1	WP_010874762.1	WP_026088353.1	WP_010874762.1	WP_026088353.1	WP_010874762.1	WP_010874762.1	WP_010874762.1	WP_010874762.1	WP_010874762.1	WP_010874762.1	WP_010874762.1	WP_010874762.1	WP_010874762.1	WP_026088353.1	WP_026088353.1	WP_026088353.1	WP_026088353.1	WP_026088353.1	WP_026088353.1	WP_026088353.1	WP_026088353.1	WP_010874762.1	WP_026088353.1	WP_026088353.1	WP_026088353.1	WP_026088353.1	WP_010874762.1	WP_026088353.1	WP_010874762.1	WP_026088353.1	WP_010874762.1	WP_010874762.1	WP_010874762.1	WP_010874762.1	WP_026088353.1	WP_026088353.1	WP_026088353.1	WP_010874762.1
WP_010874773.1	WP_010874773.1	WP_010874773.1	WP_010874773.1	WP_010874773.1	WP_010874773.1	WP_010874773.1	WP_010874773.1	WP_014574974.1	WP_010874773.1	WP_010874773.1	NP_110105.1	WP_010874773.1	WP_010874773.1	WP_010874773.1	WP_010874773.1	WP_010874773.1	WP_010874773.1	WP_010874773.1	WP_010874773.1	WP_010874773.1	WP_010874773.1	WP_010874773.1	WP_010874773.1	WP_010874773.1	WP_010874773.1	WP_010874773.1	WP_010874773.1	WP_010874773.1	WP_010874773.1	WP_010874773.1	WP_010874773.1	WP_010874773.1	WP_010874773.1	WP_010874773.1	WP_010874773.1	WP_010874773.1	WP_010874773.1	WP_010874773.1	WP_010874773.1	WP_010874773.1	WP_010874773.1	WP_010874773.1	WP_010874773.1	WP_010874773.1	WP_010874773.1	WP_010874773.1	WP_010874773.1	WP_010874773.1	WP_010874773.1
WP_010874777.1	WP_010874777.1	WP_010874777.1	WP_010874777.1	WP_010874777.1	WP_010874777.1	WP_010874777.1	WP_010874777.1	WP_010874777.1	WP_010874777.1	WP_010874777.1	NP_110109.1	WP_010874777.1	WP_010874777.1	WP_010874777.1	WP_010874777.1	WP_010874777.1	WP_010874777.1	WP_010874777.1	WP_010874777.1	WP_010874777.1	WP_010874777.1	WP_010874777.1	WP_010874777.1	WP_010874777.1	WP_010874777.1	WP_010874777.1	WP_010874777.1	WP_010874777.1	WP_010874777.1	WP_010874777.1	WP_010874777.1	WP_010874777.1	WP_010874777.1	WP_010874777.1	WP_010874777.1	WP_010874777.1	WP_010874777.1	WP_010874777.1	WP_010874777.1	WP_010874777.1	WP_010874777.1	WP_010874777.1	WP_010874777.1	WP_010874777.1	WP_010874777.1	WP_010874777.1	WP_010874777.1	WP_010874777.1	WP_010874777.1
WP_010874779.1	WP_010874779.1	WP_010874779.1	WP_010874779.1	WP_010874779.1	WP_010874779.1	WP_010874779.1	WP_010874779.1	WP_010874779.1	WP_010874779.1	WP_010874779.1	NP_110111.1	WP_010874779.1	WP_010874779.1	WP_010874779.1	WP_010874779.1	WP_010874779.1	WP_010874779.1	WP_010874779.1	WP_010874779.1	WP_010874779.1	WP_010874779.1	WP_010874779.1	WP_010874779.1	WP_010874779.1	WP_010874779.1	WP_010874779.1	WP_010874779.1	WP_010874779.1	WP_010874779.1	WP_010874779.1	WP_010874779.1	WP_010874779.1	WP_010874779.1	WP_010874779.1	WP_010874779.1	WP_010874779.1	WP_010874779.1	WP_010874779.1	WP_010874779.1	WP_010874779.1	WP_010874779.1	WP_010874779.1	WP_010874779.1	WP_010874779.1	WP_010874779.1	WP_010874779.1	WP_010874779.1	WP_010874779.1	WP_010874779.1
WP_010874780.1	WP_010874780.1	WP_010874780.1	WP_010874780.1	WP_010874780.1	WP_010874780.1	WP_010874780.1	WP_010874780.1	WP_010874780.1	WP_010874780.1	WP_010874780.1	NP_110112.1	WP_010874780.1	WP_010874780.1	WP_010874780.1	WP_010874780.1	WP_010874780.1	WP_010874780.1	WP_010874780.1	WP_010874780.1	WP_010874780.1	WP_010874780.1	WP_010874780.1	WP_010874780.1	WP_010874780.1	WP_010874780.1	WP_010874780.1	WP_010874780.1	WP_010874780.1	WP_010874780.1	WP_010874780.1	WP_010874780.1	WP_010874780.1	WP_010874780.1	WP_010874780.1	WP_010874780.1	WP_010874780.1	WP_010874780.1	WP_010874780.1	WP_010874780.1	WP_010874780.1	WP_010874780.1	WP_010874780.1	WP_010874780.1	WP_010874780.1	WP_010874780.1	WP_010874780.1	WP_010874780.1	WP_010874780.1	WP_010874780.1
WP_010874781.1	WP_010874781.1	WP_010874781.1	WP_010874781.1	WP_010874781.1	WP_010874781.1	WP_010874781.1	WP_010874781.1	WP_010874781.1	WP_010874781.1	WP_010874781.1	NP_110113.1	WP_010874781.1	WP_010874781.1	WP_010874781.1	WP_010874781.1	WP_010874781.1	WP_010874781.1	WP_010874781.1	WP_010874781.1	WP_010874781.1	WP_010874781.1	WP_010874781.1	WP_010874781.1	WP_010874781.1	WP_010874781.1	WP_010874781.1	WP_010874781.1	WP_010874781.1	WP_010874781.1	WP_010874781.1	WP_010874781.1	WP_010874781.1	WP_010874781.1	WP_010874781.1	WP_010874781.1	WP_010874781.1	WP_010874781.1	WP_010874781.1	WP_010874781.1	WP_010874781.1	WP_010874781.1	WP_010874781.1	WP_010874781.1	WP_010874781.1	WP_010874781.1	WP_010874781.1	WP_010874781.1	WP_010874781.1	WP_010874781.1
WP_010874786.1	WP_010874786.1	WP_010874786.1	WP_010874786.1	WP_010874786.1	WP_010874786.1	WP_010874786.1	WP_010874786.1	WP_010874786.1	WP_010874786.1	WP_010874786.1	NP_110118.1	WP_010874786.1	WP_010874786.1	WP_010874786.1	WP_010874786.1	WP_010874786.1	WP_010874786.1	WP_010874786.1	WP_010874786.1	WP_010874786.1	WP_010874786.1	WP_010874786.1	WP_010874786.1	WP_010874786.1	WP_010874786.1	WP_010874786.1	WP_010874786.1	WP_010874786.1	WP_010874786.1	WP_010874786.1	WP_010874786.1	WP_010874786.1	WP_010874786.1	WP_010874786.1	WP_010874786.1	WP_010874786.1	WP_010874786.1	WP_010874786.1	WP_010874786.1	WP_010874786.1	WP_010874786.1	WP_010874786.1	WP_010874786.1	WP_010874786.1	WP_010874786.1	WP_010874786.1	WP_010874786.1	WP_010874786.1	WP_010874786.1
WP_010874790.1	WP_010874790.1	WP_010874790.1	WP_010874790.1	WP_010874790.1	WP_010874790.1	WP_010874790.1	WP_010874790.1	WP_010874790.1	WP_010874790.1	WP_010874790.1	NP_110122.1	WP_010874790.1	WP_010874790.1	WP_010874790.1	WP_010874790.1	WP_010874790.1	WP_010874790.1	WP_010874790.1	WP_010874790.1	WP_010874790.1	WP_010874790.1	WP_010874790.1	WP_010874790.1	WP_010874790.1	WP_010874790.1	WP_010874790.1	WP_010874790.1	WP_010874790.1	WP_010874790.1	WP_010874790.1	WP_010874790.1	WP_010874790.1	WP_010874790.1	WP_010874790.1	WP_010874790.1	WP_010874790.1	WP_010874790.1	WP_010874790.1	WP_010874790.1	WP_010874790.1	WP_010874790.1	WP_010874790.1	WP_010874790.1	WP_010874790.1	WP_010874790.1	WP_010874790.1	WP_010874790.1	WP_010874790.1	WP_010874790.1
WP_010874802.1	WP_010874802.1	WP_010874802.1	WP_010874802.1	WP_010874802.1	WP_010874802.1	WP_010874802.1	WP_010874802.1	WP_010874802.1	WP_010874802.1	WP_010874802.1	NP_110134.1	WP_010874802.1	WP_010874802.1	WP_010874802.1	WP_010874802.1	WP_010874802.1	WP_010874802.1	WP_010874802.1	WP_010874802.1	WP_010874802.1	WP_010874802.1	WP_010874802.1	WP_010874802.1	WP_010874802.1	WP_010874802.1	WP_010874802.1	WP_010874802.1	WP_010874802.1	WP_010874802.1	WP_010874802.1	WP_010874802.1	WP_010874802.1	WP_010874802.1	WP_010874802.1	WP_010874802.1	WP_010874802.1	WP_010874802.1	WP_010874802.1	WP_010874802.1	WP_010874802.1	WP_010874802.1	WP_010874802.1	WP_010874802.1	WP_010874802.1	WP_010874802.1	WP_010874802.1	WP_010874802.1	WP_010874802.1	WP_010874802.1
WP_010874805.1	WP_010874805.1	WP_010874805.1	WP_010874805.1	WP_010874805.1	WP_010874805.1	WP_010874805.1	WP_010874805.1	WP_010874805.1	WP_010874805.1	WP_010874805.1	NP_110137.1	WP_010874805.1	WP_010874805.1	WP_010874805.1	WP_010874805.1	WP_010874805.1	WP_086136157.1	WP_086136157.1	WP_010874805.1	WP_010874805.1	WP_098363690.1	WP_010874805.1	WP_010874805.1	WP_010874805.1	WP_010874805.1	WP_010874805.1	WP_010874805.1	WP_010874805.1	WP_010874805.1	WP_010874805.1	WP_010874805.1	WP_010874805.1	WP_010874805.1	WP_010874805.1	WP_010874805.1	WP_010874805.1	WP_010874805.1	WP_010874805.1	WP_010874805.1	WP_010874805.1	WP_010874805.1	WP_010874805.1	WP_084253838.1	WP_010874805.1	WP_010874805.1	WP_010874805.1	WP_010874805.1	WP_010874805.1	WP_010874805.1
WP_010874817.1	WP_010874817.1	WP_010874817.1	WP_010874817.1	WP_010874817.1	WP_010874817.1	WP_010874817.1	WP_010874817.1	WP_010874817.1	WP_010874817.1	WP_010874817.1	NP_110149.1	WP_010874817.1	WP_010874817.1	WP_010874817.1	WP_010874817.1	WP_010874817.1	WP_010874817.1	WP_010874817.1	WP_010874817.1	WP_010874817.1	WP_010874817.1	WP_010874817.1	WP_010874817.1	WP_010874817.1	WP_010874817.1	WP_010874817.1	WP_010874817.1	WP_010874817.1	WP_010874817.1	WP_010874817.1	WP_010874817.1	WP_010874817.1	WP_010874817.1	WP_010874817.1	WP_010874817.1	WP_010874817.1	WP_010874817.1	WP_010874817.1	WP_010874817.1	WP_010874817.1	WP_010874817.1	WP_010874817.1	WP_010874817.1	WP_010874817.1	WP_010874817.1	WP_010874817.1	WP_010874817.1	WP_010874817.1	WP_010874817.1
WP_010874825.1	WP_010874825.1	WP_010874825.1	WP_010874825.1	WP_010874825.1	WP_010874825.1	WP_010874825.1	WP_010874825.1	WP_010874825.1	WP_010874825.1	WP_010874825.1	NP_110157.1	WP_010874825.1	WP_010874825.1	WP_010874825.1	WP_010874825.1	WP_010874825.1	WP_010874825.1	WP_010874825.1	WP_010874825.1	WP_010874825.1	WP_010874825.1	WP_010874825.1	WP_010874825.1	WP_010874825.1	WP_010874825.1	WP_010874825.1	WP_010874825.1	WP_010874825.1	WP_010874825.1	WP_010874825.1	WP_010874825.1	WP_010874825.1	WP_010874825.1	WP_010874825.1	WP_010874825.1	WP_010874825.1	WP_010874825.1	WP_010874825.1	WP_010874825.1	WP_010874825.1	WP_010874825.1	WP_010874825.1	WP_010874825.1	WP_010874825.1	WP_010874825.1	WP_010874825.1	WP_010874825.1	WP_010874825.1	WP_010874825.1
WP_010874827.1	WP_010874827.1	WP_010874827.1	WP_010874827.1	WP_010874827.1	WP_010874827.1	WP_010874827.1	WP_010874827.1	WP_010874827.1	WP_010874827.1	WP_010874827.1	NP_110159.1	WP_010874827.1	WP_010874827.1	WP_010874827.1	WP_010874827.1	WP_010874827.1	WP_010874827.1	WP_010874827.1	WP_010874827.1	WP_010874827.1	WP_010874827.1	WP_010874827.1	WP_010874827.1	WP_010874827.1	WP_010874827.1	WP_010874827.1	WP_010874827.1	WP_010874827.1	WP_010874827.1	WP_010874827.1	WP_010874827.1	WP_010874827.1	WP_010874827.1	WP_010874827.1	WP_010874827.1	WP_010874827.1	WP_010874827.1	WP_010874827.1	WP_010874827.1	WP_010874827.1	WP_010874827.1	WP_010874827.1	WP_010874827.1	WP_010874827.1	WP_010874827.1	WP_010874827.1	WP_010874827.1	WP_010874827.1	WP_010874827.1
WP_010874828.1	WP_010874828.1	WP_010874828.1	WP_010874828.1	WP_010874828.1	WP_010874828.1	WP_010874828.1	WP_010874828.1	WP_010874828.1	WP_010874828.1	WP_010874828.1	NP_110160.1	WP_010874828.1	WP_010874828.1	WP_010874828.1	WP_010874828.1	WP_010874828.1	WP_010874828.1	WP_010874828.1	WP_010874828.1	WP_010874828.1	WP_010874828.1	WP_010874828.1	WP_010874828.1	WP_010874828.1	WP_010874828.1	WP_010874828.1	WP_010874828.1	WP_010874828.1	WP_010874828.1	WP_010874828.1	WP_010874828.1	WP_010874828.1	WP_010874828.1	WP_010874828.1	WP_010874828.1	WP_010874828.1	WP_010874828.1	WP_010874828.1	WP_010874828.1	WP_010874828.1	WP_010874828.1	WP_010874828.1	WP_010874828.1	WP_010874828.1	WP_010874828.1	WP_010874828.1	WP_010874828.1	WP_010874828.1	WP_010874828.1
WP_010874829.1	WP_010874829.1	WP_010874829.1	WP_010874829.1	WP_010874829.1	WP_010874829.1	WP_010874829.1	WP_010874829.1	WP_010874829.1	WP_010874829.1	WP_010874829.1	NP_110161.1	WP_010874829.1	WP_010874829.1	WP_010874829.1	WP_010874829.1	WP_010874829.1	WP_010874829.1	WP_010874829.1	WP_010874829.1	WP_010874829.1	WP_010874829.1	WP_010874829.1	WP_010874829.1	WP_010874829.1	WP_010874829.1	WP_010874829.1	WP_010874829.1	WP_010874829.1	WP_010874829.1	WP_010874829.1	WP_010874829.1	WP_010874829.1	WP_010874829.1	WP_010874829.1	WP_010874829.1	WP_010874829.1	WP_010874829.1	WP_010874829.1	WP_010874829.1	WP_010874829.1	WP_010874829.1	WP_010874829.1	WP_010874829.1	WP_010874829.1	WP_010874829.1	WP_010874829.1	WP_010874829.1	WP_010874829.1	WP_010874829.1
WP_010874831.1	WP_010874831.1	WP_010874831.1	WP_010874831.1	WP_010874831.1	WP_010874831.1	WP_010874831.1	WP_010874831.1	WP_010874831.1	WP_010874831.1	WP_010874831.1	NP_110163.1	WP_010874831.1	WP_010874831.1	WP_010874831.1	WP_010874831.1	WP_010874831.1	WP_010874831.1	WP_010874831.1	WP_010874831.1	WP_010874831.1	WP_010874831.1	WP_010874831.1	WP_010874831.1	WP_010874831.1	WP_010874831.1	WP_010874831.1	WP_010874831.1	WP_010874831.1	WP_010874831.1	WP_010874831.1	WP_010874831.1	WP_010874831.1	WP_010874831.1	WP_010874831.1	WP_010874831.1	WP_010874831.1	WP_010874831.1	WP_010874831.1	WP_010874831.1	WP_010874831.1	WP_010874831.1	WP_010874831.1	WP_010874831.1	WP_010874831.1	WP_010874831.1	WP_010874831.1	WP_010874831.1	WP_010874831.1	WP_010874831.1
WP_010874832.1	WP_010874832.1	WP_010874832.1	WP_010874832.1	WP_010874832.1	WP_010874832.1	WP_010874832.1	WP_010874832.1	WP_010874832.1	WP_010874832.1	WP_010874832.1	NP_110164.1	WP_010874832.1	WP_010874832.1	WP_010874832.1	WP_010874832.1	WP_010874832.1	WP_010874832.1	WP_010874832.1	WP_010874832.1	WP_010874832.1	WP_010874832.1	WP_010874832.1	WP_010874832.1	WP_010874832.1	WP_010874832.1	WP_010874832.1	WP_010874832.1	WP_010874832.1	WP_010874832.1	WP_010874832.1	WP_010874832.1	WP_010874832.1	WP_010874832.1	WP_010874832.1	WP_010874832.1	WP_010874832.1	WP_010874832.1	WP_010874832.1	WP_010874832.1	WP_010874832.1	WP_010874832.1	WP_010874832.1	WP_010874832.1	WP_010874832.1	WP_010874832.1	WP_010874832.1	WP_010874832.1	WP_010874832.1	WP_010874832.1
WP_010874833.1	WP_010874833.1	WP_010874833.1	WP_010874833.1	WP_010874833.1	WP_010874833.1	WP_010874833.1	WP_010874833.1	WP_010874833.1	WP_010874833.1	WP_010874833.1	NP_110165.1	WP_010874833.1	WP_010874833.1	WP_010874833.1	WP_010874833.1	WP_010874833.1	WP_010874833.1	WP_010874833.1	WP_010874833.1	WP_010874833.1	WP_010874833.1	WP_010874833.1	WP_010874833.1	WP_010874833.1	WP_010874833.1	WP_010874833.1	WP_010874833.1	WP_010874833.1	WP_010874833.1	WP_010874833.1	WP_010874833.1	WP_010874833.1	WP_010874833.1	WP_010874833.1	WP_010874833.1	WP_010874833.1	WP_010874833.1	WP_010874833.1	WP_010874833.1	WP_010874833.1	WP_010874833.1	WP_010874833.1	WP_010874833.1	WP_010874833.1	WP_010874833.1	WP_010874833.1	WP_010874833.1	WP_010874833.1	WP_010874833.1
WP_010874834.1	WP_010874834.1	WP_010874834.1	WP_010874834.1	WP_010874834.1	WP_010874834.1	WP_010874834.1	WP_010874834.1	WP_010874834.1	WP_010874834.1	WP_010874834.1	NP_110166.1	WP_010874834.1	WP_010874834.1	WP_010874834.1	WP_010874834.1	WP_010874834.1	WP_010874834.1	WP_010874834.1	WP_010874834.1	WP_010874834.1	WP_010874834.1	WP_010874834.1	WP_010874834.1	WP_010874834.1	WP_010874834.1	WP_010874834.1	WP_010874834.1	WP_010874834.1	WP_010874834.1	WP_010874834.1	WP_010874834.1	WP_010874834.1	WP_010874834.1	WP_010874834.1	WP_010874834.1	WP_010874834.1	WP_010874834.1	WP_010874834.1	WP_010874834.1	WP_010874834.1	WP_010874834.1	WP_010874834.1	WP_010874834.1	WP_010874834.1	WP_010874834.1	WP_010874834.1	WP_010874834.1	WP_010874834.1	WP_010874834.1
WP_010874835.1	WP_010874835.1	WP_010874835.1	WP_010874835.1	WP_010874835.1	WP_010874835.1	WP_010874835.1	WP_010874835.1	WP_010874835.1	WP_010874835.1	WP_010874835.1	NP_110167.1	WP_010874835.1	WP_010874835.1	WP_010874835.1	WP_010874835.1	WP_010874835.1	WP_010874835.1	WP_010874835.1	WP_010874835.1	WP_010874835.1	WP_010874835.1	WP_010874835.1	WP_010874835.1	WP_010874835.1	WP_010874835.1	WP_010874835.1	WP_010874835.1	WP_010874835.1	WP_010874835.1	WP_010874835.1	WP_010874835.1	WP_010874835.1	WP_010874835.1	WP_010874835.1	WP_010874835.1	WP_010874835.1	WP_010874835.1	WP_010874835.1	WP_010874835.1	WP_010874835.1	WP_010874835.1	WP_010874835.1	WP_010874835.1	WP_010874835.1	WP_010874835.1	WP_010874835.1	WP_010874835.1	WP_010874835.1	WP_010874835.1
WP_010874837.1	WP_010874837.1	WP_010874837.1	WP_010874837.1	WP_010874837.1	WP_010874837.1	WP_010874837.1	WP_010874837.1	WP_010874837.1	WP_010874837.1	WP_010874837.1	NP_110169.1	WP_010874837.1	WP_010874837.1	WP_010874837.1	WP_010874837.1	WP_010874837.1	WP_010874837.1	WP_010874837.1	WP_010874837.1	WP_010874837.1	WP_010874837.1	WP_010874837.1	WP_010874837.1	WP_010874837.1	WP_010874837.1	WP_010874837.1	WP_010874837.1	WP_010874837.1	WP_010874837.1	WP_010874837.1	WP_010874837.1	WP_010874837.1	WP_010874837.1	WP_010874837.1	WP_010874837.1	WP_010874837.1	WP_010874837.1	WP_010874837.1	WP_010874837.1	WP_010874837.1	WP_010874837.1	WP_010874837.1	WP_010874837.1	WP_010874837.1	WP_010874837.1	WP_010874837.1	WP_010874837.1	WP_010874837.1	WP_010874837.1
WP_010874838.1	WP_010874838.1	WP_010874838.1	WP_010874838.1	WP_010874838.1	WP_010874838.1	WP_010874838.1	WP_010874838.1	WP_010874838.1	WP_010874838.1	WP_010874838.1	NP_110170.1	WP_010874838.1	WP_010874838.1	WP_010874838.1	WP_010874838.1	WP_010874838.1	WP_010874838.1	WP_010874838.1	WP_010874838.1	WP_010874838.1	WP_010874838.1	WP_010874838.1	WP_010874838.1	WP_010874838.1	WP_010874838.1	WP_010874838.1	WP_010874838.1	WP_010874838.1	WP_010874838.1	WP_010874838.1	WP_010874838.1	WP_010874838.1	WP_010874838.1	WP_010874838.1	WP_010874838.1	WP_010874838.1	WP_010874838.1	WP_010874838.1	WP_010874838.1	WP_010874838.1	WP_010874838.1	WP_010874838.1	WP_010874838.1	WP_010874838.1	WP_010874838.1	WP_010874838.1	WP_010874838.1	WP_010874838.1	WP_010874838.1
WP_010874840.1	WP_010874840.1	WP_010874840.1	WP_010874840.1	WP_010874840.1	WP_010874840.1	WP_010874840.1	WP_010874840.1	WP_010874840.1	WP_010874840.1	WP_010874840.1	NP_110172.1	WP_010874840.1	WP_010874840.1	WP_010874840.1	WP_010874840.1	WP_010874840.1	WP_010874840.1	WP_010874840.1	WP_010874840.1	WP_010874840.1	WP_010874840.1	WP_010874840.1	WP_010874840.1	WP_010874840.1	WP_010874840.1	WP_010874840.1	WP_010874840.1	WP_010874840.1	WP_010874840.1	WP_010874840.1	WP_010874840.1	WP_010874840.1	WP_010874840.1	WP_010874840.1	WP_010874840.1	WP_010874840.1	WP_010874840.1	WP_010874840.1	WP_010874840.1	WP_010874840.1	WP_010874840.1	WP_010874840.1	WP_010874840.1	WP_010874840.1	WP_010874840.1	WP_010874840.1	WP_010874840.1	WP_010874840.1	WP_010874840.1
WP_010874844.1	WP_010874844.1	WP_010874844.1	WP_010874844.1	WP_010874844.1	WP_010874844.1	WP_010874844.1	WP_010874844.1	WP_010874844.1	WP_010874844.1	WP_010874844.1	NP_110176.1	WP_010874844.1	WP_010874844.1	WP_010874844.1	WP_010874844.1	WP_010874844.1	WP_010874844.1	WP_010874844.1	WP_010874844.1	WP_010874844.1	WP_010874844.1	WP_010874844.1	WP_010874844.1	WP_010874844.1	WP_010874844.1	WP_010874844.1	WP_010874844.1	WP_010874844.1	WP_010874844.1	WP_010874844.1	WP_010874844.1	WP_010874844.1	WP_010874844.1	WP_010874844.1	WP_010874844.1	WP_010874844.1	WP_010874844.1	WP_010874844.1	WP_010874844.1	WP_010874844.1	WP_010874844.1	WP_010874844.1	WP_010874844.1	WP_010874844.1	WP_010874844.1	WP_010874844.1	WP_010874844.1	WP_098363701.1	WP_010874844.1
WP_010874846.1	WP_014325564.1	WP_010874846.1	WP_010874846.1	WP_010874846.1	WP_010874846.1	WP_010874846.1	WP_010874846.1	WP_010874846.1	WP_010874846.1	WP_010874846.1	NP_110178.1	WP_010874846.1	WP_010874846.1	WP_010874846.1	WP_010874846.1	WP_010874846.1	WP_010874846.1	WP_010874846.1	WP_010874846.1	WP_010874846.1	WP_010874846.1	WP_014325564.1	WP_010874846.1	WP_010874846.1	WP_010874846.1	WP_010874846.1	WP_010874846.1	WP_010874846.1	WP_010874846.1	WP_010874846.1	WP_010874846.1	WP_010874846.1	WP_010874846.1	WP_010874846.1	WP_010874846.1	WP_010874846.1	WP_010874846.1	WP_010874846.1	WP_010874846.1	WP_014325564.1	WP_010874846.1	WP_014325564.1	WP_010874846.1	WP_010874846.1	WP_010874846.1	WP_010874846.1	WP_010874846.1	WP_010874846.1	WP_010874846.1
WP_010874850.1	WP_010874850.1	WP_010874850.1	WP_010874850.1	WP_010874850.1	WP_010874850.1	WP_010874850.1	WP_010874850.1	WP_010874850.1	WP_010874850.1	WP_010874850.1	NP_110182.1	WP_010874850.1	WP_010874850.1	WP_010874850.1	WP_010874850.1	WP_010874850.1	WP_010874850.1	WP_010874850.1	WP_010874850.1	WP_010874850.1	WP_010874850.1	WP_010874850.1	WP_010874850.1	WP_010874850.1	WP_010874850.1	WP_010874850.1	WP_010874850.1	WP_010874850.1	WP_010874850.1	WP_010874850.1	WP_010874850.1	WP_010874850.1	WP_010874850.1	WP_010874850.1	WP_010874850.1	WP_010874850.1	WP_010874850.1	WP_010874850.1	WP_010874850.1	WP_010874850.1	WP_010874850.1	WP_010874850.1	WP_010874850.1	WP_010874850.1	WP_010874850.1	WP_010874850.1	WP_010874850.1	WP_010874850.1	WP_010874850.1
WP_010874855.1	WP_010874855.1	WP_010874855.1	WP_010874855.1	WP_010874855.1	WP_010874855.1	WP_010874855.1	WP_010874855.1	WP_010874855.1	WP_010874855.1	WP_010874855.1	NP_110187.1	WP_010874855.1	WP_010874855.1	WP_010874855.1	WP_010874855.1	WP_010874855.1	WP_010874855.1	WP_010874855.1	WP_010874855.1	WP_010874855.1	WP_010874855.1	WP_010874855.1	WP_010874855.1	WP_010874855.1	WP_010874855.1	WP_010874855.1	WP_010874855.1	WP_010874855.1	WP_010874855.1	WP_010874855.1	WP_010874855.1	WP_010874855.1	WP_010874855.1	WP_010874855.1	WP_010874855.1	WP_010874855.1	WP_010874855.1	WP_010874855.1	WP_010874855.1	WP_010874855.1	WP_010874855.1	WP_010874855.1	WP_010874855.1	WP_010874855.1	WP_010874855.1	WP_010874855.1	WP_010874855.1	WP_010874855.1	WP_010874855.1
WP_010874860.1	WP_010874860.1	WP_010874860.1	WP_010874860.1	WP_010874860.1	WP_010874860.1	WP_010874860.1	WP_010874860.1	WP_010874860.1	WP_010874860.1	WP_010874860.1	NP_110192.1	WP_010874860.1	WP_010874860.1	WP_010874860.1	WP_010874860.1	WP_010874860.1	WP_010874860.1	WP_010874860.1	WP_010874860.1	WP_010874860.1	WP_010874860.1	WP_010874860.1	WP_010874860.1	WP_010874860.1	WP_010874860.1	WP_010874860.1	WP_010874860.1	WP_010874860.1	WP_010874860.1	WP_010874860.1	WP_010874860.1	WP_010874860.1	WP_010874860.1	WP_010874860.1	WP_010874860.1	WP_010874860.1	WP_010874860.1	WP_010874860.1	WP_010874860.1	WP_010874860.1	WP_010874860.1	WP_010874860.1	WP_010874860.1	WP_010874860.1	WP_010874860.1	WP_010874860.1	WP_010874860.1	WP_010874860.1	WP_010874860.1
WP_010874862.1	WP_010874862.1	WP_010874862.1	WP_010874862.1	WP_010874862.1	WP_010874862.1	WP_010874862.1	WP_010874862.1	WP_010874862.1	WP_053344145.1	WP_010874862.1	NP_110194.1	WP_010874862.1	WP_010874862.1	WP_010874862.1	WP_010874862.1	WP_010874862.1	WP_010874862.1	WP_010874862.1	WP_086136149.1	WP_010874862.1	WP_010874862.1	WP_010874862.1	WP_010874862.1	WP_010874862.1	WP_010874862.1	WP_010874862.1	WP_010874862.1	WP_010874862.1	WP_010874862.1	WP_010874862.1	WP_010874862.1	WP_010874862.1	WP_058141113.1	WP_010874862.1	WP_010874862.1	WP_010874862.1	WP_010874862.1	WP_010874862.1	WP_010874862.1	WP_010874862.1	WP_010874862.1	WP_010874862.1	WP_010874862.1	WP_010874862.1	WP_010874862.1	WP_010874862.1	WP_010874862.1	WP_010874862.1	WP_010874862.1
WP_010874869.1	WP_010874869.1	WP_010874869.1	WP_010874869.1	WP_010874869.1	WP_010874869.1	WP_010874869.1	WP_010874869.1	WP_010874869.1	WP_010874869.1	WP_010874869.1	NP_110201.1	WP_010874869.1	WP_010874869.1	WP_010874869.1	WP_010874869.1	WP_010874869.1	WP_010874869.1	WP_010874869.1	WP_010874869.1	WP_010874869.1	WP_010874869.1	WP_010874869.1	WP_010874869.1	WP_010874869.1	WP_010874869.1	WP_010874869.1	WP_010874869.1	WP_010874869.1	WP_010874869.1	WP_010874869.1	WP_010874869.1	WP_010874869.1	WP_010874869.1	WP_010874869.1	WP_010874869.1	WP_010874869.1	WP_010874869.1	WP_010874869.1	WP_010874869.1	WP_010874869.1	WP_010874869.1	WP_010874869.1	WP_010874869.1	WP_010874869.1	WP_010874869.1	WP_010874869.1	WP_010874869.1	WP_010874869.1	WP_010874869.1
WP_010874873.1	WP_010874873.1	WP_010874873.1	WP_010874873.1	WP_010874873.1	WP_010874873.1	WP_010874873.1	WP_010874873.1	WP_010874873.1	WP_010874873.1	WP_010874873.1	NP_110205.1	WP_010874873.1	WP_010874873.1	WP_010874873.1	WP_010874873.1	WP_010874873.1	WP_010874873.1	WP_010874873.1	WP_010874873.1	WP_010874873.1	WP_010874873.1	WP_010874873.1	WP_010874873.1	WP_010874873.1	WP_010874873.1	WP_010874873.1	WP_010874873.1	WP_010874873.1	WP_010874873.1	WP_010874873.1	WP_010874873.1	WP_010874873.1	WP_010874873.1	WP_010874873.1	WP_010874873.1	WP_010874873.1	WP_010874873.1	WP_010874873.1	WP_010874873.1	WP_010874873.1	WP_010874873.1	WP_010874873.1	WP_010874873.1	WP_010874873.1	WP_010874873.1	WP_010874873.1	WP_010874873.1	WP_010874873.1	WP_010874873.1
WP_010874877.1	WP_010874877.1	WP_010874877.1	WP_010874877.1	WP_010874877.1	WP_010874877.1	WP_010874877.1	WP_010874877.1	WP_010874877.1	WP_010874877.1	WP_010874877.1	NP_110209.1	WP_010874877.1	WP_010874877.1	WP_010874877.1	WP_010874877.1	WP_010874877.1	WP_010874877.1	WP_010874877.1	WP_010874877.1	WP_010874877.1	WP_010874877.1	WP_010874877.1	WP_010874877.1	WP_010874877.1	WP_010874877.1	WP_010874877.1	WP_010874877.1	WP_010874877.1	WP_010874877.1	WP_010874877.1	WP_010874877.1	WP_010874877.1	WP_010874877.1	WP_010874877.1	WP_010874877.1	WP_010874877.1	WP_010874877.1	WP_010874877.1	WP_010874877.1	WP_010874877.1	WP_010874877.1	WP_010874877.1	WP_010874877.1	WP_010874877.1	WP_010874877.1	WP_010874877.1	WP_010874877.1	WP_010874877.1	WP_010874877.1
WP_010874882.1	WP_010874882.1	WP_010874882.1	WP_010874882.1	WP_010874882.1	WP_010874882.1	WP_010874882.1	WP_010874882.1	WP_010874882.1	WP_010874882.1	WP_010874882.1	NP_110214.1	WP_010874882.1	WP_010874882.1	WP_010874882.1	WP_010874882.1	WP_010874882.1	WP_010874882.1	WP_010874882.1	WP_010874882.1	WP_010874882.1	WP_010874882.1	WP_010874882.1	WP_010874882.1	WP_010874882.1	WP_010874882.1	WP_010874882.1	WP_010874882.1	WP_010874882.1	WP_010874882.1	WP_010874882.1	WP_010874882.1	WP_010874882.1	WP_010874882.1	WP_010874882.1	WP_010874882.1	WP_010874882.1	WP_010874882.1	WP_010874882.1	WP_010874882.1	WP_010874882.1	WP_010874882.1	WP_010874882.1	WP_010874882.1	WP_010874882.1	WP_010874882.1	WP_010874882.1	WP_010874882.1	WP_010874882.1	WP_010874882.1
WP_010874886.1	WP_010874886.1	WP_010874886.1	WP_010874886.1	WP_053344127.1	WP_010874886.1	WP_010874886.1	WP_010874886.1	WP_010874886.1	WP_010874886.1	WP_010874886.1	NP_110218.1	WP_010874886.1	WP_010874886.1	WP_010874886.1	WP_010874886.1	WP_010874886.1	WP_010874886.1	WP_010874886.1	WP_010874886.1	WP_010874886.1	WP_010874886.1	WP_010874886.1	WP_010874886.1	WP_010874886.1	WP_010874886.1	WP_010874886.1	WP_010874886.1	WP_010874886.1	WP_010874886.1	WP_010874886.1	WP_010874886.1	WP_010874886.1	WP_010874886.1	WP_010874886.1	WP_010874886.1	WP_010874886.1	WP_010874886.1	WP_010874886.1	WP_010874886.1	WP_010874886.1	WP_053344127.1	WP_010874886.1	WP_010874886.1	WP_010874886.1	WP_010874886.1	WP_010874886.1	WP_010874886.1	WP_010874886.1	WP_010874886.1
WP_010874887.1	WP_010874887.1	WP_010874887.1	WP_010874887.1	WP_010874887.1	WP_010874887.1	WP_010874887.1	WP_010874887.1	WP_010874887.1	WP_010874887.1	WP_010874887.1	NP_110219.1	WP_010874887.1	WP_010874887.1	WP_010874887.1	WP_010874887.1	WP_010874887.1	WP_010874887.1	WP_010874887.1	WP_010874887.1	WP_010874887.1	WP_010874887.1	WP_010874887.1	WP_010874887.1	WP_010874887.1	WP_010874887.1	WP_010874887.1	WP_010874887.1	WP_010874887.1	WP_010874887.1	WP_010874887.1	WP_010874887.1	WP_010874887.1	WP_010874887.1	WP_010874887.1	WP_010874887.1	WP_010874887.1	WP_010874887.1	WP_010874887.1	WP_010874887.1	WP_010874887.1	WP_010874887.1	WP_010874887.1	WP_010874887.1	WP_010874887.1	WP_010874887.1	WP_010874887.1	WP_010874887.1	WP_010874887.1	WP_010874887.1
WP_010874891.1	WP_010874891.1	WP_010874891.1	WP_010874891.1	WP_010874891.1	WP_010874891.1	WP_010874891.1	WP_010874891.1	WP_010874891.1	WP_010874891.1	WP_010874891.1	NP_110223.1	WP_010874891.1	WP_010874891.1	WP_010874891.1	WP_010874891.1	WP_010874891.1	WP_010874891.1	WP_010874891.1	WP_010874891.1	WP_010874891.1	WP_010874891.1	WP_010874891.1	WP_010874891.1	WP_098363661.1	WP_010874891.1	WP_010874891.1	WP_010874891.1	WP_010874891.1	WP_010874891.1	WP_010874891.1	WP_010874891.1	WP_010874891.1	WP_010874891.1	WP_010874891.1	WP_010874891.1	WP_010874891.1	WP_010874891.1	WP_010874891.1	WP_010874891.1	WP_010874891.1	WP_010874891.1	WP_010874891.1	WP_010874891.1	WP_010874891.1	WP_010874891.1	WP_010874891.1	WP_010874891.1	WP_010874891.1	WP_010874891.1
WP_010874892.1	WP_010874892.1	WP_010874892.1	WP_010874892.1	WP_010874892.1	WP_010874892.1	WP_010874892.1	WP_010874892.1	WP_010874892.1	WP_010874892.1	WP_010874892.1	NP_110224.1	WP_010874892.1	WP_010874892.1	WP_010874892.1	WP_010874892.1	WP_010874892.1	WP_010874892.1	WP_010874892.1	WP_010874892.1	WP_010874892.1	WP_010874892.1	WP_010874892.1	WP_010874892.1	WP_010874892.1	WP_010874892.1	WP_010874892.1	WP_010874892.1	WP_010874892.1	WP_010874892.1	WP_010874892.1	WP_010874892.1	WP_010874892.1	WP_010874892.1	WP_010874892.1	WP_010874892.1	WP_010874892.1	WP_010874892.1	WP_010874892.1	WP_010874892.1	WP_010874892.1	WP_010874892.1	WP_010874892.1	WP_010874892.1	WP_010874892.1	WP_010874892.1	WP_010874892.1	WP_010874892.1	WP_010874892.1	WP_010874892.1
WP_010874895.1	WP_010874895.1	WP_010874895.1	WP_010874895.1	WP_010874895.1	WP_010874895.1	WP_010874895.1	WP_010874895.1	WP_010874895.1	WP_010874895.1	WP_010874895.1	NP_110227.1	WP_010874895.1	WP_010874895.1	WP_010874895.1	WP_010874895.1	WP_010874895.1	WP_010874895.1	WP_010874895.1	WP_010874895.1	WP_010874895.1	WP_010874895.1	WP_010874895.1	WP_010874895.1	WP_010874895.1	WP_010874895.1	WP_010874895.1	WP_010874895.1	WP_010874895.1	WP_010874895.1	WP_010874895.1	WP_010874895.1	WP_010874895.1	WP_010874895.1	WP_010874895.1	WP_010874895.1	WP_010874895.1	WP_010874895.1	WP_010874895.1	WP_010874895.1	WP_010874895.1	WP_010874895.1	WP_010874895.1	WP_010874895.1	WP_010874895.1	WP_010874895.1	WP_010874895.1	WP_010874895.1	WP_010874895.1	WP_010874895.1
WP_010874902.1	WP_010874902.1	WP_010874902.1	WP_010874902.1	WP_010874902.1	WP_010874902.1	WP_010874902.1	WP_010874902.1	WP_010874902.1	WP_010874902.1	WP_010874902.1	NP_110234.1	WP_010874902.1	WP_010874902.1	WP_010874902.1	WP_010874902.1	WP_010874902.1	WP_010874902.1	WP_010874902.1	WP_010874902.1	WP_010874902.1	WP_010874902.1	WP_010874902.1	WP_010874902.1	WP_010874902.1	WP_010874902.1	WP_010874902.1	WP_010874902.1	WP_010874902.1	WP_010874902.1	WP_010874902.1	WP_010874902.1	WP_010874902.1	WP_010874902.1	WP_010874902.1	WP_010874902.1	WP_010874902.1	WP_010874902.1	WP_010874902.1	WP_010874902.1	WP_010874902.1	WP_010874902.1	WP_010874902.1	WP_010874902.1	WP_010874902.1	WP_010874902.1	WP_010874902.1	WP_010874902.1	WP_010874902.1	WP_010874902.1
WP_010874905.1	WP_010874905.1	WP_010874905.1	WP_010874905.1	WP_010874905.1	WP_010874905.1	WP_053344046.1	WP_053344046.1	WP_010874905.1	WP_010874905.1	WP_010874905.1	NP_110237.1	WP_010874905.1	WP_010874905.1	WP_010874905.1	WP_010874905.1	WP_010874905.1	WP_010874905.1	WP_010874905.1	WP_010874905.1	WP_010874905.1	WP_010874905.1	WP_010874905.1	WP_010874905.1	WP_010874905.1	WP_010874905.1	WP_010874905.1	WP_010874905.1	WP_010874905.1	WP_010874905.1	WP_010874905.1	WP_010874905.1	WP_010874905.1	WP_010874905.1	WP_010874905.1	WP_010874905.1	WP_010874905.1	WP_010874905.1	WP_010874905.1	WP_010874905.1	WP_010874905.1	WP_010874905.1	WP_010874905.1	WP_010874905.1	WP_010874905.1	WP_010874905.1	WP_010874905.1	WP_010874905.1	WP_010874905.1	WP_010874905.1
WP_010874906.1	WP_010874906.1	WP_010874906.1	WP_010874906.1	WP_010874906.1	WP_010874906.1	WP_010874906.1	WP_010874906.1	WP_010874906.1	WP_010874906.1	WP_010874906.1	NP_110238.1	WP_010874906.1	WP_010874906.1	WP_010874906.1	WP_010874906.1	WP_010874906.1	WP_010874906.1	WP_010874906.1	WP_010874906.1	WP_010874906.1	WP_010874906.1	WP_010874906.1	WP_010874906.1	WP_010874906.1	WP_010874906.1	WP_010874906.1	WP_010874906.1	WP_010874906.1	WP_010874906.1	WP_010874906.1	WP_010874906.1	WP_010874906.1	WP_010874906.1	WP_010874906.1	WP_010874906.1	WP_010874906.1	WP_010874906.1	WP_010874906.1	WP_010874906.1	WP_010874906.1	WP_010874906.1	WP_010874906.1	WP_010874906.1	WP_010874906.1	WP_010874906.1	WP_010874906.1	WP_010874906.1	WP_010874906.1	WP_010874906.1
WP_010874907.1	WP_010874907.1	WP_010874907.1	WP_010874907.1	WP_010874907.1	WP_010874907.1	WP_010874907.1	WP_010874907.1	WP_010874907.1	WP_010874907.1	WP_010874907.1	NP_110239.1	WP_010874907.1	WP_010874907.1	WP_010874907.1	WP_010874907.1	WP_010874907.1	WP_010874907.1	WP_010874907.1	WP_010874907.1	WP_010874907.1	WP_010874907.1	WP_010874907.1	WP_010874907.1	WP_010874907.1	WP_010874907.1	WP_010874907.1	WP_010874907.1	WP_010874907.1	WP_010874907.1	WP_010874907.1	WP_010874907.1	WP_010874907.1	WP_010874907.1	WP_010874907.1	WP_010874907.1	WP_010874907.1	WP_010874907.1	WP_010874907.1	WP_010874907.1	WP_010874907.1	WP_010874907.1	WP_010874907.1	WP_010874907.1	WP_010874907.1	WP_010874907.1	WP_010874907.1	WP_010874907.1	WP_010874907.1	WP_010874907.1
WP_010874908.1	WP_014325597.1	WP_010874908.1	WP_010874908.1	WP_010874908.1	WP_010874908.1	WP_010874908.1	WP_010874908.1	WP_010874908.1	WP_010874908.1	WP_010874908.1	NP_110240.1	WP_010874908.1	WP_010874908.1	WP_010874908.1	WP_010874908.1	WP_010874908.1	WP_010874908.1	WP_010874908.1	WP_010874908.1	WP_010874908.1	WP_010874908.1	WP_014325597.1	WP_010874908.1	WP_010874908.1	WP_010874908.1	WP_010874908.1	WP_010874908.1	WP_010874908.1	WP_010874908.1	WP_010874908.1	WP_010874908.1	WP_010874908.1	WP_010874908.1	WP_010874908.1	WP_010874908.1	WP_010874908.1	WP_010874908.1	WP_010874908.1	WP_010874908.1	WP_014325597.1	WP_010874908.1	WP_014325597.1	WP_010874908.1	WP_010874908.1	WP_010874908.1	WP_010874908.1	WP_010874908.1	WP_010874908.1	WP_010874908.1
WP_010874909.1	WP_010874909.1	WP_010874909.1	WP_010874909.1	WP_010874909.1	WP_010874909.1	WP_010874909.1	WP_010874909.1	WP_010874909.1	WP_010874909.1	WP_010874909.1	NP_110241.1	WP_010874909.1	WP_010874909.1	WP_010874909.1	WP_010874909.1	WP_010874909.1	WP_010874909.1	WP_010874909.1	WP_010874909.1	WP_010874909.1	WP_010874909.1	WP_010874909.1	WP_010874909.1	WP_010874909.1	WP_010874909.1	WP_010874909.1	WP_010874909.1	WP_010874909.1	WP_010874909.1	WP_010874909.1	WP_010874909.1	WP_010874909.1	WP_010874909.1	WP_010874909.1	WP_010874909.1	WP_010874909.1	WP_010874909.1	WP_010874909.1	WP_010874909.1	WP_010874909.1	WP_010874909.1	WP_010874909.1	WP_010874909.1	WP_010874909.1	WP_010874909.1	WP_010874909.1	WP_010874909.1	WP_010874909.1	WP_010874909.1
WP_010874911.1	WP_010874911.1	WP_010874911.1	WP_053344108.1	WP_010874911.1	WP_010874911.1	WP_010874911.1	WP_010874911.1	WP_010874911.1	WP_010874911.1	WP_010874911.1	NP_110243.1	WP_010874911.1	WP_010874911.1	WP_010874911.1	WP_010874911.1	WP_010874911.1	WP_010874911.1	WP_010874911.1	WP_010874911.1	WP_010874911.1	WP_010874911.1	WP_010874911.1	WP_010874911.1	WP_010874911.1	WP_010874911.1	WP_010874911.1	WP_010874911.1	WP_010874911.1	WP_010874911.1	WP_010874911.1	WP_010874911.1	WP_010874911.1	WP_010874911.1	WP_010874911.1	WP_010874911.1	WP_010874911.1	WP_010874911.1	WP_010874911.1	WP_098363720.1	WP_010874911.1	WP_010874911.1	WP_010874911.1	WP_010874911.1	WP_010874911.1	WP_010874911.1	WP_010874911.1	WP_010874911.1	WP_010874911.1	WP_010874911.1
WP_010874915.1	WP_010874915.1	WP_010874915.1	WP_010874915.1	WP_010874915.1	WP_010874915.1	WP_010874915.1	WP_010874915.1	WP_010874915.1	WP_010874915.1	WP_010874915.1	NP_110247.1	WP_010874915.1	WP_010874915.1	WP_010874915.1	WP_010874915.1	WP_010874915.1	WP_010874915.1	WP_010874915.1	WP_010874915.1	WP_010874915.1	WP_010874915.1	WP_010874915.1	WP_010874915.1	WP_010874915.1	WP_010874915.1	WP_010874915.1	WP_010874915.1	WP_010874915.1	WP_010874915.1	WP_010874915.1	WP_010874915.1	WP_010874915.1	WP_010874915.1	WP_010874915.1	WP_010874915.1	WP_010874915.1	WP_010874915.1	WP_010874915.1	WP_010874915.1	WP_010874915.1	WP_010874915.1	WP_010874915.1	WP_010874915.1	WP_010874915.1	WP_010874915.1	WP_010874915.1	WP_010874915.1	WP_010874915.1	WP_010874915.1
WP_010874917.1	WP_010874917.1	WP_010874917.1	WP_010874917.1	WP_010874917.1	WP_010874917.1	WP_010874917.1	WP_010874917.1	WP_010874917.1	WP_010874917.1	WP_010874917.1	NP_110249.1	WP_010874917.1	WP_038534454.1	WP_010874917.1	WP_010874917.1	WP_010874917.1	WP_010874917.1	WP_010874917.1	WP_010874917.1	WP_010874917.1	WP_010874917.1	WP_010874917.1	WP_010874917.1	WP_010874917.1	WP_010874917.1	WP_010874917.1	WP_010874917.1	WP_010874917.1	WP_010874917.1	WP_010874917.1	WP_010874917.1	WP_010874917.1	WP_010874917.1	WP_010874917.1	WP_010874917.1	WP_010874917.1	WP_010874917.1	WP_010874917.1	WP_010874917.1	WP_010874917.1	WP_010874917.1	WP_010874917.1	WP_010874917.1	WP_010874917.1	WP_010874917.1	WP_010874917.1	WP_010874917.1	WP_010874917.1	WP_010874917.1
WP_010874918.1	WP_010874918.1	WP_010874918.1	WP_010874918.1	WP_010874918.1	WP_010874918.1	WP_010874918.1	WP_010874918.1	WP_010874918.1	WP_010874918.1	WP_010874918.1	NP_110250.1	WP_010874918.1	WP_010874918.1	WP_010874918.1	WP_010874918.1	WP_010874918.1	WP_010874918.1	WP_010874918.1	WP_010874918.1	WP_010874918.1	WP_010874918.1	WP_010874918.1	WP_010874918.1	WP_010874918.1	WP_010874918.1	WP_010874918.1	WP_010874918.1	WP_010874918.1	WP_010874918.1	WP_010874918.1	WP_010874918.1	WP_010874918.1	WP_010874918.1	WP_010874918.1	WP_010874918.1	WP_010874918.1	WP_010874918.1	WP_010874918.1	WP_010874918.1	WP_010874918.1	WP_010874918.1	WP_010874918.1	WP_010874918.1	WP_010874918.1	WP_010874918.1	WP_010874918.1	WP_010874918.1	WP_010874918.1	WP_010874918.1
WP_010874920.1	WP_010874920.1	WP_010874920.1	WP_010874920.1	WP_010874920.1	WP_010874920.1	WP_010874920.1	WP_010874920.1	WP_010874920.1	WP_010874920.1	WP_010874920.1	NP_110252.1	WP_010874920.1	WP_010874920.1	WP_053344088.1	WP_010874920.1	WP_010874920.1	WP_010874920.1	WP_010874920.1	WP_010874920.1	WP_010874920.1	WP_010874920.1	WP_010874920.1	WP_010874920.1	WP_010874920.1	WP_010874920.1	WP_010874920.1	WP_010874920.1	WP_010874920.1	WP_010874920.1	WP_010874920.1	WP_010874920.1	WP_010874920.1	WP_010874920.1	WP_010874920.1	WP_010874920.1	WP_010874920.1	WP_010874920.1	WP_010874920.1	WP_010874920.1	WP_010874920.1	WP_010874920.1	WP_010874920.1	WP_010874920.1	WP_010874920.1	WP_010874920.1	WP_010874920.1	WP_010874920.1	WP_010874920.1	WP_010874920.1
WP_010874927.1	WP_010874927.1	WP_010874927.1	WP_010874927.1	WP_010874927.1	WP_010874927.1	WP_010874927.1	WP_010874927.1	WP_010874927.1	WP_010874927.1	WP_010874927.1	NP_110259.1	WP_010874927.1	WP_010874927.1	WP_010874927.1	WP_010874927.1	WP_010874927.1	WP_010874927.1	WP_010874927.1	WP_010874927.1	WP_086131721.1	WP_010874927.1	WP_010874927.1	WP_010874927.1	WP_010874927.1	WP_010874927.1	WP_010874927.1	WP_010874927.1	WP_010874927.1	WP_010874927.1	WP_010874927.1	WP_010874927.1	WP_010874927.1	WP_010874927.1	WP_010874927.1	WP_010874927.1	WP_010874927.1	WP_010874927.1	WP_010874927.1	WP_010874927.1	WP_010874927.1	WP_010874927.1	WP_010874927.1	WP_010874927.1	WP_010874927.1	WP_010874927.1	WP_010874927.1	WP_010874927.1	WP_010874927.1	WP_010874927.1
WP_010874929.1	WP_010874929.1	WP_010874929.1	WP_010874929.1	WP_010874929.1	WP_010874929.1	WP_010874929.1	WP_010874929.1	WP_010874929.1	WP_010874929.1	WP_010874929.1	NP_110261.1	WP_010874929.1	WP_010874929.1	WP_010874929.1	WP_010874929.1	WP_010874929.1	WP_010874929.1	WP_010874929.1	WP_010874929.1	WP_010874929.1	WP_010874929.1	WP_010874929.1	WP_010874929.1	WP_010874929.1	WP_010874929.1	WP_010874929.1	WP_010874929.1	WP_010874929.1	WP_010874929.1	WP_010874929.1	WP_010874929.1	WP_010874929.1	WP_010874929.1	WP_010874929.1	WP_058129058.1	WP_010874929.1	WP_010874929.1	WP_010874929.1	WP_010874929.1	WP_010874929.1	WP_010874929.1	WP_010874929.1	WP_010874929.1	WP_010874929.1	WP_010874929.1	WP_010874929.1	WP_010874929.1	WP_010874929.1	WP_010874929.1
WP_010874931.1	WP_010874931.1	WP_010874931.1	WP_010874931.1	WP_010874931.1	WP_010874931.1	WP_010874931.1	WP_010874931.1	WP_010874931.1	WP_010874931.1	WP_010874931.1	NP_110263.1	WP_010874931.1	WP_010874931.1	WP_010874931.1	WP_010874931.1	WP_010874931.1	WP_010874931.1	WP_010874931.1	WP_010874931.1	WP_010874931.1	WP_010874931.1	WP_010874931.1	WP_010874931.1	WP_010874931.1	WP_010874931.1	WP_010874931.1	WP_010874931.1	WP_010874931.1	WP_010874931.1	WP_010874931.1	WP_010874931.1	WP_010874931.1	WP_010874931.1	WP_010874931.1	WP_010874931.1	WP_010874931.1	WP_010874931.1	WP_010874931.1	WP_010874931.1	WP_010874931.1	WP_010874931.1	WP_010874931.1	WP_010874931.1	WP_010874931.1	WP_010874931.1	WP_010874931.1	WP_010874931.1	WP_010874931.1	WP_010874931.1
WP_010874934.1	WP_010874934.1	WP_010874934.1	WP_010874934.1	WP_010874934.1	WP_010874934.1	WP_010874934.1	WP_010874934.1	WP_010874934.1	WP_010874934.1	WP_010874934.1	NP_110266.1	WP_010874934.1	WP_010874934.1	WP_010874934.1	WP_010874934.1	WP_010874934.1	WP_010874934.1	WP_010874934.1	WP_010874934.1	WP_010874934.1	WP_010874934.1	WP_010874934.1	WP_010874934.1	WP_010874934.1	WP_010874934.1	WP_010874934.1	WP_010874934.1	WP_010874934.1	WP_010874934.1	WP_010874934.1	WP_010874934.1	WP_010874934.1	WP_010874934.1	WP_010874934.1	WP_010874934.1	WP_010874934.1	WP_010874934.1	WP_010874934.1	WP_010874934.1	WP_010874934.1	WP_010874934.1	WP_010874934.1	WP_010874934.1	WP_010874934.1	WP_010874934.1	WP_010874934.1	WP_010874934.1	WP_010874934.1	WP_010874934.1
WP_010874938.1	WP_010874938.1	WP_010874938.1	WP_010874938.1	WP_010874938.1	WP_010874938.1	WP_010874938.1	WP_010874938.1	WP_010874938.1	WP_010874938.1	WP_010874938.1	NP_110270.1	WP_010874938.1	WP_010874938.1	WP_010874938.1	WP_010874938.1	WP_010874938.1	WP_010874938.1	WP_010874938.1	WP_010874938.1	WP_010874938.1	WP_010874938.1	WP_010874938.1	WP_010874938.1	WP_010874938.1	WP_010874938.1	WP_010874938.1	WP_010874938.1	WP_010874938.1	WP_010874938.1	WP_010874938.1	WP_010874938.1	WP_010874938.1	WP_010874938.1	WP_010874938.1	WP_010874938.1	WP_010874938.1	WP_010874938.1	WP_010874938.1	WP_010874938.1	WP_010874938.1	WP_010874938.1	WP_010874938.1	WP_010874938.1	WP_010874938.1	WP_010874938.1	WP_010874938.1	WP_010874938.1	WP_010874938.1	WP_010874938.1
WP_010874950.1	WP_010874950.1	WP_010874950.1	WP_010874950.1	WP_010874950.1	WP_010874950.1	WP_010874950.1	WP_010874950.1	WP_010874950.1	WP_010874950.1	WP_010874950.1	NP_110282.1	WP_010874950.1	WP_010874950.1	WP_010874950.1	WP_010874950.1	WP_010874950.1	WP_010874950.1	WP_010874950.1	WP_010874950.1	WP_010874950.1	WP_010874950.1	WP_010874950.1	WP_010874950.1	WP_010874950.1	WP_010874950.1	WP_010874950.1	WP_010874950.1	WP_010874950.1	WP_010874950.1	WP_010874950.1	WP_010874950.1	WP_010874950.1	WP_010874950.1	WP_010874950.1	WP_010874950.1	WP_010874950.1	WP_010874950.1	WP_010874950.1	WP_010874950.1	WP_010874950.1	WP_010874950.1	WP_010874950.1	WP_010874950.1	WP_010874950.1	WP_010874950.1	WP_010874950.1	WP_010874950.1	WP_010874950.1	WP_010874950.1
WP_010874951.1	WP_010874951.1	WP_010874951.1	WP_010874951.1	WP_010874951.1	WP_010874951.1	WP_010874951.1	WP_010874951.1	WP_010874951.1	WP_010874951.1	WP_010874951.1	NP_110283.1	WP_010874951.1	WP_010874951.1	WP_010874951.1	WP_010874951.1	WP_010874951.1	WP_010874951.1	WP_010874951.1	WP_010874951.1	WP_010874951.1	WP_010874951.1	WP_010874951.1	WP_010874951.1	WP_010874951.1	WP_010874951.1	WP_010874951.1	WP_010874951.1	WP_010874951.1	WP_010874951.1	WP_010874951.1	WP_010874951.1	WP_010874951.1	WP_010874951.1	WP_010874951.1	WP_010874951.1	WP_010874951.1	WP_010874951.1	WP_010874951.1	WP_010874951.1	WP_010874951.1	WP_010874951.1	WP_010874951.1	WP_010874951.1	WP_010874951.1	WP_010874951.1	WP_010874951.1	WP_010874951.1	WP_010874951.1	WP_010874951.1
WP_010874952.1	WP_010874952.1	WP_010874952.1	WP_010874952.1	WP_010874952.1	WP_010874952.1	WP_010874952.1	WP_010874952.1	WP_010874952.1	WP_010874952.1	WP_010874952.1	NP_110284.1	WP_010874952.1	WP_010874952.1	WP_010874952.1	WP_010874952.1	WP_010874952.1	WP_010874952.1	WP_010874952.1	WP_010874952.1	WP_010874952.1	WP_010874952.1	WP_010874952.1	WP_010874952.1	WP_010874952.1	WP_010874952.1	WP_010874952.1	WP_010874952.1	WP_010874952.1	WP_010874952.1	WP_010874952.1	WP_010874952.1	WP_010874952.1	WP_010874952.1	WP_010874952.1	WP_010874952.1	WP_010874952.1	WP_010874952.1	WP_010874952.1	WP_010874952.1	WP_010874952.1	WP_010874952.1	WP_010874952.1	WP_010874952.1	WP_010874952.1	WP_010874952.1	WP_010874952.1	WP_010874952.1	WP_010874952.1	WP_010874952.1
WP_010874954.1	WP_010874954.1	WP_010874954.1	WP_010874954.1	WP_010874954.1	WP_010874954.1	WP_010874954.1	WP_010874954.1	WP_010874954.1	WP_010874954.1	WP_010874954.1	NP_110286.1	WP_010874954.1	WP_010874954.1	WP_010874954.1	WP_010874954.1	WP_010874954.1	WP_010874954.1	WP_010874954.1	WP_010874954.1	WP_010874954.1	WP_010874954.1	WP_010874954.1	WP_010874954.1	WP_010874954.1	WP_010874954.1	WP_010874954.1	WP_010874954.1	WP_010874954.1	WP_010874954.1	WP_010874954.1	WP_010874954.1	WP_010874954.1	WP_010874954.1	WP_010874954.1	WP_010874954.1	WP_010874954.1	WP_010874954.1	WP_010874954.1	WP_010874954.1	WP_010874954.1	WP_010874954.1	WP_010874954.1	WP_010874954.1	WP_010874954.1	WP_010874954.1	WP_010874954.1	WP_010874954.1	WP_010874954.1	WP_010874954.1
WP_010874955.1	WP_014325627.1	WP_010874955.1	WP_010874955.1	WP_010874955.1	WP_010874955.1	WP_010874955.1	WP_010874955.1	WP_010874955.1	WP_010874955.1	WP_010874955.1	NP_110287.1	WP_010874955.1	WP_010874955.1	WP_010874955.1	WP_010874955.1	WP_010874955.1	WP_010874955.1	WP_010874955.1	WP_010874955.1	WP_010874955.1	WP_010874955.1	WP_014325627.1	WP_010874955.1	WP_010874955.1	WP_010874955.1	WP_010874955.1	WP_010874955.1	WP_010874955.1	WP_010874955.1	WP_010874955.1	WP_010874955.1	WP_010874955.1	WP_010874955.1	WP_010874955.1	WP_058129057.1	WP_010874955.1	WP_010874955.1	WP_010874955.1	WP_010874955.1	WP_014325627.1	WP_010874955.1	WP_014325627.1	WP_010874955.1	WP_010874955.1	WP_010874955.1	WP_010874955.1	WP_010874955.1	WP_010874955.1	WP_010874955.1
WP_010874956.1	WP_010874956.1	WP_010874956.1	WP_010874956.1	WP_010874956.1	WP_010874956.1	WP_010874956.1	WP_010874956.1	WP_010874956.1	WP_010874956.1	WP_010874956.1	NP_110288.1	WP_010874956.1	WP_010874956.1	WP_010874956.1	WP_010874956.1	WP_010874956.1	WP_010874956.1	WP_010874956.1	WP_010874956.1	WP_010874956.1	WP_010874956.1	WP_010874956.1	WP_010874956.1	WP_010874956.1	WP_010874956.1	WP_010874956.1	WP_010874956.1	WP_010874956.1	WP_010874956.1	WP_010874956.1	WP_010874956.1	WP_010874956.1	WP_010874956.1	WP_010874956.1	WP_010874956.1	WP_010874956.1	WP_010874956.1	WP_010874956.1	WP_010874956.1	WP_010874956.1	WP_010874956.1	WP_010874956.1	WP_010874956.1	WP_010874956.1	WP_010874956.1	WP_010874956.1	WP_010874956.1	WP_010874956.1	WP_010874956.1
WP_010874959.1	WP_010874959.1	WP_010874959.1	WP_010874959.1	WP_010874959.1	WP_010874959.1	WP_010874959.1	WP_010874959.1	WP_010874959.1	WP_010874959.1	WP_010874959.1	NP_110291.1	WP_010874959.1	WP_010874959.1	WP_010874959.1	WP_010874959.1	WP_010874959.1	WP_010874959.1	WP_010874959.1	WP_010874959.1	WP_010874959.1	WP_010874959.1	WP_010874959.1	WP_010874959.1	WP_010874959.1	WP_010874959.1	WP_010874959.1	WP_010874959.1	WP_010874959.1	WP_010874959.1	WP_010874959.1	WP_010874959.1	WP_010874959.1	WP_010874959.1	WP_010874959.1	WP_010874959.1	WP_010874959.1	WP_010874959.1	WP_010874959.1	WP_010874959.1	WP_010874959.1	WP_010874959.1	WP_010874959.1	WP_010874959.1	WP_010874959.1	WP_010874959.1	WP_010874959.1	WP_010874959.1	WP_010874959.1	WP_010874959.1
WP_010874960.1	WP_010874960.1	WP_010874960.1	WP_010874960.1	WP_010874960.1	WP_010874960.1	WP_010874960.1	WP_010874960.1	WP_010874960.1	WP_010874960.1	WP_010874960.1	NP_110292.1	WP_010874960.1	WP_010874960.1	WP_010874960.1	WP_010874960.1	WP_010874960.1	WP_010874960.1	WP_010874960.1	WP_010874960.1	WP_010874960.1	WP_010874960.1	WP_010874960.1	WP_010874960.1	WP_010874960.1	WP_010874960.1	WP_010874960.1	WP_010874960.1	WP_010874960.1	WP_010874960.1	WP_010874960.1	WP_010874960.1	WP_010874960.1	WP_010874960.1	WP_010874960.1	WP_010874960.1	WP_010874960.1	WP_010874960.1	WP_010874960.1	WP_010874960.1	WP_010874960.1	WP_010874960.1	WP_010874960.1	WP_010874960.1	WP_010874960.1	WP_010874960.1	WP_010874960.1	WP_010874960.1	WP_010874960.1	WP_010874960.1
WP_010874962.1	WP_010874962.1	WP_010874962.1	WP_010874962.1	WP_010874962.1	WP_010874962.1	WP_010874962.1	WP_010874962.1	WP_010874962.1	WP_010874962.1	WP_010874962.1	NP_110294.1	WP_010874962.1	WP_010874962.1	WP_010874962.1	WP_010874962.1	WP_010874962.1	WP_010874962.1	WP_010874962.1	WP_010874962.1	WP_010874962.1	WP_010874962.1	WP_010874962.1	WP_010874962.1	WP_010874962.1	WP_010874962.1	WP_010874962.1	WP_010874962.1	WP_010874962.1	WP_010874962.1	WP_010874962.1	WP_010874962.1	WP_010874962.1	WP_010874962.1	WP_010874962.1	WP_010874962.1	WP_010874962.1	WP_010874962.1	WP_010874962.1	WP_010874962.1	WP_010874962.1	WP_010874962.1	WP_010874962.1	WP_010874962.1	WP_010874962.1	WP_010874962.1	WP_010874962.1	WP_010874962.1	WP_010874962.1	WP_010874962.1
WP_010874963.1	WP_010874963.1	WP_010874963.1	WP_010874963.1	WP_010874963.1	WP_010874963.1	WP_010874963.1	WP_010874963.1	WP_010874963.1	WP_010874963.1	WP_010874963.1	NP_110295.1	WP_010874963.1	WP_010874963.1	WP_010874963.1	WP_010874963.1	WP_010874963.1	WP_010874963.1	WP_010874963.1	WP_010874963.1	WP_010874963.1	WP_010874963.1	WP_010874963.1	WP_010874963.1	WP_010874963.1	WP_010874963.1	WP_010874963.1	WP_010874963.1	WP_010874963.1	WP_010874963.1	WP_010874963.1	WP_010874963.1	WP_010874963.1	WP_010874963.1	WP_010874963.1	WP_010874963.1	WP_010874963.1	WP_010874963.1	WP_010874963.1	WP_010874963.1	WP_010874963.1	WP_010874963.1	WP_010874963.1	WP_010874963.1	WP_010874963.1	WP_010874963.1	WP_010874963.1	WP_010874963.1	WP_010874963.1	WP_010874963.1
WP_010874964.1	WP_010874964.1	WP_010874964.1	WP_010874964.1	WP_010874964.1	WP_010874964.1	WP_010874964.1	WP_010874964.1	WP_010874964.1	WP_010874964.1	WP_010874964.1	NP_110296.1	WP_010874964.1	WP_010874964.1	WP_010874964.1	WP_010874964.1	WP_010874964.1	WP_010874964.1	WP_010874964.1	WP_010874964.1	WP_010874964.1	WP_010874964.1	WP_010874964.1	WP_010874964.1	WP_010874964.1	WP_010874964.1	WP_010874964.1	WP_010874964.1	WP_010874964.1	WP_010874964.1	WP_010874964.1	WP_010874964.1	WP_010874964.1	WP_010874964.1	WP_010874964.1	WP_010874964.1	WP_010874964.1	WP_010874964.1	WP_010874964.1	WP_010874964.1	WP_010874964.1	WP_010874964.1	WP_010874964.1	WP_010874964.1	WP_010874964.1	WP_010874964.1	WP_010874964.1	WP_010874964.1	WP_010874964.1	WP_010874964.1
WP_010874965.1	WP_014325630.1	WP_053344022.1	WP_010874965.1	WP_010874965.1	WP_010874965.1	WP_010874965.1	WP_010874965.1	WP_010874965.1	WP_010874965.1	WP_010874965.1	NP_110297.1	WP_010874965.1	WP_010874965.1	WP_010874965.1	WP_010874965.1	WP_010874965.1	WP_010874965.1	WP_010874965.1	WP_053344022.1	WP_053344022.1	WP_010874965.1	WP_010874965.1	WP_010874965.1	WP_010874965.1	WP_010874965.1	WP_010874965.1	WP_010874965.1	WP_010874965.1	WP_010874965.1	WP_010874965.1	WP_010874965.1	WP_010874965.1	WP_010874965.1	WP_010874965.1	WP_010874965.1	WP_010874965.1	WP_010874965.1	WP_053344022.1	WP_010874965.1	WP_010874965.1	WP_010874965.1	WP_010874965.1	WP_010874965.1	WP_010874965.1	WP_010874965.1	WP_010874965.1	WP_010874965.1	WP_010874965.1	WP_053344022.1
WP_010874966.1	WP_010874966.1	WP_010874966.1	WP_010874966.1	WP_010874966.1	WP_010874966.1	WP_010874966.1	WP_010874966.1	WP_010874966.1	WP_010874966.1	WP_010874966.1	NP_110298.1	WP_010874966.1	WP_010874966.1	WP_010874966.1	WP_010874966.1	WP_010874966.1	WP_010874966.1	WP_010874966.1	WP_010874966.1	WP_010874966.1	WP_010874966.1	WP_010874966.1	WP_010874966.1	WP_010874966.1	WP_010874966.1	WP_010874966.1	WP_010874966.1	WP_010874966.1	WP_010874966.1	WP_010874966.1	WP_010874966.1	WP_010874966.1	WP_010874966.1	WP_010874966.1	WP_010874966.1	WP_010874966.1	WP_010874966.1	WP_010874966.1	WP_010874966.1	WP_010874966.1	WP_010874966.1	WP_010874966.1	WP_010874966.1	WP_010874966.1	WP_010874966.1	WP_010874966.1	WP_010874966.1	WP_010874966.1	WP_010874966.1
WP_010874967.1	WP_010874967.1	WP_010874967.1	WP_010874967.1	WP_010874967.1	WP_010874967.1	WP_010874967.1	WP_010874967.1	WP_010874967.1	WP_010874967.1	WP_010874967.1	NP_110299.1	WP_010874967.1	WP_010874967.1	WP_010874967.1	WP_010874967.1	WP_010874967.1	WP_010874967.1	WP_010874967.1	WP_010874967.1	WP_010874967.1	WP_010874967.1	WP_010874967.1	WP_010874967.1	WP_010874967.1	WP_010874967.1	WP_010874967.1	WP_010874967.1	WP_010874967.1	WP_010874967.1	WP_010874967.1	WP_010874967.1	WP_010874967.1	WP_058141103.1	WP_010874967.1	WP_010874967.1	WP_010874967.1	WP_010874967.1	WP_010874967.1	WP_010874967.1	WP_010874967.1	WP_010874967.1	WP_010874967.1	WP_010874967.1	WP_010874967.1	WP_010874967.1	WP_010874967.1	WP_010874967.1	WP_010874967.1	WP_010874967.1
WP_010874974.1	WP_010874974.1	WP_010874974.1	WP_010874974.1	WP_010874974.1	WP_010874974.1	WP_010874974.1	WP_010874974.1	WP_010874974.1	WP_010874974.1	WP_010874974.1	NP_110306.1	WP_010874974.1	WP_010874974.1	WP_010874974.1	WP_010874974.1	WP_010874974.1	WP_010874974.1	WP_010874974.1	WP_010874974.1	WP_010874974.1	WP_010874974.1	WP_010874974.1	WP_010874974.1	WP_010874974.1	WP_010874974.1	WP_010874974.1	WP_010874974.1	WP_010874974.1	WP_010874974.1	WP_010874974.1	WP_010874974.1	WP_010874974.1	WP_058141151.1	WP_010874974.1	WP_010874974.1	WP_010874974.1	WP_010874974.1	WP_010874974.1	WP_010874974.1	WP_010874974.1	WP_010874974.1	WP_010874974.1	WP_010874974.1	WP_010874974.1	WP_010874974.1	WP_010874974.1	WP_010874974.1	WP_010874974.1	WP_010874974.1
WP_010874978.1	WP_010874978.1	WP_053344024.1	WP_010874978.1	WP_010874978.1	WP_010874978.1	WP_010874978.1	WP_010874978.1	WP_010874978.1	WP_010874978.1	WP_010874978.1	NP_110310.1	WP_053344024.1	WP_010874978.1	WP_010874978.1	WP_010874978.1	WP_010874978.1	WP_010874978.1	WP_010874978.1	WP_053344024.1	WP_053344024.1	WP_010874978.1	WP_010874978.1	WP_010874978.1	WP_053344024.1	WP_010874978.1	WP_010874978.1	WP_010874978.1	WP_010874978.1	WP_010874978.1	WP_010874978.1	WP_010874978.1	WP_010874978.1	WP_010874978.1	WP_010874978.1	WP_010874978.1	WP_010874978.1	WP_010874978.1	WP_053344024.1	WP_010874978.1	WP_010874978.1	WP_010874978.1	WP_010874978.1	WP_010874978.1	WP_010874978.1	WP_010874978.1	WP_010874978.1	WP_010874978.1	WP_010874978.1	WP_053344024.1
WP_010874979.1	WP_010874979.1	WP_010874979.1	WP_010874979.1	WP_010874979.1	WP_010874979.1	WP_010874979.1	WP_010874979.1	WP_010874979.1	WP_010874979.1	WP_010874979.1	NP_110311.1	WP_010874979.1	WP_010874979.1	WP_010874979.1	WP_010874979.1	WP_010874979.1	WP_010874979.1	WP_010874979.1	WP_010874979.1	WP_010874979.1	WP_010874979.1	WP_010874979.1	WP_010874979.1	WP_010874979.1	WP_086118765.1	WP_010874979.1	WP_010874979.1	WP_010874979.1	WP_010874979.1	WP_010874979.1	WP_010874979.1	WP_010874979.1	WP_010874979.1	WP_010874979.1	WP_010874979.1	WP_010874979.1	WP_010874979.1	WP_010874979.1	WP_010874979.1	WP_010874979.1	WP_010874979.1	WP_010874979.1	WP_010874979.1	WP_010874979.1	WP_010874979.1	WP_010874979.1	WP_010874979.1	WP_010874979.1	WP_010874979.1
WP_010874981.1	WP_010874981.1	WP_010874981.1	WP_010874981.1	WP_010874981.1	WP_010874981.1	WP_010874981.1	WP_010874981.1	WP_010874981.1	WP_010874981.1	WP_010874981.1	NP_110313.1	WP_010874981.1	WP_010874981.1	WP_010874981.1	WP_010874981.1	WP_010874981.1	WP_010874981.1	WP_010874981.1	WP_010874981.1	WP_010874981.1	WP_010874981.1	WP_010874981.1	WP_010874981.1	WP_010874981.1	WP_010874981.1	WP_010874981.1	WP_010874981.1	WP_010874981.1	WP_010874981.1	WP_010874981.1	WP_010874981.1	WP_010874981.1	WP_010874981.1	WP_010874981.1	WP_010874981.1	WP_010874981.1	WP_010874981.1	WP_010874981.1	WP_010874981.1	WP_010874981.1	WP_010874981.1	WP_010874981.1	WP_010874981.1	WP_010874981.1	WP_010874981.1	WP_010874981.1	WP_010874981.1	WP_010874981.1	WP_010874981.1
WP_010874986.1	WP_010874986.1	WP_010874986.1	WP_053344111.1	WP_010874986.1	WP_010874986.1	WP_010874986.1	WP_010874986.1	WP_010874986.1	WP_010874986.1	WP_010874986.1	NP_110318.1	WP_010874986.1	WP_010874986.1	WP_010874986.1	WP_010874986.1	WP_010874986.1	WP_010874986.1	WP_010874986.1	WP_010874986.1	WP_010874986.1	WP_010874986.1	WP_010874986.1	WP_010874986.1	WP_010874986.1	WP_010874986.1	WP_010874986.1	WP_010874986.1	WP_010874986.1	WP_010874986.1	WP_010874986.1	WP_010874986.1	WP_010874986.1	WP_010874986.1	WP_010874986.1	WP_010874986.1	WP_010874986.1	WP_010874986.1	WP_010874986.1	WP_010874986.1	WP_010874986.1	WP_010874986.1	WP_010874986.1	WP_010874986.1	WP_010874986.1	WP_010874986.1	WP_010874986.1	WP_010874986.1	WP_010874986.1	WP_010874986.1
WP_010875005.1	WP_010875005.1	WP_010875005.1	WP_010875005.1	WP_010875005.1	WP_010875005.1	WP_010875005.1	WP_010875005.1	WP_010875005.1	WP_010875005.1	WP_010875005.1	NP_110337.1	WP_010875005.1	WP_010875005.1	WP_010875005.1	WP_010875005.1	WP_010875005.1	WP_010875005.1	WP_010875005.1	WP_010875005.1	WP_010875005.1	WP_010875005.1	WP_010875005.1	WP_010875005.1	WP_010875005.1	WP_010875005.1	WP_010875005.1	WP_010875005.1	WP_010875005.1	WP_010875005.1	WP_010875005.1	WP_010875005.1	WP_010875005.1	WP_010875005.1	WP_010875005.1	WP_010875005.1	WP_010875005.1	WP_010875005.1	WP_010875005.1	WP_010875005.1	WP_010875005.1	WP_010875005.1	WP_010875005.1	WP_010875005.1	WP_010875005.1	WP_053344063.1	WP_010875005.1	WP_010875005.1	WP_010875005.1	WP_010875005.1
WP_010875007.1	WP_010875007.1	WP_010875007.1	WP_010875007.1	WP_010875007.1	WP_010875007.1	WP_010875007.1	WP_010875007.1	WP_010875007.1	WP_010875007.1	WP_010875007.1	NP_110339.1	WP_010875007.1	WP_010875007.1	WP_010875007.1	WP_010875007.1	WP_010875007.1	WP_010875007.1	WP_010875007.1	WP_010875007.1	WP_010875007.1	WP_010875007.1	WP_010875007.1	WP_010875007.1	WP_010875007.1	WP_010875007.1	WP_010875007.1	WP_010875007.1	WP_010875007.1	WP_010875007.1	WP_010875007.1	WP_010875007.1	WP_010875007.1	WP_010875007.1	WP_010875007.1	WP_010875007.1	WP_010875007.1	WP_010875007.1	WP_010875007.1	WP_010875007.1	WP_010875007.1	WP_010875007.1	WP_010875007.1	WP_010875007.1	WP_010875007.1	WP_010875007.1	WP_010875007.1	WP_010875007.1	WP_010875007.1	WP_010875007.1
WP_010875013.1	WP_014325664.1	WP_010875013.1	WP_010875013.1	WP_010875013.1	WP_010875013.1	WP_010875013.1	WP_010875013.1	WP_010875013.1	WP_010875013.1	WP_010875013.1	NP_110345.1	WP_010875013.1	WP_038534321.1	WP_010875013.1	WP_010875013.1	WP_010875013.1	WP_010875013.1	WP_010875013.1	WP_010875013.1	WP_010875013.1	WP_010875013.1	WP_010875013.1	WP_010875013.1	WP_010875013.1	WP_010875013.1	WP_010875013.1	WP_038534321.1	WP_038534321.1	WP_038534321.1	WP_038534321.1	WP_038534321.1	WP_038534321.1	WP_010875013.1	WP_038534321.1	WP_038534321.1	WP_038534321.1	WP_038534321.1	WP_010875013.1	WP_010875013.1	WP_010875013.1	WP_010875013.1	WP_010875013.1	WP_010875013.1	WP_010875013.1	WP_010875013.1	WP_010875013.1	WP_010875013.1	WP_010875013.1	WP_010875013.1
WP_010875015.1	WP_010875015.1	WP_010875015.1	WP_010875015.1	WP_010875015.1	WP_010875015.1	WP_010875015.1	WP_010875015.1	WP_010875015.1	WP_010875015.1	WP_010875015.1	NP_110347.1	WP_010875015.1	WP_010875015.1	WP_010875015.1	WP_010875015.1	WP_010875015.1	WP_010875015.1	WP_010875015.1	WP_010875015.1	WP_010875015.1	WP_010875015.1	WP_010875015.1	WP_010875015.1	WP_010875015.1	WP_010875015.1	WP_010875015.1	WP_010875015.1	WP_010875015.1	WP_010875015.1	WP_010875015.1	WP_010875015.1	WP_010875015.1	WP_010875015.1	WP_010875015.1	WP_010875015.1	WP_010875015.1	WP_010875015.1	WP_010875015.1	WP_010875015.1	WP_010875015.1	WP_010875015.1	WP_010875015.1	WP_010875015.1	WP_010875015.1	WP_010875015.1	WP_010875015.1	WP_010875015.1	WP_010875015.1	WP_010875015.1
WP_010875017.1	WP_010875017.1	WP_010875017.1	WP_010875017.1	WP_010875017.1	WP_010875017.1	WP_010875017.1	WP_010875017.1	WP_010875017.1	WP_010875017.1	WP_010875017.1	NP_110349.2	WP_010875017.1	WP_010875017.1	WP_010875017.1	WP_010875017.1	WP_010875017.1	WP_010875017.1	WP_010875017.1	WP_010875017.1	WP_010875017.1	WP_010875017.1	WP_010875017.1	WP_010875017.1	WP_010875017.1	WP_010875017.1	WP_010875017.1	WP_010875017.1	WP_010875017.1	WP_010875017.1	WP_010875017.1	WP_010875017.1	WP_010875017.1	WP_010875017.1	WP_010875017.1	WP_010875017.1	WP_010875017.1	WP_010875017.1	WP_010875017.1	WP_010875017.1	WP_010875017.1	WP_010875017.1	WP_010875017.1	WP_010875017.1	WP_010875017.1	WP_010875017.1	WP_010875017.1	WP_010875017.1	WP_010875017.1	WP_010875017.1
WP_010875019.1	WP_010875019.1	WP_010875019.1	WP_010875019.1	WP_010875019.1	WP_010875019.1	WP_010875019.1	WP_010875019.1	WP_010875019.1	WP_010875019.1	WP_010875019.1	NP_110351.1	WP_010875019.1	WP_010875019.1	WP_010875019.1	WP_010875019.1	WP_010875019.1	WP_010875019.1	WP_010875019.1	WP_010875019.1	WP_010875019.1	WP_010875019.1	WP_010875019.1	WP_010875019.1	WP_010875019.1	WP_010875019.1	WP_010875019.1	WP_010875019.1	WP_010875019.1	WP_010875019.1	WP_010875019.1	WP_010875019.1	WP_010875019.1	WP_010875019.1	WP_010875019.1	WP_010875019.1	WP_010875019.1	WP_010875019.1	WP_010875019.1	WP_010875019.1	WP_010875019.1	WP_010875019.1	WP_010875019.1	WP_010875019.1	WP_010875019.1	WP_010875019.1	WP_010875019.1	WP_010875019.1	WP_010875019.1	WP_010875019.1
WP_010875022.1	WP_010875022.1	WP_010875022.1	WP_010875022.1	WP_010875022.1	WP_053344182.1	WP_010875022.1	WP_010875022.1	WP_010875022.1	WP_010875022.1	WP_010875022.1	NP_110354.1	WP_010875022.1	WP_010875022.1	WP_010875022.1	WP_010875022.1	WP_010875022.1	WP_010875022.1	WP_010875022.1	WP_010875022.1	WP_010875022.1	WP_010875022.1	WP_010875022.1	WP_010875022.1	WP_010875022.1	WP_010875022.1	WP_010875022.1	WP_010875022.1	WP_010875022.1	WP_010875022.1	WP_010875022.1	WP_010875022.1	WP_010875022.1	WP_010875022.1	WP_010875022.1	WP_010875022.1	WP_010875022.1	WP_010875022.1	WP_010875022.1	WP_010875022.1	WP_010875022.1	WP_010875022.1	WP_010875022.1	WP_010875022.1	WP_010875022.1	WP_010875022.1	WP_010875022.1	WP_010875022.1	WP_010875022.1	WP_010875022.1
WP_010875023.1	WP_010875023.1	WP_010875023.1	WP_010875023.1	WP_010875023.1	WP_010875023.1	WP_010875023.1	WP_010875023.1	WP_010875023.1	WP_053344151.1	WP_010875023.1	NP_110355.1	WP_010875023.1	WP_038534325.1	WP_010875023.1	WP_010875023.1	WP_010875023.1	WP_010875023.1	WP_010875023.1	WP_010875023.1	WP_010875023.1	WP_010875023.1	WP_010875023.1	WP_010875023.1	WP_010875023.1	WP_010875023.1	WP_010875023.1	WP_038534325.1	WP_038534325.1	WP_038534325.1	WP_038534325.1	WP_038534325.1	WP_038534325.1	WP_010875023.1	WP_038534325.1	WP_038534325.1	WP_038534325.1	WP_038534325.1	WP_010875023.1	WP_010875023.1	WP_010875023.1	WP_010875023.1	WP_010875023.1	WP_010875023.1	WP_010875023.1	WP_010875023.1	WP_010875023.1	WP_010875023.1	WP_010875023.1	WP_010875023.1
WP_010875025.1	WP_010875025.1	WP_010875025.1	WP_010875025.1	WP_010875025.1	WP_010875025.1	WP_010875025.1	WP_010875025.1	WP_010875025.1	WP_010875025.1	WP_010875025.1	NP_110357.1	WP_010875025.1	WP_010875025.1	WP_010875025.1	WP_010875025.1	WP_010875025.1	WP_010875025.1	WP_010875025.1	WP_010875025.1	WP_010875025.1	WP_010875025.1	WP_010875025.1	WP_010875025.1	WP_010875025.1	WP_010875025.1	WP_010875025.1	WP_010875025.1	WP_010875025.1	WP_010875025.1	WP_010875025.1	WP_010875025.1	WP_010875025.1	WP_010875025.1	WP_010875025.1	WP_010875025.1	WP_010875025.1	WP_010875025.1	WP_010875025.1	WP_010875025.1	WP_010875025.1	WP_010875025.1	WP_010875025.1	WP_010875025.1	WP_010875025.1	WP_010875025.1	WP_010875025.1	WP_010875025.1	WP_010875025.1	WP_010875025.1
WP_010875027.1	WP_010875027.1	WP_010875027.1	WP_010875027.1	WP_010875027.1	WP_010875027.1	WP_010875027.1	WP_010875027.1	WP_010875027.1	WP_010875027.1	WP_010875027.1	NP_110359.1	WP_010875027.1	WP_010875027.1	WP_010875027.1	WP_010875027.1	WP_010875027.1	WP_010875027.1	WP_010875027.1	WP_010875027.1	WP_010875027.1	WP_010875027.1	WP_010875027.1	WP_010875027.1	WP_010875027.1	WP_010875027.1	WP_010875027.1	WP_010875027.1	WP_010875027.1	WP_010875027.1	WP_010875027.1	WP_010875027.1	WP_010875027.1	WP_010875027.1	WP_010875027.1	WP_010875027.1	WP_010875027.1	WP_010875027.1	WP_010875027.1	WP_010875027.1	WP_010875027.1	WP_010875027.1	WP_010875027.1	WP_010875027.1	WP_010875027.1	WP_010875027.1	WP_010875027.1	WP_010875027.1	WP_010875027.1	WP_010875027.1
WP_010875032.1	WP_010875032.1	WP_010875032.1	WP_010875032.1	WP_010875032.1	WP_010875032.1	WP_010875032.1	WP_010875032.1	WP_010875032.1	WP_010875032.1	WP_010875032.1	NP_110364.1	WP_010875032.1	WP_010875032.1	WP_010875032.1	WP_010875032.1	WP_010875032.1	WP_010875032.1	WP_010875032.1	WP_010875032.1	WP_010875032.1	WP_010875032.1	WP_010875032.1	WP_010875032.1	WP_010875032.1	WP_010875032.1	WP_010875032.1	WP_010875032.1	WP_010875032.1	WP_010875032.1	WP_010875032.1	WP_010875032.1	WP_010875032.1	WP_010875032.1	WP_010875032.1	WP_010875032.1	WP_010875032.1	WP_010875032.1	WP_010875032.1	WP_010875032.1	WP_010875032.1	WP_010875032.1	WP_010875032.1	WP_010875032.1	WP_010875032.1	WP_010875032.1	WP_010875032.1	WP_010875032.1	WP_010875032.1	WP_010875032.1
WP_010875036.1	WP_010875036.1	WP_010875036.1	WP_010875036.1	WP_010875036.1	WP_010875036.1	WP_010875036.1	WP_010875036.1	WP_010875036.1	WP_010875036.1	WP_010875036.1	NP_110368.1	WP_010875036.1	WP_010875036.1	WP_053344090.1	WP_010875036.1	WP_010875036.1	WP_010875036.1	WP_010875036.1	WP_010875036.1	WP_010875036.1	WP_010875036.1	WP_010875036.1	WP_010875036.1	WP_010875036.1	WP_010875036.1	WP_010875036.1	WP_010875036.1	WP_010875036.1	WP_010875036.1	WP_010875036.1	WP_010875036.1	WP_010875036.1	WP_010875036.1	WP_010875036.1	WP_010875036.1	WP_010875036.1	WP_010875036.1	WP_010875036.1	WP_010875036.1	WP_010875036.1	WP_010875036.1	WP_010875036.1	WP_010875036.1	WP_010875036.1	WP_010875036.1	WP_010875036.1	WP_010875036.1	WP_010875036.1	WP_010875036.1
WP_010875037.1	WP_010875037.1	WP_010875037.1	WP_010875037.1	WP_010875037.1	WP_010875037.1	WP_010875037.1	WP_010875037.1	WP_010875037.1	WP_010875037.1	WP_010875037.1	NP_110369.1	WP_010875037.1	WP_010875037.1	WP_010875037.1	WP_010875037.1	WP_010875037.1	WP_010875037.1	WP_010875037.1	WP_010875037.1	WP_010875037.1	WP_010875037.1	WP_010875037.1	WP_010875037.1	WP_010875037.1	WP_010875037.1	WP_010875037.1	WP_010875037.1	WP_010875037.1	WP_010875037.1	WP_010875037.1	WP_010875037.1	WP_010875037.1	WP_010875037.1	WP_010875037.1	WP_010875037.1	WP_010875037.1	WP_010875037.1	WP_010875037.1	WP_010875037.1	WP_010875037.1	WP_010875037.1	WP_010875037.1	WP_010875037.1	WP_010875037.1	WP_010875037.1	WP_010875037.1	WP_010875037.1	WP_010875037.1	WP_010875037.1
WP_010875038.1	WP_010875038.1	WP_010875038.1	WP_010875038.1	WP_010875038.1	WP_010875038.1	WP_010875038.1	WP_010875038.1	WP_010875038.1	WP_010875038.1	WP_010875038.1	NP_110370.1	WP_010875038.1	WP_010875038.1	WP_010875038.1	WP_010875038.1	WP_010875038.1	WP_010875038.1	WP_010875038.1	WP_010875038.1	WP_010875038.1	WP_010875038.1	WP_010875038.1	WP_010875038.1	WP_010875038.1	WP_010875038.1	WP_010875038.1	WP_010875038.1	WP_010875038.1	WP_010875038.1	WP_010875038.1	WP_010875038.1	WP_010875038.1	WP_010875038.1	WP_010875038.1	WP_010875038.1	WP_010875038.1	WP_010875038.1	WP_010875038.1	WP_010875038.1	WP_010875038.1	WP_010875038.1	WP_010875038.1	WP_010875038.1	WP_010875038.1	WP_010875038.1	WP_010875038.1	WP_010875038.1	WP_010875038.1	WP_010875038.1
WP_010875039.1	WP_010875039.1	WP_010875039.1	WP_010875039.1	WP_010875039.1	WP_010875039.1	WP_010875039.1	WP_010875039.1	WP_010875039.1	WP_010875039.1	WP_010875039.1	NP_110371.1	WP_010875039.1	WP_010875039.1	WP_010875039.1	WP_010875039.1	WP_010875039.1	WP_010875039.1	WP_010875039.1	WP_010875039.1	WP_010875039.1	WP_010875039.1	WP_010875039.1	WP_010875039.1	WP_010875039.1	WP_010875039.1	WP_010875039.1	WP_010875039.1	WP_010875039.1	WP_010875039.1	WP_010875039.1	WP_010875039.1	WP_010875039.1	WP_010875039.1	WP_010875039.1	WP_010875039.1	WP_010875039.1	WP_010875039.1	WP_010875039.1	WP_010875039.1	WP_010875039.1	WP_010875039.1	WP_010875039.1	WP_010875039.1	WP_010875039.1	WP_010875039.1	WP_010875039.1	WP_010875039.1	WP_010875039.1	WP_010875039.1
WP_010875044.1	WP_010875044.1	WP_010875044.1	WP_010875044.1	WP_010875044.1	WP_010875044.1	WP_010875044.1	WP_010875044.1	WP_010875044.1	WP_010875044.1	WP_010875044.1	NP_110376.1	WP_010875044.1	WP_010875044.1	WP_010875044.1	WP_010875044.1	WP_010875044.1	WP_010875044.1	WP_010875044.1	WP_010875044.1	WP_010875044.1	WP_010875044.1	WP_010875044.1	WP_010875044.1	WP_010875044.1	WP_010875044.1	WP_010875044.1	WP_010875044.1	WP_010875044.1	WP_010875044.1	WP_010875044.1	WP_010875044.1	WP_010875044.1	WP_010875044.1	WP_010875044.1	WP_010875044.1	WP_010875044.1	WP_010875044.1	WP_010875044.1	WP_010875044.1	WP_010875044.1	WP_010875044.1	WP_010875044.1	WP_010875044.1	WP_010875044.1	WP_010875044.1	WP_010875044.1	WP_010875044.1	WP_010875044.1	WP_010875044.1
WP_010875045.1	WP_010875045.1	WP_010875045.1	WP_010875045.1	WP_010875045.1	WP_010875045.1	WP_010875045.1	WP_010875045.1	WP_010875045.1	WP_010875045.1	WP_010875045.1	NP_110377.1	WP_010875045.1	WP_010875045.1	WP_010875045.1	WP_010875045.1	WP_010875045.1	WP_010875045.1	WP_010875045.1	WP_010875045.1	WP_010875045.1	WP_010875045.1	WP_010875045.1	WP_010875045.1	WP_010875045.1	WP_010875045.1	WP_098363680.1	WP_010875045.1	WP_010875045.1	WP_010875045.1	WP_010875045.1	WP_010875045.1	WP_010875045.1	WP_010875045.1	WP_010875045.1	WP_010875045.1	WP_010875045.1	WP_010875045.1	WP_010875045.1	WP_010875045.1	WP_010875045.1	WP_010875045.1	WP_010875045.1	WP_010875045.1	WP_010875045.1	WP_010875045.1	WP_010875045.1	WP_086131714.1	WP_010875045.1	WP_010875045.1
WP_014325278.1	WP_014325278.1	WP_014325278.1	WP_010874358.1	WP_010874358.1	WP_010874358.1	WP_010874358.1	WP_010874358.1	WP_014325278.1	WP_014325278.1	WP_010874358.1	NP_109689.1	WP_014325278.1	WP_010874358.1	WP_014325278.1	WP_010874358.1	WP_014325278.1	WP_014325278.1	WP_014325278.1	WP_014325278.1	WP_014325278.1	WP_010874358.1	WP_014325278.1	WP_010874358.1	WP_014325278.1	WP_010874358.1	WP_010874358.1	WP_010874358.1	WP_010874358.1	WP_010874358.1	WP_010874358.1	WP_010874358.1	WP_010874358.1	WP_010874358.1	WP_010874358.1	WP_010874358.1	WP_010874358.1	WP_010874358.1	WP_014325278.1	WP_010874358.1	WP_014325278.1	WP_010874358.1	WP_014325278.1	WP_010874358.1	WP_014325278.1	WP_014325278.1	WP_010874358.1	WP_010874358.1	WP_010874358.1	WP_014325278.1
WP_014325280.1	WP_014325280.1	WP_014325280.1	WP_010874362.1	WP_010874362.1	WP_010874362.1	WP_010874362.1	WP_010874362.1	WP_014574839.1	WP_014325280.1	WP_010874362.1	NP_109693.1	WP_014325280.1	WP_010874362.1	WP_014325280.1	WP_010874362.1	WP_014574839.1	WP_014325280.1	WP_014325280.1	WP_014325280.1	WP_014325280.1	WP_010874362.1	WP_014325280.1	WP_010874362.1	WP_014325280.1	WP_010874362.1	WP_010874362.1	WP_010874362.1	WP_010874362.1	WP_010874362.1	WP_010874362.1	WP_010874362.1	WP_010874362.1	WP_010874362.1	WP_010874362.1	WP_010874362.1	WP_010874362.1	WP_010874362.1	WP_014325280.1	WP_010874362.1	WP_014325280.1	WP_010874362.1	WP_014325280.1	WP_010874362.1	WP_014574839.1	WP_014574839.1	WP_010874362.1	WP_010874362.1	WP_010874362.1	WP_014325280.1
WP_014325281.1	WP_014325281.1	WP_014325281.1	WP_010874365.1	WP_010874365.1	WP_010874365.1	WP_010874365.1	WP_010874365.1	WP_014325281.1	WP_014325281.1	WP_010874365.1	NP_109696.1	WP_014325281.1	WP_010874365.1	WP_014325281.1	WP_010874365.1	WP_014325281.1	WP_014325281.1	WP_014325281.1	WP_014325281.1	WP_014325281.1	WP_010874365.1	WP_014325281.1	WP_010874365.1	WP_014325281.1	WP_010874365.1	WP_010874365.1	WP_010874365.1	WP_010874365.1	WP_010874365.1	WP_010874365.1	WP_010874365.1	WP_010874365.1	WP_010874365.1	WP_010874365.1	WP_010874365.1	WP_010874365.1	WP_010874365.1	WP_014325281.1	WP_010874365.1	WP_014325281.1	WP_010874365.1	WP_014325281.1	WP_010874365.1	WP_014325281.1	WP_014325281.1	WP_010874365.1	WP_010874365.1	WP_010874365.1	WP_014325281.1
WP_014325283.1	WP_014325283.1	WP_014325283.1	WP_038534336.1	WP_038534336.1	WP_038534336.1	WP_038534336.1	WP_038534336.1	WP_014325283.1	WP_014325283.1	WP_010874370.1	NP_109701.1	WP_014325283.1	WP_038534336.1	WP_014325283.1	WP_038534336.1	WP_014325283.1	WP_014325283.1	WP_014325283.1	WP_014325283.1	WP_014325283.1	WP_010874370.1	WP_014325283.1	WP_010874370.1	WP_014325283.1	WP_038534336.1	WP_038534336.1	WP_038534336.1	WP_038534336.1	WP_038534336.1	WP_038534336.1	WP_038534336.1	WP_038534336.1	WP_038534336.1	WP_038534336.1	WP_038534336.1	WP_038534336.1	WP_038534336.1	WP_014325283.1	WP_038534336.1	WP_014325283.1	WP_038534336.1	WP_014325283.1	WP_010874370.1	WP_014325283.1	WP_014325283.1	WP_038534336.1	WP_038534336.1	WP_038534336.1	WP_014325283.1
WP_014325284.1	WP_014325284.1	WP_014325284.1	WP_010874372.1	WP_010874372.1	WP_010874372.1	WP_010874372.1	WP_010874372.1	WP_014325284.1	WP_014325284.1	WP_010874372.1	NP_109703.1	WP_014325284.1	WP_010874372.1	WP_014325284.1	WP_010874372.1	WP_014325284.1	WP_014325284.1	WP_014325284.1	WP_014325284.1	WP_014325284.1	WP_010874372.1	WP_014325284.1	WP_010874372.1	WP_014325284.1	WP_010874372.1	WP_010874372.1	WP_010874372.1	WP_010874372.1	WP_010874372.1	WP_010874372.1	WP_010874372.1	WP_010874372.1	WP_010874372.1	WP_010874372.1	WP_010874372.1	WP_010874372.1	WP_010874372.1	WP_014325284.1	WP_010874372.1	WP_014325284.1	WP_010874372.1	WP_014325284.1	WP_010874372.1	WP_014325284.1	WP_014325284.1	WP_010874372.1	WP_010874372.1	WP_010874372.1	WP_014325284.1
WP_014325285.1	WP_014325285.1	WP_053343992.1	WP_010874374.1	WP_010874374.1	WP_010874374.1	WP_010874374.1	WP_010874374.1	WP_014325285.1	WP_014325285.1	WP_010874374.1	NP_109705.1	WP_053343992.1	WP_010874374.1	WP_014325285.1	WP_010874374.1	WP_014325285.1	WP_014325285.1	WP_014325285.1	WP_053343992.1	WP_053343992.1	WP_010874374.1	WP_014325285.1	WP_010874374.1	WP_053343992.1	WP_010874374.1	WP_010874374.1	WP_010874374.1	WP_010874374.1	WP_010874374.1	WP_010874374.1	WP_010874374.1	WP_010874374.1	WP_010874374.1	WP_010874374.1	WP_010874374.1	WP_010874374.1	WP_010874374.1	WP_053343992.1	WP_010874374.1	WP_014325285.1	WP_010874374.1	WP_014325285.1	WP_010874374.1	WP_014325285.1	WP_014325285.1	WP_010874374.1	WP_010874374.1	WP_010874374.1	WP_053343992.1
WP_014325286.1	WP_014325286.1	WP_014325286.1	WP_010874375.1	WP_010874375.1	WP_010874375.1	WP_010874375.1	WP_010874375.1	WP_014325286.1	WP_014325286.1	WP_010874375.1	NP_109706.1	WP_014325286.1	WP_010874375.1	WP_014325286.1	WP_010874375.1	WP_014325286.1	WP_014325286.1	WP_014325286.1	WP_014325286.1	WP_014325286.1	WP_010874375.1	WP_086138790.1	WP_010874375.1	WP_014325286.1	WP_010874375.1	WP_010874375.1	WP_010874375.1	WP_010874375.1	WP_010874375.1	WP_010874375.1	WP_010874375.1	WP_010874375.1	WP_010874375.1	WP_010874375.1	WP_010874375.1	WP_010874375.1	WP_010874375.1	WP_014325286.1	WP_010874375.1	WP_054173305.1	WP_010874375.1	WP_054173305.1	WP_010874375.1	WP_014325286.1	WP_014325286.1	WP_010874375.1	WP_010874375.1	WP_098363703.1	WP_014325286.1
WP_014325287.1	WP_014325287.1	WP_014325287.1	WP_014325287.1	WP_014325287.1	WP_053344174.1	WP_014325287.1	WP_014325287.1	WP_014325287.1	WP_014325287.1	WP_014325287.1	NP_109707.1	WP_014325287.1	WP_014325287.1	WP_014325287.1	WP_014325287.1	WP_014325287.1	WP_014325287.1	WP_014325287.1	WP_014325287.1	WP_014325287.1	WP_014325287.1	WP_014325287.1	WP_014325287.1	WP_014325287.1	WP_014325287.1	WP_014325287.1	WP_014325287.1	WP_014325287.1	WP_014325287.1	WP_014325287.1	WP_014325287.1	WP_014325287.1	WP_014325287.1	WP_014325287.1	WP_014325287.1	WP_014325287.1	WP_014325287.1	WP_014325287.1	WP_014325287.1	WP_014325287.1	WP_014325287.1	WP_014325287.1	WP_014325287.1	WP_014325287.1	WP_014325287.1	WP_014325287.1	WP_014325287.1	WP_014325287.1	WP_014325287.1
WP_014325288.1	WP_014325288.1	WP_014325288.1	WP_010874377.1	WP_010874377.1	WP_010874377.1	WP_010874377.1	WP_010874377.1	WP_014325288.1	WP_053344129.1	WP_010874377.1	NP_109708.1	WP_014325288.1	WP_010874377.1	WP_053344065.1	WP_010874377.1	WP_014325288.1	WP_014325288.1	WP_014325288.1	WP_014325288.1	WP_014325288.1	WP_010874377.1	WP_014325288.1	WP_010874377.1	WP_014325288.1	WP_010874377.1	WP_010874377.1	WP_010874377.1	WP_010874377.1	WP_010874377.1	WP_010874377.1	WP_010874377.1	WP_010874377.1	WP_010874377.1	WP_010874377.1	WP_010874377.1	WP_010874377.1	WP_010874377.1	WP_014325288.1	WP_010874377.1	WP_014325288.1	WP_010874377.1	WP_014325288.1	WP_010874377.1	WP_014325288.1	WP_014325288.1	WP_010874377.1	WP_010874377.1	WP_010874377.1	WP_014325288.1
WP_014325290.1	WP_014325290.1	WP_014325290.1	WP_010874380.1	WP_010874380.1	WP_010874380.1	WP_010874380.1	WP_010874380.1	WP_014325290.1	WP_014325290.1	WP_010874380.1	NP_109711.1	WP_014325290.1	WP_010874380.1	WP_014325290.1	WP_010874380.1	WP_014325290.1	WP_014325290.1	WP_014325290.1	WP_014325290.1	WP_014325290.1	WP_010874380.1	WP_014325290.1	WP_010874380.1	WP_014325290.1	WP_010874380.1	WP_010874380.1	WP_010874380.1	WP_010874380.1	WP_010874380.1	WP_010874380.1	WP_010874380.1	WP_010874380.1	WP_010874380.1	WP_010874380.1	WP_010874380.1	WP_010874380.1	WP_010874380.1	WP_014325290.1	WP_010874380.1	WP_014325290.1	WP_010874380.1	WP_014325290.1	WP_010874380.1	WP_014325290.1	WP_014325290.1	WP_010874380.1	WP_010874380.1	WP_010874380.1	WP_014325290.1
WP_014325292.1	WP_014325292.1	WP_014325292.1	WP_010874382.1	WP_010874382.1	WP_010874382.1	WP_010874382.1	WP_010874382.1	WP_014325292.1	WP_014325292.1	WP_010874382.1	NP_109713.1	WP_014325292.1	WP_010874382.1	WP_014325292.1	WP_010874382.1	WP_014325292.1	WP_014325292.1	WP_014325292.1	WP_014325292.1	WP_014325292.1	WP_010874382.1	WP_014325292.1	WP_010874382.1	WP_014325292.1	WP_010874382.1	WP_010874382.1	WP_010874382.1	WP_010874382.1	WP_010874382.1	WP_010874382.1	WP_010874382.1	WP_010874382.1	WP_010874382.1	WP_010874382.1	WP_010874382.1	WP_010874382.1	WP_010874382.1	WP_014325292.1	WP_010874382.1	WP_014325292.1	WP_010874382.1	WP_014325292.1	WP_010874382.1	WP_014325292.1	WP_014325292.1	WP_010874382.1	WP_010874382.1	WP_010874382.1	WP_014325292.1
WP_014325294.1	WP_014325294.1	WP_014325294.1	WP_010874384.1	WP_010874384.1	WP_010874384.1	WP_010874384.1	WP_010874384.1	WP_014325294.1	WP_014325294.1	WP_010874384.1	NP_109715.1	WP_014325294.1	WP_010874384.1	WP_014325294.1	WP_010874384.1	WP_014325294.1	WP_014325294.1	WP_014325294.1	WP_014325294.1	WP_014325294.1	WP_010874384.1	WP_014325294.1	WP_010874384.1	WP_014325294.1	WP_010874384.1	WP_010874384.1	WP_010874384.1	WP_010874384.1	WP_010874384.1	WP_010874384.1	WP_010874384.1	WP_010874384.1	WP_010874384.1	WP_010874384.1	WP_010874384.1	WP_010874384.1	WP_010874384.1	WP_014325294.1	WP_010874384.1	WP_014325294.1	WP_010874384.1	WP_014325294.1	WP_010874384.1	WP_014325294.1	WP_014325294.1	WP_010874384.1	WP_010874384.1	WP_098363704.1	WP_014325294.1
WP_014325295.1	WP_014325295.1	WP_014325295.1	WP_010874385.1	WP_010874385.1	WP_010874385.1	WP_010874385.1	WP_010874385.1	WP_014325295.1	WP_014325295.1	WP_010874385.1	NP_109716.1	WP_014325295.1	WP_010874385.1	WP_014325295.1	WP_010874385.1	WP_014325295.1	WP_014325295.1	WP_014325295.1	WP_014325295.1	WP_014325295.1	WP_010874385.1	WP_014325295.1	WP_010874385.1	WP_014325295.1	WP_010874385.1	WP_010874385.1	WP_010874385.1	WP_010874385.1	WP_010874385.1	WP_010874385.1	WP_010874385.1	WP_010874385.1	WP_058141143.1	WP_010874385.1	WP_010874385.1	WP_010874385.1	WP_010874385.1	WP_014325295.1	WP_010874385.1	WP_014325295.1	WP_010874385.1	WP_014325295.1	WP_010874385.1	WP_014325295.1	WP_014325295.1	WP_010874385.1	WP_010874385.1	WP_010874385.1	WP_014325295.1
WP_014325298.1	WP_014325298.1	WP_014325298.1	WP_038534340.1	WP_038534340.1	WP_038534340.1	WP_010874393.1	WP_010874393.1	WP_014325298.1	WP_014325298.1	WP_010874393.1	NP_109724.1	WP_014325298.1	WP_038534340.1	WP_014325298.1	WP_010874393.1	WP_014325298.1	WP_014325298.1	WP_014325298.1	WP_014325298.1	WP_014325298.1	WP_010874393.1	WP_014325298.1	WP_010874393.1	WP_014325298.1	WP_010874393.1	WP_010874393.1	WP_038534340.1	WP_038534340.1	WP_038534340.1	WP_038534340.1	WP_038534340.1	WP_038534340.1	WP_010874393.1	WP_038534340.1	WP_038534340.1	WP_038534340.1	WP_038534340.1	WP_014325298.1	WP_038534340.1	WP_014325298.1	WP_038534340.1	WP_014325298.1	WP_010874393.1	WP_014325298.1	WP_014325298.1	WP_038534340.1	WP_038534340.1	WP_038534340.1	WP_014325298.1
WP_014325305.1	WP_014325305.1	WP_014325305.1	WP_015344865.1	WP_015344865.1	WP_015344865.1	WP_015344865.1	WP_015344865.1	WP_014325305.1	WP_014325305.1	WP_015344865.1	NP_109731.1	WP_014325305.1	WP_015344865.1	WP_014325305.1	WP_015344865.1	WP_014325305.1	WP_014325305.1	WP_014325305.1	WP_014325305.1	WP_014325305.1	WP_015344865.1	WP_014325305.1	WP_015344865.1	WP_014325305.1	WP_015344865.1	WP_015344865.1	WP_015344865.1	WP_015344865.1	WP_015344865.1	WP_015344865.1	WP_015344865.1	WP_015344865.1	WP_015344865.1	WP_015344865.1	WP_015344865.1	WP_015344865.1	WP_015344865.1	WP_014325305.1	WP_015344865.1	WP_014325305.1	WP_015344865.1	WP_014325305.1	WP_015344865.1	WP_014325305.1	WP_014325305.1	WP_015344865.1	WP_015344865.1	WP_015344865.1	WP_014325305.1
WP_014325306.1	WP_014325306.1	WP_014325306.1	WP_014325306.1	WP_014325306.1	WP_014325306.1	WP_014325306.1	WP_014325306.1	WP_014325306.1	WP_014325306.1	WP_014325306.1	NP_109732.1	WP_014325306.1	WP_014325306.1	WP_014325306.1	WP_014325306.1	WP_014325306.1	WP_014325306.1	WP_014325306.1	WP_014325306.1	WP_014325306.1	WP_014325306.1	WP_014325306.1	WP_014325306.1	WP_014325306.1	WP_014325306.1	WP_014325306.1	WP_014325306.1	WP_014325306.1	WP_014325306.1	WP_014325306.1	WP_014325306.1	WP_014325306.1	WP_014325306.1	WP_014325306.1	WP_014325306.1	WP_014325306.1	WP_014325306.1	WP_014325306.1	WP_014325306.1	WP_014325306.1	WP_014325306.1	WP_014325306.1	WP_014325306.1	WP_014325306.1	WP_014325306.1	WP_014325306.1	WP_014325306.1	WP_014325306.1	WP_014325306.1
WP_014325308.1	WP_014325308.1	WP_014325308.1	WP_053344030.1	WP_053344030.1	WP_053344030.1	WP_053344030.1	WP_053344030.1	WP_014325308.1	WP_014325308.1	WP_010874406.1	NP_109737.1	WP_014325308.1	WP_038534343.1	WP_014325308.1	WP_053344030.1	WP_014325308.1	WP_014325308.1	WP_014325308.1	WP_014325308.1	WP_014325308.1	WP_010874406.1	WP_014325308.1	WP_010874406.1	WP_014325308.1	WP_053344030.1	WP_053344030.1	WP_038534343.1	WP_038534343.1	WP_038534343.1	WP_038534343.1	WP_038534343.1	WP_038534343.1	WP_010874406.1	WP_038534343.1	WP_038534343.1	WP_038534343.1	WP_038534343.1	WP_014325308.1	WP_053344030.1	WP_014325308.1	WP_053344030.1	WP_014325308.1	WP_010874406.1	WP_014325308.1	WP_014325308.1	WP_053344030.1	WP_053344030.1	WP_053344030.1	WP_014325308.1
WP_014325310.1	WP_014325310.1	WP_014325310.1	WP_015344867.1	WP_015344867.1	WP_015344867.1	WP_015344867.1	WP_015344867.1	WP_014325310.1	WP_014325310.1	WP_015344867.1	NP_109739.1	WP_014325310.1	WP_015344867.1	WP_014325310.1	WP_015344867.1	WP_014325310.1	WP_014325310.1	WP_014325310.1	WP_014325310.1	WP_014325310.1	WP_015344867.1	WP_014325310.1	WP_015344867.1	WP_014325310.1	WP_015344867.1	WP_015344867.1	WP_015344867.1	WP_015344867.1	WP_015344867.1	WP_015344867.1	WP_015344867.1	WP_015344867.1	WP_015344867.1	WP_015344867.1	WP_015344867.1	WP_015344867.1	WP_015344867.1	WP_014325310.1	WP_015344867.1	WP_014325310.1	WP_015344867.1	WP_014325310.1	WP_015344867.1	WP_014325310.1	WP_014325310.1	WP_015344867.1	WP_015344867.1	WP_015344867.1	WP_014325310.1
WP_014325311.1	WP_014325311.1	WP_053343994.1	WP_010874409.1	WP_010874409.1	WP_010874409.1	WP_010874409.1	WP_010874409.1	WP_014325311.1	WP_014325311.1	WP_010874409.1	NP_109740.1	WP_014325311.1	WP_010874409.1	WP_014325311.1	WP_010874409.1	WP_014325311.1	WP_014325311.1	WP_014325311.1	WP_014325311.1	WP_014325311.1	WP_010874409.1	WP_014325311.1	WP_010874409.1	WP_014325311.1	WP_010874409.1	WP_010874409.1	WP_010874409.1	WP_010874409.1	WP_010874409.1	WP_010874409.1	WP_010874409.1	WP_010874409.1	WP_010874409.1	WP_010874409.1	WP_010874409.1	WP_010874409.1	WP_010874409.1	WP_086135250.1	WP_010874409.1	WP_014325311.1	WP_010874409.1	WP_014325311.1	WP_010874409.1	WP_014325311.1	WP_014325311.1	WP_010874409.1	WP_010874409.1	WP_010874409.1	WP_014325311.1
WP_014325312.1	WP_014325312.1	WP_014325312.1	WP_010874411.1	WP_010874411.1	WP_010874411.1	WP_010874411.1	WP_010874411.1	WP_014325312.1	WP_014325312.1	WP_010874411.1	NP_109742.1	WP_014325312.1	WP_010874411.1	WP_014325312.1	WP_010874411.1	WP_014325312.1	WP_014325312.1	WP_014325312.1	WP_014325312.1	WP_014325312.1	WP_010874411.1	WP_014325312.1	WP_010874411.1	WP_014325312.1	WP_010874411.1	WP_010874411.1	WP_010874411.1	WP_010874411.1	WP_010874411.1	WP_010874411.1	WP_010874411.1	WP_010874411.1	WP_010874411.1	WP_010874411.1	WP_010874411.1	WP_010874411.1	WP_010874411.1	WP_014325312.1	WP_010874411.1	WP_014325312.1	WP_010874411.1	WP_014325312.1	WP_010874411.1	WP_014325312.1	WP_014325312.1	WP_010874411.1	WP_010874411.1	WP_010874411.1	WP_014325312.1
WP_014325313.1	WP_014325313.1	WP_014325313.1	WP_014325313.1	WP_014325313.1	WP_014325313.1	WP_014325313.1	WP_014325313.1	WP_014325313.1	WP_053344130.1	WP_010874414.1	NP_109745.1	WP_014325313.1	WP_014325313.1	WP_014325313.1	WP_014325313.1	WP_014325313.1	WP_014325313.1	WP_014325313.1	WP_014325313.1	WP_014325313.1	WP_010874414.1	WP_014325313.1	WP_010874414.1	WP_014325313.1	WP_014325313.1	WP_014325313.1	WP_014325313.1	WP_014325313.1	WP_014325313.1	WP_014325313.1	WP_014325313.1	WP_014325313.1	WP_014325313.1	WP_014325313.1	WP_014325313.1	WP_014325313.1	WP_014325313.1	WP_014325313.1	WP_014325313.1	WP_014325313.1	WP_014325313.1	WP_014325313.1	WP_010874414.1	WP_014325313.1	WP_014325313.1	WP_014325313.1	WP_014325313.1	WP_014325313.1	WP_014325313.1
WP_014325314.1	WP_014325314.1	WP_014325314.1	WP_010874415.1	WP_010874415.1	WP_010874415.1	WP_010874415.1	WP_010874415.1	WP_014325314.1	WP_014325314.1	WP_010874415.1	NP_109746.1	WP_014325314.1	WP_010874415.1	WP_014325314.1	WP_010874415.1	WP_014325314.1	WP_014325314.1	WP_014325314.1	WP_014325314.1	WP_014325314.1	WP_010874415.1	WP_014325314.1	WP_010874415.1	WP_014325314.1	WP_010874415.1	WP_010874415.1	WP_010874415.1	WP_010874415.1	WP_010874415.1	WP_010874415.1	WP_010874415.1	WP_010874415.1	WP_010874415.1	WP_010874415.1	WP_010874415.1	WP_010874415.1	WP_010874415.1	WP_014325314.1	WP_010874415.1	WP_014325314.1	WP_010874415.1	WP_014325314.1	WP_010874415.1	WP_014325314.1	WP_014325314.1	WP_010874415.1	WP_010874415.1	WP_010874415.1	WP_014325314.1
WP_014325316.1	WP_014325316.1	WP_014325316.1	WP_017532941.1	WP_017532941.1	WP_017532941.1	WP_017532941.1	WP_017532941.1	WP_014325316.1	WP_014325316.1	WP_010874419.1	NP_109750.1	WP_014325316.1	WP_017532941.1	WP_014325316.1	WP_017532941.1	WP_014325316.1	WP_014325316.1	WP_014325316.1	WP_014325316.1	WP_014325316.1	WP_010874419.1	WP_014325316.1	WP_017532941.1	WP_014325316.1	WP_017532941.1	WP_017532941.1	WP_017532941.1	WP_017532941.1	WP_017532941.1	WP_017532941.1	WP_017532941.1	WP_017532941.1	WP_017532941.1	WP_017532941.1	WP_017532941.1	WP_017532941.1	WP_017532941.1	WP_014325316.1	WP_017532941.1	WP_014325316.1	WP_017532941.1	WP_014325316.1	WP_010874419.1	WP_014325316.1	WP_014325316.1	WP_017532941.1	WP_017532941.1	WP_017532941.1	WP_014325316.1
WP_014325318.1	WP_014325318.1	WP_014325318.1	WP_010874421.1	WP_010874421.1	WP_010874421.1	WP_010874421.1	WP_010874421.1	WP_014325318.1	WP_014325318.1	WP_010874421.1	NP_109752.1	WP_014325318.1	WP_010874421.1	WP_014325318.1	WP_010874421.1	WP_014325318.1	WP_014325318.1	WP_014325318.1	WP_014325318.1	WP_014325318.1	WP_010874421.1	WP_014325318.1	WP_010874421.1	WP_014325318.1	WP_010874421.1	WP_010874421.1	WP_010874421.1	WP_010874421.1	WP_010874421.1	WP_010874421.1	WP_010874421.1	WP_010874421.1	WP_010874421.1	WP_010874421.1	WP_010874421.1	WP_010874421.1	WP_010874421.1	WP_014325318.1	WP_010874421.1	WP_086137856.1	WP_010874421.1	WP_014325318.1	WP_010874421.1	WP_014325318.1	WP_014325318.1	WP_010874421.1	WP_010874421.1	WP_010874421.1	WP_014325318.1
WP_014325319.1	WP_014325319.1	WP_014325319.1	WP_010874423.1	WP_010874423.1	WP_010874423.1	WP_010874423.1	WP_010874423.1	WP_014325319.1	WP_014325319.1	WP_010874423.1	NP_109754.1	WP_014325319.1	WP_010874423.1	WP_014325319.1	WP_010874423.1	WP_014325319.1	WP_014325319.1	WP_014325319.1	WP_014325319.1	WP_014325319.1	WP_010874423.1	WP_014325319.1	WP_010874423.1	WP_014325319.1	WP_010874423.1	WP_010874423.1	WP_010874423.1	WP_010874423.1	WP_010874423.1	WP_010874423.1	WP_010874423.1	WP_010874423.1	WP_010874423.1	WP_010874423.1	WP_010874423.1	WP_010874423.1	WP_010874423.1	WP_014325319.1	WP_010874423.1	WP_014325319.1	WP_010874423.1	WP_014325319.1	WP_010874423.1	WP_014325319.1	WP_014325319.1	WP_010874423.1	WP_010874423.1	WP_010874423.1	WP_014325319.1
WP_014325320.1	WP_014325320.1	WP_014325320.1	WP_010874424.1	WP_010874424.1	WP_010874424.1	WP_010874424.1	WP_010874424.1	WP_014325320.1	WP_014325320.1	WP_010874424.1	NP_109755.1	WP_014325320.1	WP_010874424.1	WP_014325320.1	WP_010874424.1	WP_014325320.1	WP_014325320.1	WP_014325320.1	WP_014325320.1	WP_014325320.1	WP_010874424.1	WP_014325320.1	WP_010874424.1	WP_014325320.1	WP_010874424.1	WP_010874424.1	WP_010874424.1	WP_010874424.1	WP_010874424.1	WP_010874424.1	WP_010874424.1	WP_010874424.1	WP_010874424.1	WP_010874424.1	WP_010874424.1	WP_010874424.1	WP_010874424.1	WP_014325320.1	WP_010874424.1	WP_014325320.1	WP_010874424.1	WP_014325320.1	WP_010874424.1	WP_014325320.1	WP_014325320.1	WP_010874424.1	WP_010874424.1	WP_010874424.1	WP_014325320.1
WP_014325323.1	WP_014325323.1	WP_014325323.1	WP_010874434.1	WP_010874434.1	WP_010874434.1	WP_010874434.1	WP_010874434.1	WP_014325323.1	WP_014325323.1	WP_010874434.1	NP_109765.1	WP_014325323.1	WP_010874434.1	WP_014325323.1	WP_010874434.1	WP_014325323.1	WP_014325323.1	WP_014325323.1	WP_014325323.1	WP_014325323.1	WP_010874434.1	WP_014325323.1	WP_010874434.1	WP_014325323.1	WP_010874434.1	WP_010874434.1	WP_010874434.1	WP_010874434.1	WP_010874434.1	WP_010874434.1	WP_010874434.1	WP_010874434.1	WP_010874434.1	WP_010874434.1	WP_010874434.1	WP_010874434.1	WP_010874434.1	WP_014325323.1	WP_010874434.1	WP_014325323.1	WP_010874434.1	WP_014325323.1	WP_010874434.1	WP_014325323.1	WP_014325323.1	WP_010874434.1	WP_010874434.1	WP_010874434.1	WP_014325323.1
WP_014325324.1	WP_014325324.1	WP_014325324.1	WP_010874435.1	WP_010874435.1	WP_010874435.1	WP_010874435.1	WP_010874435.1	WP_014325324.1	WP_014325324.1	WP_010874435.1	NP_109766.1	WP_014325324.1	WP_010874435.1	WP_014325324.1	WP_010874435.1	WP_014325324.1	WP_014325324.1	WP_014325324.1	WP_014325324.1	WP_014325324.1	WP_010874435.1	WP_014325324.1	WP_010874435.1	WP_014325324.1	WP_010874435.1	WP_010874435.1	WP_010874435.1	WP_010874435.1	WP_010874435.1	WP_010874435.1	WP_010874435.1	WP_010874435.1	WP_010874435.1	WP_010874435.1	WP_010874435.1	WP_010874435.1	WP_010874435.1	WP_014325324.1	WP_010874435.1	WP_014325324.1	WP_010874435.1	WP_014325324.1	WP_010874435.1	WP_014325324.1	WP_014325324.1	WP_010874435.1	WP_010874435.1	WP_010874435.1	WP_014325324.1
WP_014325325.1	WP_014325325.1	WP_014325325.1	WP_010874436.1	WP_010874436.1	WP_010874436.1	WP_010874436.1	WP_010874436.1	WP_014325325.1	WP_014325325.1	WP_010874436.1	NP_109767.1	WP_014325325.1	WP_010874436.1	WP_014325325.1	WP_010874436.1	WP_014325325.1	WP_014325325.1	WP_014325325.1	WP_014325325.1	WP_014325325.1	WP_010874436.1	WP_014325325.1	WP_010874436.1	WP_014325325.1	WP_010874436.1	WP_010874436.1	WP_010874436.1	WP_010874436.1	WP_010874436.1	WP_010874436.1	WP_010874436.1	WP_010874436.1	WP_010874436.1	WP_010874436.1	WP_010874436.1	WP_010874436.1	WP_010874436.1	WP_014325325.1	WP_010874436.1	WP_014325325.1	WP_010874436.1	WP_014325325.1	WP_010874436.1	WP_014325325.1	WP_014325325.1	WP_010874436.1	WP_010874436.1	WP_010874436.1	WP_014325325.1
WP_014325327.1	WP_014325327.1	WP_014325327.1	WP_010874439.1	WP_010874439.1	WP_010874439.1	WP_010874439.1	WP_010874439.1	WP_014325327.1	WP_014325327.1	WP_010874439.1	NP_109770.1	WP_014325327.1	WP_010874439.1	WP_014325327.1	WP_010874439.1	WP_014325327.1	WP_014325327.1	WP_014325327.1	WP_014325327.1	WP_014325327.1	WP_010874439.1	WP_014325327.1	WP_010874439.1	WP_014325327.1	WP_010874439.1	WP_010874439.1	WP_010874439.1	WP_010874439.1	WP_010874439.1	WP_010874439.1	WP_010874439.1	WP_010874439.1	WP_010874439.1	WP_010874439.1	WP_010874439.1	WP_010874439.1	WP_010874439.1	WP_014325327.1	WP_010874439.1	WP_014325327.1	WP_010874439.1	WP_014325327.1	WP_010874439.1	WP_014325327.1	WP_014325327.1	WP_010874439.1	WP_010874439.1	WP_010874439.1	WP_014325327.1
WP_014325330.1	WP_014325330.1	WP_014325330.1	WP_010874444.1	WP_010874444.1	WP_010874444.1	WP_010874444.1	WP_010874444.1	WP_014325330.1	WP_014325330.1	WP_010874444.1	NP_109775.1	WP_014325330.1	WP_010874444.1	WP_014325330.1	WP_010874444.1	WP_014325330.1	WP_014325330.1	WP_014325330.1	WP_014325330.1	WP_014325330.1	WP_010874444.1	WP_014325330.1	WP_010874444.1	WP_014325330.1	WP_010874444.1	WP_010874444.1	WP_010874444.1	WP_010874444.1	WP_010874444.1	WP_010874444.1	WP_010874444.1	WP_010874444.1	WP_010874444.1	WP_010874444.1	WP_010874444.1	WP_010874444.1	WP_010874444.1	WP_014325330.1	WP_010874444.1	WP_014325330.1	WP_010874444.1	WP_014325330.1	WP_010874444.1	WP_014325330.1	WP_014325330.1	WP_010874444.1	WP_010874444.1	WP_010874444.1	WP_014325330.1
WP_014325354.1	WP_014325354.1	WP_014325354.1	WP_053344094.1	WP_010874472.1	WP_010874472.1	WP_010874472.1	WP_010874472.1	WP_014325354.1	WP_014325354.1	WP_010874472.1	NP_109803.1	WP_014325354.1	WP_038534360.1	WP_014325354.1	WP_010874472.1	WP_014325354.1	WP_014325354.1	WP_014325354.1	WP_014325354.1	WP_014325354.1	WP_010874472.1	WP_014325354.1	WP_010874472.1	WP_014325354.1	WP_010874472.1	WP_010874472.1	WP_010874472.1	WP_010874472.1	WP_010874472.1	WP_010874472.1	WP_010874472.1	WP_010874472.1	WP_010874472.1	WP_010874472.1	WP_010874472.1	WP_010874472.1	WP_010874472.1	WP_014325354.1	WP_010874472.1	WP_014325354.1	WP_010874472.1	WP_014325354.1	WP_010874472.1	WP_014325354.1	WP_014325354.1	WP_010874472.1	WP_010874472.1	WP_010874472.1	WP_014325354.1
WP_014325356.1	WP_014325356.1	WP_014325356.1	WP_010874477.1	WP_010874477.1	WP_010874477.1	WP_010874477.1	WP_010874477.1	WP_014325356.1	WP_014325356.1	WP_010874477.1	NP_109808.1	WP_014325356.1	WP_010874477.1	WP_014325356.1	WP_010874477.1	WP_014325356.1	WP_014325356.1	WP_014325356.1	WP_014325356.1	WP_014325356.1	WP_010874477.1	WP_014325356.1	WP_010874477.1	WP_014325356.1	WP_010874477.1	WP_010874477.1	WP_010874477.1	WP_010874477.1	WP_010874477.1	WP_010874477.1	WP_010874477.1	WP_010874477.1	WP_010874477.1	WP_010874477.1	WP_010874477.1	WP_010874477.1	WP_010874477.1	WP_014325356.1	WP_010874477.1	WP_014325356.1	WP_010874477.1	WP_014325356.1	WP_010874477.1	WP_014325356.1	WP_014325356.1	WP_010874477.1	WP_010874477.1	WP_010874477.1	WP_014325356.1
WP_014325358.1	WP_014325358.1	WP_014325358.1	WP_010874480.1	WP_010874480.1	WP_010874480.1	WP_010874480.1	WP_010874480.1	WP_014325358.1	WP_014325358.1	WP_010874480.1	NP_109811.1	WP_014325358.1	WP_010874480.1	WP_014325358.1	WP_010874480.1	WP_014325358.1	WP_014325358.1	WP_014325358.1	WP_014325358.1	WP_014325358.1	WP_010874480.1	WP_014325358.1	WP_010874480.1	WP_014325358.1	WP_010874480.1	WP_010874480.1	WP_010874480.1	WP_010874480.1	WP_010874480.1	WP_010874480.1	WP_010874480.1	WP_010874480.1	WP_010874480.1	WP_010874480.1	WP_010874480.1	WP_010874480.1	WP_010874480.1	WP_014325358.1	WP_010874480.1	WP_014325358.1	WP_010874480.1	WP_014325358.1	WP_010874480.1	WP_014325358.1	WP_014325358.1	WP_010874480.1	WP_010874480.1	WP_010874480.1	WP_014325358.1
WP_014325374.1	WP_014325374.1	WP_014325374.1	WP_017532858.1	WP_017532858.1	WP_017532858.1	WP_017532858.1	WP_017532858.1	WP_014325374.1	WP_014325374.1	WP_010874502.1	NP_109833.1	WP_014325374.1	WP_017532858.1	WP_014325374.1	WP_017532858.1	WP_014325374.1	WP_014325374.1	WP_014325374.1	WP_014325374.1	WP_014325374.1	WP_010874502.1	WP_014325374.1	WP_010874502.1	WP_014325374.1	WP_017532858.1	WP_017532858.1	WP_017532858.1	WP_017532858.1	WP_017532858.1	WP_017532858.1	WP_017532858.1	WP_017532858.1	WP_017532858.1	WP_017532858.1	WP_017532858.1	WP_017532858.1	WP_017532858.1	WP_014325374.1	WP_017532858.1	WP_014325374.1	WP_017532858.1	WP_014325374.1	WP_010874502.1	WP_014325374.1	WP_014325374.1	WP_017532858.1	WP_017532858.1	WP_017532858.1	WP_014325374.1
WP_014325379.1	WP_014325379.1	WP_014325379.1	WP_010874508.1	WP_010874508.1	WP_010874508.1	WP_010874508.1	WP_010874508.1	WP_014325379.1	WP_014325379.1	WP_010874508.1	NP_109839.1	WP_014325379.1	WP_010874508.1	WP_014325379.1	WP_010874508.1	WP_014325379.1	WP_014325379.1	WP_014325379.1	WP_014325379.1	WP_014325379.1	WP_010874508.1	WP_014325379.1	WP_010874508.1	WP_014325379.1	WP_010874508.1	WP_010874508.1	WP_010874508.1	WP_058157838.1	WP_010874508.1	WP_010874508.1	WP_010874508.1	WP_010874508.1	WP_010874508.1	WP_010874508.1	WP_010874508.1	WP_010874508.1	WP_010874508.1	WP_014325379.1	WP_010874508.1	WP_014325379.1	WP_010874508.1	WP_014325379.1	WP_010874508.1	WP_014325379.1	WP_014325379.1	WP_010874508.1	WP_010874508.1	WP_010874508.1	WP_014325379.1
WP_014325382.1	WP_014325382.1	WP_014325382.1	WP_010874512.1	WP_010874512.1	WP_010874512.1	WP_010874512.1	WP_010874512.1	WP_014325382.1	WP_014325382.1	WP_010874512.1	NP_109843.1	WP_014325382.1	WP_010874512.1	WP_014325382.1	WP_017532912.1	WP_014325382.1	WP_014325382.1	WP_014325382.1	WP_014325382.1	WP_014325382.1	WP_010874512.1	WP_014325382.1	WP_010874512.1	WP_014325382.1	WP_010874512.1	WP_010874512.1	WP_010874512.1	WP_058157841.1	WP_010874512.1	WP_010874512.1	WP_010874512.1	WP_010874512.1	WP_010874512.1	WP_010874512.1	WP_010874512.1	WP_010874512.1	WP_010874512.1	WP_014325382.1	WP_010874512.1	WP_014325382.1	WP_010874512.1	WP_086127244.1	WP_010874512.1	WP_014325382.1	WP_014325382.1	WP_010874512.1	WP_010874512.1	WP_010874512.1	WP_014325382.1
WP_014325384.1	WP_014325384.1	WP_014325384.1	WP_010874518.1	WP_010874518.1	WP_010874518.1	WP_010874518.1	WP_010874518.1	WP_014325384.1	WP_014325384.1	WP_010874518.1	NP_109849.1	WP_014325384.1	WP_010874518.1	WP_014325384.1	WP_010874518.1	WP_014325384.1	WP_014325384.1	WP_014325384.1	WP_014325384.1	WP_014325384.1	WP_010874518.1	WP_014325384.1	WP_010874518.1	WP_014325384.1	WP_010874518.1	WP_010874518.1	WP_010874518.1	WP_010874518.1	WP_010874518.1	WP_010874518.1	WP_010874518.1	WP_010874518.1	WP_058141090.1	WP_010874518.1	WP_010874518.1	WP_010874518.1	WP_010874518.1	WP_014325384.1	WP_010874518.1	WP_014325384.1	WP_010874518.1	WP_014325384.1	WP_010874518.1	WP_014325384.1	WP_014325384.1	WP_010874518.1	WP_010874518.1	WP_010874518.1	WP_014325384.1
WP_014325387.1	WP_014325387.1	WP_014325387.1	WP_010874523.1	WP_010874523.1	WP_010874523.1	WP_010874523.1	WP_010874523.1	WP_014325387.1	WP_014325387.1	WP_010874523.1	NP_109854.1	WP_014325387.1	WP_010874523.1	WP_014325387.1	WP_010874523.1	WP_014325387.1	WP_014325387.1	WP_014325387.1	WP_014325387.1	WP_014325387.1	WP_010874523.1	WP_014325387.1	WP_010874523.1	WP_014325387.1	WP_010874523.1	WP_010874523.1	WP_010874523.1	WP_010874523.1	WP_010874523.1	WP_010874523.1	WP_010874523.1	WP_010874523.1	WP_010874523.1	WP_010874523.1	WP_010874523.1	WP_010874523.1	WP_010874523.1	WP_014325387.1	WP_010874523.1	WP_014325387.1	WP_010874523.1	WP_014325387.1	WP_010874523.1	WP_014325387.1	WP_014325387.1	WP_010874523.1	WP_010874523.1	WP_010874523.1	WP_014325387.1
WP_014325390.1	WP_014325390.1	WP_014325390.1	WP_010874540.1	WP_010874540.1	WP_010874540.1	WP_010874540.1	WP_010874540.1	WP_014325390.1	WP_014325390.1	WP_010874540.1	NP_109871.1	WP_014325390.1	WP_010874540.1	WP_014325390.1	WP_010874540.1	WP_014325390.1	WP_014325390.1	WP_014325390.1	WP_014325390.1	WP_014325390.1	WP_010874540.1	WP_014325390.1	WP_010874540.1	WP_014325390.1	WP_010874540.1	WP_010874540.1	WP_010874540.1	WP_010874540.1	WP_010874540.1	WP_010874540.1	WP_010874540.1	WP_010874540.1	WP_010874540.1	WP_010874540.1	WP_010874540.1	WP_010874540.1	WP_010874540.1	WP_014325390.1	WP_010874540.1	WP_014325390.1	WP_010874540.1	WP_014325390.1	WP_010874540.1	WP_014325390.1	WP_014325390.1	WP_010874540.1	WP_010874540.1	WP_010874540.1	WP_014325390.1
WP_014325391.1	WP_014325391.1	WP_014325391.1	WP_015344889.1	WP_015344889.1	WP_015344889.1	WP_015344889.1	WP_015344889.1	WP_014325391.1	WP_014325391.1	WP_015344889.1	NP_109872.1	WP_014325391.1	WP_015344889.1	WP_014325391.1	WP_015344889.1	WP_014325391.1	WP_014325391.1	WP_014325391.1	WP_014325391.1	WP_014325391.1	WP_015344889.1	WP_014325391.1	WP_015344889.1	WP_014325391.1	WP_015344889.1	WP_015344889.1	WP_015344889.1	WP_015344889.1	WP_015344889.1	WP_015344889.1	WP_015344889.1	WP_015344889.1	WP_015344889.1	WP_015344889.1	WP_015344889.1	WP_015344889.1	WP_015344889.1	WP_014325391.1	WP_015344889.1	WP_014325391.1	WP_015344889.1	WP_014325391.1	WP_015344889.1	WP_014325391.1	WP_014325391.1	WP_015344889.1	WP_015344889.1	WP_015344889.1	WP_014325391.1
WP_014325393.1	WP_014325393.1	WP_014325393.1	WP_014325393.1	WP_014325393.1	WP_014325393.1	WP_014325393.1	WP_014325393.1	WP_014325393.1	WP_014325393.1	WP_014325393.1	NP_109879.1	WP_014325393.1	WP_014325393.1	WP_014325393.1	WP_014325393.1	WP_014325393.1	WP_014325393.1	WP_014325393.1	WP_014325393.1	WP_014325393.1	WP_014325393.1	WP_014325393.1	WP_014325393.1	WP_014325393.1	WP_014325393.1	WP_014325393.1	WP_014325393.1	WP_014325393.1	WP_014325393.1	WP_014325393.1	WP_014325393.1	WP_014325393.1	WP_014325393.1	WP_014325393.1	WP_014325393.1	WP_014325393.1	WP_014325393.1	WP_014325393.1	WP_014325393.1	WP_014325393.1	WP_014325393.1	WP_014325393.1	WP_014325393.1	WP_014325393.1	WP_014325393.1	WP_014325393.1	WP_014325393.1	WP_014325393.1	WP_014325393.1
WP_014325394.1	WP_014325394.1	WP_014325394.1	WP_010874554.1	WP_010874554.1	WP_010874554.1	WP_010874554.1	WP_010874554.1	WP_014325394.1	WP_014325394.1	WP_010874554.1	NP_109885.1	WP_014325394.1	WP_010874554.1	WP_014325394.1	WP_010874554.1	WP_014325394.1	WP_014325394.1	WP_014325394.1	WP_014325394.1	WP_014325394.1	WP_010874554.1	WP_014325394.1	WP_086132716.1	WP_014325394.1	WP_010874554.1	WP_010874554.1	WP_010874554.1	WP_010874554.1	WP_010874554.1	WP_010874554.1	WP_010874554.1	WP_010874554.1	WP_010874554.1	WP_010874554.1	WP_010874554.1	WP_010874554.1	WP_010874554.1	WP_014325394.1	WP_010874554.1	WP_014325394.1	WP_010874554.1	WP_014325394.1	WP_010874554.1	WP_014325394.1	WP_014325394.1	WP_010874554.1	WP_010874554.1	WP_010874554.1	WP_014325394.1
WP_014325402.1	WP_014325402.1	WP_014325402.1	WP_017532868.1	WP_017532868.1	WP_017532868.1	WP_017532868.1	WP_017532868.1	WP_014325402.1	WP_014325402.1	WP_014325402.1	NP_109895.1	WP_014325402.1	WP_017532868.1	WP_014325402.1	WP_017532868.1	WP_014325402.1	WP_014325402.1	WP_014325402.1	WP_014325402.1	WP_014325402.1	WP_014325402.1	WP_014325402.1	WP_014325402.1	WP_014325402.1	WP_017532868.1	WP_017532868.1	WP_017532868.1	WP_017532868.1	WP_017532868.1	WP_017532868.1	WP_017532868.1	WP_017532868.1	WP_017532868.1	WP_017532868.1	WP_017532868.1	WP_017532868.1	WP_017532868.1	WP_014325402.1	WP_017532868.1	WP_014325402.1	WP_017532868.1	WP_014325402.1	WP_014325402.1	WP_014325402.1	WP_014325402.1	WP_017532868.1	WP_017532868.1	WP_017532868.1	WP_014325402.1
WP_014325403.1	WP_014325403.1	WP_014325403.1	WP_010874565.1	WP_010874565.1	WP_010874565.1	WP_010874565.1	WP_010874565.1	WP_014325403.1	WP_014325403.1	WP_010874565.1	NP_109896.1	WP_014325403.1	WP_010874565.1	WP_014325403.1	WP_010874565.1	WP_014325403.1	WP_014325403.1	WP_014325403.1	WP_014325403.1	WP_014325403.1	WP_010874565.1	WP_014325403.1	WP_010874565.1	WP_014325403.1	WP_010874565.1	WP_010874565.1	WP_010874565.1	WP_010874565.1	WP_010874565.1	WP_010874565.1	WP_010874565.1	WP_010874565.1	WP_010874565.1	WP_010874565.1	WP_010874565.1	WP_010874565.1	WP_010874565.1	WP_014325403.1	WP_010874565.1	WP_014325403.1	WP_010874565.1	WP_014325403.1	WP_010874565.1	WP_014325403.1	WP_014325403.1	WP_010874565.1	WP_010874565.1	WP_010874565.1	WP_014325403.1
WP_014325410.1	WP_014325410.1	WP_014325410.1	WP_014325410.1	WP_014325410.1	WP_014325410.1	WP_014325410.1	WP_014325410.1	WP_014325410.1	WP_014325410.1	WP_014325410.1	NP_109913.1	WP_014325410.1	WP_014325410.1	WP_014325410.1	WP_014325410.1	WP_014325410.1	WP_014325410.1	WP_014325410.1	WP_014325410.1	WP_014325410.1	WP_014325410.1	WP_014325410.1	WP_014325410.1	WP_014325410.1	WP_014325410.1	WP_014325410.1	WP_014325410.1	WP_014325410.1	WP_014325410.1	WP_014325410.1	WP_014325410.1	WP_014325410.1	WP_014325410.1	WP_014325410.1	WP_014325410.1	WP_014325410.1	WP_014325410.1	WP_014325410.1	WP_014325410.1	WP_014325410.1	WP_014325410.1	WP_014325410.1	WP_014325410.1	WP_014325410.1	WP_014325410.1	WP_014325410.1	WP_014325410.1	WP_014325410.1	WP_014325410.1
WP_014325411.1	WP_014325411.1	WP_014325411.1	WP_010874583.1	WP_010874583.1	WP_010874583.1	WP_010874583.1	WP_010874583.1	WP_014325411.1	WP_014325411.1	WP_010874583.1	NP_109914.1	WP_014325411.1	WP_010874583.1	WP_014325411.1	WP_010874583.1	WP_014325411.1	WP_014325411.1	WP_014325411.1	WP_014325411.1	WP_014325411.1	WP_010874583.1	WP_014325411.1	WP_010874583.1	WP_014325411.1	WP_010874583.1	WP_010874583.1	WP_010874583.1	WP_010874583.1	WP_010874583.1	WP_010874583.1	WP_010874583.1	WP_010874583.1	WP_010874583.1	WP_010874583.1	WP_010874583.1	WP_010874583.1	WP_010874583.1	WP_014325411.1	WP_010874583.1	WP_014325411.1	WP_010874583.1	WP_014325411.1	WP_010874583.1	WP_014325411.1	WP_014325411.1	WP_010874583.1	WP_010874583.1	WP_010874583.1	WP_014325411.1
WP_014325412.1	WP_014325412.1	WP_014325412.1	WP_017532949.1	WP_017532949.1	WP_017532949.1	WP_017532949.1	WP_017532949.1	WP_014325412.1	WP_014325412.1	WP_014325412.1	NP_109920.1	WP_014325412.1	WP_017532949.1	WP_014325412.1	WP_017532949.1	WP_014325412.1	WP_014325412.1	WP_014325412.1	WP_014325412.1	WP_014325412.1	WP_014325412.1	WP_014325412.1	WP_014325412.1	WP_014325412.1	WP_017532949.1	WP_017532949.1	WP_017532949.1	WP_017532949.1	WP_017532949.1	WP_017532949.1	WP_017532949.1	WP_017532949.1	WP_017532949.1	WP_017532949.1	WP_017532949.1	WP_017532949.1	WP_017532949.1	WP_014325412.1	WP_017532949.1	WP_014325412.1	WP_017532949.1	WP_014325412.1	WP_014325412.1	WP_014325412.1	WP_014325412.1	WP_017532949.1	WP_017532949.1	WP_017532949.1	WP_014325412.1
WP_014325414.1	WP_014325414.1	WP_014325414.1	WP_017532948.1	WP_017532948.1	WP_017532948.1	WP_017532948.1	WP_017532948.1	WP_014574915.1	WP_014325414.1	WP_010874593.1	NP_109924.1	WP_014325414.1	WP_038534381.1	WP_014325414.1	WP_017532948.1	WP_014325414.1	WP_014325414.1	WP_014325414.1	WP_014325414.1	WP_014325414.1	WP_010874593.1	WP_014325414.1	WP_017532948.1	WP_014325414.1	WP_017532948.1	WP_017532948.1	WP_038534381.1	WP_038534381.1	WP_038534381.1	WP_038534381.1	WP_038534381.1	WP_038534381.1	WP_017532948.1	WP_038534381.1	WP_038534381.1	WP_038534381.1	WP_038534381.1	WP_014325414.1	WP_017532948.1	WP_014325414.1	WP_017532948.1	WP_086127245.1	WP_010874593.1	WP_014325414.1	WP_053344057.1	WP_017532948.1	WP_017532948.1	WP_017532948.1	WP_014325414.1
WP_014325415.1	WP_014325415.1	WP_014325415.1	WP_010874597.1	WP_010874597.1	WP_010874597.1	WP_010874597.1	WP_010874597.1	WP_014325415.1	WP_014325415.1	WP_010874597.1	NP_109928.1	WP_014325415.1	WP_010874597.1	WP_014325415.1	WP_010874597.1	WP_014325415.1	WP_014325415.1	WP_014325415.1	WP_014325415.1	WP_014325415.1	WP_010874597.1	WP_014325415.1	WP_010874597.1	WP_014325415.1	WP_010874597.1	WP_010874597.1	WP_010874597.1	WP_010874597.1	WP_010874597.1	WP_010874597.1	WP_010874597.1	WP_010874597.1	WP_010874597.1	WP_010874597.1	WP_010874597.1	WP_010874597.1	WP_010874597.1	WP_014325415.1	WP_010874597.1	WP_014325415.1	WP_010874597.1	WP_014325415.1	WP_010874597.1	WP_014325415.1	WP_014325415.1	WP_010874597.1	WP_010874597.1	WP_010874597.1	WP_014325415.1
WP_014325417.1	WP_014325417.1	WP_014325417.1	WP_014325417.1	WP_014325417.1	WP_014325417.1	WP_014325417.1	WP_014325417.1	WP_014325417.1	WP_014325417.1	WP_014325417.1	NP_109936.1	WP_014325417.1	WP_014325417.1	WP_014325417.1	WP_014325417.1	WP_014325417.1	WP_014325417.1	WP_014325417.1	WP_014325417.1	WP_014325417.1	WP_014325417.1	WP_014325417.1	WP_014325417.1	WP_014325417.1	WP_014325417.1	WP_014325417.1	WP_014325417.1	WP_014325417.1	WP_014325417.1	WP_014325417.1	WP_014325417.1	WP_014325417.1	WP_014325417.1	WP_014325417.1	WP_014325417.1	WP_014325417.1	WP_014325417.1	WP_014325417.1	WP_014325417.1	WP_014325417.1	WP_014325417.1	WP_014325417.1	WP_010874605.1	WP_014325417.1	WP_014325417.1	WP_014325417.1	WP_014325417.1	WP_014325417.1	WP_014325417.1
WP_014325418.1	WP_014325418.1	WP_014325418.1	WP_010874607.1	WP_010874607.1	WP_010874607.1	WP_010874607.1	WP_010874607.1	WP_014325418.1	WP_014325418.1	WP_010874607.1	NP_109938.1	WP_014325418.1	WP_010874607.1	WP_014325418.1	WP_010874607.1	WP_014325418.1	WP_014325418.1	WP_014325418.1	WP_014325418.1	WP_014325418.1	WP_010874607.1	WP_014325418.1	WP_010874607.1	WP_014325418.1	WP_010874607.1	WP_010874607.1	WP_010874607.1	WP_010874607.1	WP_010874607.1	WP_010874607.1	WP_010874607.1	WP_010874607.1	WP_010874607.1	WP_010874607.1	WP_010874607.1	WP_010874607.1	WP_010874607.1	WP_014325418.1	WP_010874607.1	WP_014325418.1	WP_010874607.1	WP_014325418.1	WP_010874607.1	WP_014325418.1	WP_014325418.1	WP_010874607.1	WP_010874607.1	WP_010874607.1	WP_014325418.1
WP_014325419.1	WP_014325419.1	WP_014325419.1	WP_010874609.1	WP_010874609.1	WP_010874609.1	WP_010874609.1	WP_010874609.1	WP_014325419.1	WP_014325419.1	WP_010874609.1	NP_109940.1	WP_014325419.1	WP_010874609.1	WP_014325419.1	WP_010874609.1	WP_014325419.1	WP_014325419.1	WP_014325419.1	WP_014325419.1	WP_014325419.1	WP_010874609.1	WP_014325419.1	WP_010874609.1	WP_014325419.1	WP_010874609.1	WP_010874609.1	WP_010874609.1	WP_010874609.1	WP_010874609.1	WP_010874609.1	WP_010874609.1	WP_010874609.1	WP_010874609.1	WP_010874609.1	WP_010874609.1	WP_010874609.1	WP_010874609.1	WP_014325419.1	WP_010874609.1	WP_014325419.1	WP_010874609.1	WP_014325419.1	WP_010874609.1	WP_014325419.1	WP_014325419.1	WP_010874609.1	WP_010874609.1	WP_010874609.1	WP_014325419.1
WP_014325420.1	WP_014325420.1	WP_014325420.1	WP_010874610.1	WP_010874610.1	WP_010874610.1	WP_010874610.1	WP_010874610.1	WP_014325420.1	WP_014325420.1	WP_010874610.1	NP_109941.1	WP_014325420.1	WP_010874610.1	WP_014325420.1	WP_010874610.1	WP_014325420.1	WP_014325420.1	WP_014325420.1	WP_014325420.1	WP_014325420.1	WP_010874610.1	WP_014325420.1	WP_010874610.1	WP_014325420.1	WP_010874610.1	WP_010874610.1	WP_010874610.1	WP_010874610.1	WP_010874610.1	WP_010874610.1	WP_010874610.1	WP_010874610.1	WP_010874610.1	WP_010874610.1	WP_010874610.1	WP_010874610.1	WP_010874610.1	WP_086135263.1	WP_010874610.1	WP_014325420.1	WP_010874610.1	WP_014325420.1	WP_010874610.1	WP_014325420.1	WP_014325420.1	WP_010874610.1	WP_010874610.1	WP_010874610.1	WP_014325420.1
WP_014325423.1	WP_014325423.1	WP_014325423.1	WP_010874615.1	WP_010874615.1	WP_010874615.1	WP_010874615.1	WP_010874615.1	WP_014325423.1	WP_014325423.1	WP_010874615.1	NP_109946.1	WP_014325423.1	WP_010874615.1	WP_014325423.1	WP_010874615.1	WP_014325423.1	WP_014325423.1	WP_014325423.1	WP_014325423.1	WP_014325423.1	WP_010874615.1	WP_014325423.1	WP_010874615.1	WP_014325423.1	WP_010874615.1	WP_010874615.1	WP_010874615.1	WP_010874615.1	WP_010874615.1	WP_010874615.1	WP_010874615.1	WP_010874615.1	WP_010874615.1	WP_010874615.1	WP_010874615.1	WP_010874615.1	WP_010874615.1	WP_014325423.1	WP_010874615.1	WP_014325423.1	WP_010874615.1	WP_014325423.1	WP_010874615.1	WP_014325423.1	WP_014325423.1	WP_010874615.1	WP_010874615.1	WP_010874615.1	WP_014325423.1
WP_014325427.1	WP_014325427.1	WP_014325427.1	WP_010874621.1	WP_010874621.1	WP_010874621.1	WP_010874621.1	WP_010874621.1	WP_014325427.1	WP_014325427.1	WP_010874621.1	NP_109952.1	WP_014325427.1	WP_010874621.1	WP_014325427.1	WP_010874621.1	WP_014325427.1	WP_014325427.1	WP_014325427.1	WP_014325427.1	WP_014325427.1	WP_010874621.1	WP_014325427.1	WP_010874621.1	WP_014325427.1	WP_010874621.1	WP_010874621.1	WP_010874621.1	WP_010874621.1	WP_010874621.1	WP_010874621.1	WP_010874621.1	WP_010874621.1	WP_010874621.1	WP_010874621.1	WP_010874621.1	WP_010874621.1	WP_010874621.1	WP_014325427.1	WP_010874621.1	WP_014325427.1	WP_010874621.1	WP_014325427.1	WP_010874621.1	WP_014325427.1	WP_014325427.1	WP_010874621.1	WP_010874621.1	WP_010874621.1	WP_014325427.1
WP_014325428.1	WP_014325428.1	WP_014325428.1	WP_010874622.1	WP_010874622.1	WP_010874622.1	WP_010874622.1	WP_010874622.1	WP_014325428.1	WP_014325428.1	WP_010874622.1	NP_109953.1	WP_014325428.1	WP_010874622.1	WP_014325428.1	WP_010874622.1	WP_014325428.1	WP_014325428.1	WP_014325428.1	WP_014325428.1	WP_014325428.1	WP_010874622.1	WP_014325428.1	WP_010874622.1	WP_014325428.1	WP_010874622.1	WP_010874622.1	WP_010874622.1	WP_010874622.1	WP_010874622.1	WP_010874622.1	WP_010874622.1	WP_010874622.1	WP_010874622.1	WP_010874622.1	WP_010874622.1	WP_010874622.1	WP_010874622.1	WP_014325428.1	WP_010874622.1	WP_014325428.1	WP_010874622.1	WP_014325428.1	WP_010874622.1	WP_014325428.1	WP_014325428.1	WP_010874622.1	WP_010874622.1	WP_010874622.1	WP_014325428.1
WP_014325429.1	WP_014325429.1	WP_014325429.1	WP_010874626.1	WP_010874626.1	WP_010874626.1	WP_010874626.1	WP_010874626.1	WP_014325429.1	WP_053344135.1	WP_010874626.1	NP_109957.1	WP_053344135.1	WP_010874626.1	WP_014325429.1	WP_010874626.1	WP_014325429.1	WP_014325429.1	WP_014325429.1	WP_014325429.1	WP_014325429.1	WP_010874626.1	WP_014325429.1	WP_010874626.1	WP_014325429.1	WP_010874626.1	WP_054175390.1	WP_010874626.1	WP_010874626.1	WP_010874626.1	WP_010874626.1	WP_010874626.1	WP_010874626.1	WP_010874626.1	WP_010874626.1	WP_010874626.1	WP_010874626.1	WP_010874626.1	WP_014325429.1	WP_010874626.1	WP_014325429.1	WP_010874626.1	WP_014325429.1	WP_010874626.1	WP_014325429.1	WP_014325429.1	WP_010874626.1	WP_010874626.1	WP_010874626.1	WP_014325429.1
WP_014325432.1	WP_014325432.1	WP_014325432.1	WP_010874629.1	WP_010874629.1	WP_010874629.1	WP_010874629.1	WP_010874629.1	WP_014325432.1	WP_014325432.1	WP_010874629.1	NP_109960.1	WP_014325432.1	WP_010874629.1	WP_014325432.1	WP_010874629.1	WP_014325432.1	WP_014325432.1	WP_014325432.1	WP_014325432.1	WP_014325432.1	WP_010874629.1	WP_014325432.1	WP_010874629.1	WP_014325432.1	WP_010874629.1	WP_010874629.1	WP_010874629.1	WP_010874629.1	WP_010874629.1	WP_010874629.1	WP_010874629.1	WP_010874629.1	WP_010874629.1	WP_010874629.1	WP_010874629.1	WP_010874629.1	WP_010874629.1	WP_014325432.1	WP_010874629.1	WP_014325432.1	WP_010874629.1	WP_014325432.1	WP_010874629.1	WP_014325432.1	WP_014325432.1	WP_010874629.1	WP_010874629.1	WP_010874629.1	WP_014325432.1
WP_014325433.1	WP_014325433.1	WP_014325433.1	WP_010874630.1	WP_010874630.1	WP_010874630.1	WP_010874630.1	WP_010874630.1	WP_014325433.1	WP_014325433.1	WP_010874630.1	NP_109961.1	WP_014325433.1	WP_010874630.1	WP_014325433.1	WP_010874630.1	WP_014325433.1	WP_014325433.1	WP_014325433.1	WP_014325433.1	WP_014325433.1	WP_010874630.1	WP_014325433.1	WP_010874630.1	WP_014325433.1	WP_010874630.1	WP_010874630.1	WP_010874630.1	WP_010874630.1	WP_010874630.1	WP_010874630.1	WP_010874630.1	WP_010874630.1	WP_010874630.1	WP_010874630.1	WP_010874630.1	WP_010874630.1	WP_010874630.1	WP_014325433.1	WP_010874630.1	WP_014325433.1	WP_010874630.1	WP_014325433.1	WP_010874630.1	WP_014325433.1	WP_014325433.1	WP_010874630.1	WP_010874630.1	WP_010874630.1	WP_014325433.1
WP_014325435.1	WP_014325435.1	WP_014325435.1	WP_010874635.1	WP_010874635.1	WP_010874635.1	WP_010874635.1	WP_010874635.1	WP_014325435.1	WP_014325435.1	WP_010874635.1	NP_109966.1	WP_014325435.1	WP_080713774.1	WP_014325435.1	WP_010874635.1	WP_014325435.1	WP_014325435.1	WP_014325435.1	WP_014325435.1	WP_014325435.1	WP_010874635.1	WP_014325435.1	WP_010874635.1	WP_014325435.1	WP_010874635.1	WP_010874635.1	WP_080713774.1	WP_080713774.1	WP_080713774.1	WP_080713774.1	WP_080713774.1	WP_080713774.1	WP_010874635.1	WP_080713774.1	WP_080713774.1	WP_080713774.1	WP_080713774.1	WP_014325435.1	WP_081001299.1	WP_014325435.1	WP_010874635.1	WP_014325435.1	WP_010874635.1	WP_014325435.1	WP_014325435.1	WP_010874635.1	WP_081001299.1	WP_010874635.1	WP_014325435.1
WP_014325439.1	WP_014325439.1	WP_014325439.1	WP_010874640.1	WP_010874640.1	WP_010874640.1	WP_010874640.1	WP_010874640.1	WP_014325439.1	WP_014325439.1	WP_010874640.1	NP_109971.1	WP_014325439.1	WP_010874640.1	WP_014325439.1	WP_010874640.1	WP_014325439.1	WP_014325439.1	WP_014325439.1	WP_014325439.1	WP_014325439.1	WP_010874640.1	WP_014325439.1	WP_010874640.1	WP_014325439.1	WP_010874640.1	WP_010874640.1	WP_010874640.1	WP_010874640.1	WP_010874640.1	WP_010874640.1	WP_010874640.1	WP_010874640.1	WP_010874640.1	WP_010874640.1	WP_010874640.1	WP_010874640.1	WP_010874640.1	WP_014325439.1	WP_010874640.1	WP_014325439.1	WP_010874640.1	WP_014325439.1	WP_010874640.1	WP_014325439.1	WP_014325439.1	WP_010874640.1	WP_010874640.1	WP_010874640.1	WP_014325439.1
WP_014325440.1	WP_014325440.1	WP_053344003.1	WP_010874641.1	WP_010874641.1	WP_010874641.1	WP_010874641.1	WP_010874641.1	WP_014325440.1	WP_014325440.1	WP_010874641.1	NP_109972.1	WP_053344003.1	WP_010874641.1	WP_014325440.1	WP_010874641.1	WP_014325440.1	WP_014325440.1	WP_014325440.1	WP_053344003.1	WP_053344003.1	WP_010874641.1	WP_014325440.1	WP_010874641.1	WP_053344003.1	WP_010874641.1	WP_010874641.1	WP_010874641.1	WP_058157863.1	WP_010874641.1	WP_010874641.1	WP_010874641.1	WP_010874641.1	WP_010874641.1	WP_010874641.1	WP_010874641.1	WP_010874641.1	WP_010874641.1	WP_053344003.1	WP_010874641.1	WP_014325440.1	WP_010874641.1	WP_014325440.1	WP_010874641.1	WP_014325440.1	WP_014325440.1	WP_010874641.1	WP_010874641.1	WP_010874641.1	WP_053344003.1
WP_014325445.1	WP_014325445.1	WP_014325445.1	WP_014325445.1	WP_014325445.1	WP_014325445.1	WP_014325445.1	WP_014325445.1	WP_014325445.1	WP_014325445.1	WP_014325445.1	NP_109979.1	WP_014325445.1	WP_014325445.1	WP_014325445.1	WP_014325445.1	WP_014325445.1	WP_014325445.1	WP_014325445.1	WP_014325445.1	WP_014325445.1	WP_014325445.1	WP_014325445.1	WP_014325445.1	WP_014325445.1	WP_014325445.1	WP_014325445.1	WP_014325445.1	WP_014325445.1	WP_014325445.1	WP_014325445.1	WP_014325445.1	WP_014325445.1	WP_014325445.1	WP_014325445.1	WP_014325445.1	WP_014325445.1	WP_014325445.1	WP_014325445.1	WP_014325445.1	WP_014325445.1	WP_014325445.1	WP_014325445.1	WP_014325445.1	WP_014325445.1	WP_014325445.1	WP_014325445.1	WP_014325445.1	WP_014325445.1	WP_014325445.1
WP_014325447.1	WP_014325447.1	WP_014325447.1	WP_010874654.1	WP_010874654.1	WP_010874654.1	WP_010874654.1	WP_010874654.1	WP_014325447.1	WP_014325447.1	WP_010874654.1	NP_109985.1	WP_014325447.1	WP_010874654.1	WP_014325447.1	WP_010874654.1	WP_014325447.1	WP_014325447.1	WP_014325447.1	WP_014325447.1	WP_014325447.1	WP_010874654.1	WP_014325447.1	WP_010874654.1	WP_014325447.1	WP_010874654.1	WP_010874654.1	WP_010874654.1	WP_010874654.1	WP_010874654.1	WP_010874654.1	WP_010874654.1	WP_010874654.1	WP_010874654.1	WP_010874654.1	WP_010874654.1	WP_010874654.1	WP_010874654.1	WP_014325447.1	WP_010874654.1	WP_014325447.1	WP_010874654.1	WP_014325447.1	WP_010874654.1	WP_014325447.1	WP_014325447.1	WP_010874654.1	WP_010874654.1	WP_010874654.1	WP_014325447.1
WP_014325451.1	WP_014325451.1	WP_014325451.1	WP_014325451.1	WP_014325451.1	WP_014325451.1	WP_053344040.1	WP_053344040.1	WP_014325451.1	WP_014325451.1	WP_010874664.1	NP_109996.1	WP_014325451.1	WP_014325451.1	WP_014325451.1	WP_014325451.1	WP_014325451.1	WP_014325451.1	WP_014325451.1	WP_014325451.1	WP_014325451.1	WP_010874664.1	WP_014325451.1	WP_010874664.1	WP_014325451.1	WP_014325451.1	WP_053344040.1	WP_014325451.1	WP_014325451.1	WP_014325451.1	WP_014325451.1	WP_014325451.1	WP_014325451.1	WP_014325451.1	WP_014325451.1	WP_014325451.1	WP_014325451.1	WP_014325451.1	WP_014325451.1	WP_014325451.1	WP_014325451.1	WP_014325451.1	WP_014325451.1	WP_010874664.1	WP_014325451.1	WP_014325451.1	WP_014325451.1	WP_014325451.1	WP_014325451.1	WP_014325451.1
WP_014325454.1	WP_014325454.1	WP_014325454.1	WP_010874667.1	WP_010874667.1	WP_010874667.1	WP_010874667.1	WP_010874667.1	WP_014325454.1	WP_014325454.1	WP_010874667.1	NP_109999.1	WP_014325454.1	WP_010874667.1	WP_014325454.1	WP_010874667.1	WP_014325454.1	WP_014325454.1	WP_014325454.1	WP_014325454.1	WP_014325454.1	WP_010874667.1	WP_014325454.1	WP_010874667.1	WP_014325454.1	WP_010874667.1	WP_010874667.1	WP_010874667.1	WP_010874667.1	WP_010874667.1	WP_010874667.1	WP_010874667.1	WP_010874667.1	WP_010874667.1	WP_010874667.1	WP_010874667.1	WP_010874667.1	WP_010874667.1	WP_014325454.1	WP_010874667.1	WP_014325454.1	WP_010874667.1	WP_014325454.1	WP_010874667.1	WP_014325454.1	WP_014325454.1	WP_010874667.1	WP_010874667.1	WP_010874667.1	WP_014325454.1
WP_014325455.1	WP_014325455.1	WP_014325455.1	WP_010874668.1	WP_010874668.1	WP_010874668.1	WP_010874668.1	WP_010874668.1	WP_014325455.1	WP_053344137.1	WP_010874668.1	NP_110000.1	WP_014325455.1	WP_010874668.1	WP_014325455.1	WP_010874668.1	WP_014325455.1	WP_014325455.1	WP_014325455.1	WP_014325455.1	WP_014325455.1	WP_010874668.1	WP_014325455.1	WP_010874668.1	WP_014325455.1	WP_010874668.1	WP_010874668.1	WP_010874668.1	WP_010874668.1	WP_010874668.1	WP_010874668.1	WP_010874668.1	WP_010874668.1	WP_010874668.1	WP_010874668.1	WP_010874668.1	WP_010874668.1	WP_010874668.1	WP_014325455.1	WP_010874668.1	WP_014325455.1	WP_010874668.1	WP_014325455.1	WP_010874668.1	WP_014325455.1	WP_014325455.1	WP_010874668.1	WP_010874668.1	WP_010874668.1	WP_014325455.1
WP_014325457.1	WP_014325457.1	WP_014325457.1	WP_017532908.1	WP_017532908.1	WP_017532908.1	WP_017532908.1	WP_017532908.1	WP_014325457.1	WP_014325457.1	WP_015344901.1	NP_110004.1	WP_014325457.1	WP_017532908.1	WP_014325457.1	WP_017532908.1	WP_014325457.1	WP_014325457.1	WP_014325457.1	WP_014325457.1	WP_014325457.1	WP_015344901.1	WP_014325457.1	WP_015344901.1	WP_014325457.1	WP_017532908.1	WP_017532908.1	WP_017532908.1	WP_017532908.1	WP_017532908.1	WP_017532908.1	WP_017532908.1	WP_017532908.1	WP_017532908.1	WP_017532908.1	WP_017532908.1	WP_017532908.1	WP_017532908.1	WP_014325457.1	WP_017532908.1	WP_014325457.1	WP_017532908.1	WP_014325457.1	WP_015344901.1	WP_014325457.1	WP_014325457.1	WP_017532908.1	WP_017532908.1	WP_017532908.1	WP_014325457.1
WP_014325459.1	WP_014325459.1	WP_014325459.1	WP_010874675.1	WP_010874675.1	WP_010874675.1	WP_010874675.1	WP_010874675.1	WP_014325459.1	WP_014325459.1	WP_010874675.1	NP_110007.1	WP_014325459.1	WP_010874675.1	WP_014325459.1	WP_010874675.1	WP_014325459.1	WP_014325459.1	WP_014325459.1	WP_014325459.1	WP_014325459.1	WP_010874675.1	WP_014325459.1	WP_010874675.1	WP_014325459.1	WP_010874675.1	WP_010874675.1	WP_010874675.1	WP_058157853.1	WP_010874675.1	WP_010874675.1	WP_010874675.1	WP_010874675.1	WP_010874675.1	WP_010874675.1	WP_010874675.1	WP_010874675.1	WP_010874675.1	WP_014325459.1	WP_010874675.1	WP_014325459.1	WP_010874675.1	WP_014325459.1	WP_010874675.1	WP_014325459.1	WP_014325459.1	WP_086136141.1	WP_010874675.1	WP_010874675.1	WP_014325459.1
WP_014325461.1	WP_014325461.1	WP_014325461.1	WP_010874679.1	WP_010874679.1	WP_010874679.1	WP_010874679.1	WP_010874679.1	WP_014325461.1	WP_014325461.1	WP_010874679.1	NP_110011.1	WP_014325461.1	WP_010874679.1	WP_014325461.1	WP_010874679.1	WP_014325461.1	WP_014325461.1	WP_014325461.1	WP_014325461.1	WP_014325461.1	WP_010874679.1	WP_014325461.1	WP_010874679.1	WP_014325461.1	WP_010874679.1	WP_010874679.1	WP_010874679.1	WP_010874679.1	WP_010874679.1	WP_010874679.1	WP_010874679.1	WP_010874679.1	WP_010874679.1	WP_010874679.1	WP_010874679.1	WP_010874679.1	WP_010874679.1	WP_014325461.1	WP_010874679.1	WP_014325461.1	WP_010874679.1	WP_014325461.1	WP_010874679.1	WP_014325461.1	WP_014325461.1	WP_010874679.1	WP_010874679.1	WP_010874679.1	WP_014325461.1
WP_014325466.1	WP_014325466.1	WP_014325466.1	WP_010874690.1	WP_010874690.1	WP_010874690.1	WP_010874690.1	WP_010874690.1	WP_014325466.1	WP_014325466.1	WP_010874690.1	NP_110022.1	WP_014325466.1	WP_010874690.1	WP_014325466.1	WP_010874690.1	WP_014325466.1	WP_014325466.1	WP_014325466.1	WP_014325466.1	WP_086131718.1	WP_010874690.1	WP_014325466.1	WP_010874690.1	WP_014325466.1	WP_010874690.1	WP_010874690.1	WP_010874690.1	WP_010874690.1	WP_010874690.1	WP_010874690.1	WP_010874690.1	WP_010874690.1	WP_010874690.1	WP_010874690.1	WP_010874690.1	WP_010874690.1	WP_010874690.1	WP_014325466.1	WP_010874690.1	WP_014325466.1	WP_010874690.1	WP_014325466.1	WP_010874690.1	WP_014325466.1	WP_014325466.1	WP_010874690.1	WP_010874690.1	WP_010874690.1	WP_014325466.1
WP_014325469.1	WP_014325469.1	WP_014325469.1	WP_010874693.1	WP_010874693.1	WP_010874693.1	WP_010874693.1	WP_010874693.1	WP_014325469.1	WP_014325469.1	WP_010874693.1	NP_110025.1	WP_014325469.1	WP_010874693.1	WP_014325469.1	WP_010874693.1	WP_014325469.1	WP_014325469.1	WP_014325469.1	WP_014325469.1	WP_014325469.1	WP_010874693.1	WP_014325469.1	WP_010874693.1	WP_014325469.1	WP_010874693.1	WP_010874693.1	WP_010874693.1	WP_010874693.1	WP_010874693.1	WP_010874693.1	WP_010874693.1	WP_010874693.1	WP_010874693.1	WP_010874693.1	WP_010874693.1	WP_010874693.1	WP_010874693.1	WP_014325469.1	WP_010874693.1	WP_014325469.1	WP_010874693.1	WP_014325469.1	WP_010874693.1	WP_014325469.1	WP_014325469.1	WP_010874693.1	WP_010874693.1	WP_010874693.1	WP_014325469.1
WP_014325470.1	WP_014325470.1	WP_014325470.1	WP_010874694.1	WP_010874694.1	WP_010874694.1	WP_010874694.1	WP_010874694.1	WP_014325470.1	WP_014325470.1	WP_010874694.1	NP_110026.1	WP_014325470.1	WP_010874694.1	WP_014325470.1	WP_010874694.1	WP_014325470.1	WP_014325470.1	WP_014325470.1	WP_014325470.1	WP_014325470.1	WP_010874694.1	WP_014325470.1	WP_010874694.1	WP_014325470.1	WP_010874694.1	WP_010874694.1	WP_010874694.1	WP_010874694.1	WP_010874694.1	WP_010874694.1	WP_010874694.1	WP_010874694.1	WP_010874694.1	WP_010874694.1	WP_010874694.1	WP_010874694.1	WP_010874694.1	WP_014325470.1	WP_098363721.1	WP_014325470.1	WP_010874694.1	WP_014325470.1	WP_010874694.1	WP_014325470.1	WP_014325470.1	WP_010874694.1	WP_010874694.1	WP_010874694.1	WP_014325470.1
WP_014325472.1	WP_014325472.1	WP_014325472.1	WP_017532904.1	WP_017532904.1	WP_017532904.1	WP_017532904.1	WP_017532904.1	WP_014574950.1	WP_053344138.1	WP_010874696.1	NP_110028.1	WP_014325472.1	WP_017532904.1	WP_014325472.1	WP_017532904.1	WP_014574950.1	WP_014325472.1	WP_014325472.1	WP_014325472.1	WP_014325472.1	WP_010874696.1	WP_014325472.1	WP_086132718.1	WP_014325472.1	WP_017532904.1	WP_017532904.1	WP_017532904.1	WP_017532904.1	WP_058158307.1	WP_017532904.1	WP_017532904.1	WP_017532904.1	WP_017532904.1	WP_017532904.1	WP_017532904.1	WP_017532904.1	WP_017532904.1	WP_014325472.1	WP_017532904.1	WP_014325472.1	WP_017532904.1	WP_014325472.1	WP_010874696.1	WP_014574950.1	WP_014574950.1	WP_017532904.1	WP_017532904.1	WP_017532904.1	WP_014325472.1
WP_014325475.1	WP_014325475.1	WP_014325475.1	WP_010874700.1	WP_010874700.1	WP_010874700.1	WP_010874700.1	WP_010874700.1	WP_014325475.1	WP_014325475.1	WP_010874700.1	NP_110032.1	WP_014325475.1	WP_010874700.1	WP_014325475.1	WP_010874700.1	WP_014325475.1	WP_014325475.1	WP_014325475.1	WP_014325475.1	WP_014325475.1	WP_010874700.1	WP_014325475.1	WP_010874700.1	WP_014325475.1	WP_010874700.1	WP_010874700.1	WP_058140965.1	WP_010874700.1	WP_010874700.1	WP_010874700.1	WP_010874700.1	WP_058140965.1	WP_010874700.1	WP_058140965.1	WP_010874700.1	WP_010874700.1	WP_010874700.1	WP_014325475.1	WP_010874700.1	WP_014325475.1	WP_010874700.1	WP_014325475.1	WP_010874700.1	WP_014325475.1	WP_014325475.1	WP_010874700.1	WP_010874700.1	WP_010874700.1	WP_014325475.1
WP_014325479.1	WP_014325479.1	WP_014325479.1	WP_010874709.1	WP_053344121.1	WP_010874709.1	WP_010874709.1	WP_010874709.1	WP_014325479.1	WP_014325479.1	WP_010874709.1	NP_110041.1	WP_014325479.1	WP_010874709.1	WP_014325479.1	WP_010874709.1	WP_014325479.1	WP_014325479.1	WP_014325479.1	WP_014325479.1	WP_014325479.1	WP_010874709.1	WP_014325479.1	WP_010874709.1	WP_014325479.1	WP_010874709.1	WP_010874709.1	WP_010874709.1	WP_010874709.1	WP_010874709.1	WP_010874709.1	WP_010874709.1	WP_010874709.1	WP_010874709.1	WP_010874709.1	WP_010874709.1	WP_010874709.1	WP_010874709.1	WP_014325479.1	WP_010874709.1	WP_014325479.1	WP_053344121.1	WP_014325479.1	WP_010874709.1	WP_014325479.1	WP_014325479.1	WP_010874709.1	WP_010874709.1	WP_010874709.1	WP_014325479.1
WP_014325480.1	WP_014325480.1	WP_014325480.1	WP_010874711.1	WP_010874711.1	WP_010874711.1	WP_010874711.1	WP_010874711.1	WP_014325480.1	WP_014325480.1	WP_010874711.1	NP_110043.1	WP_014325480.1	WP_010874711.1	WP_014325480.1	WP_010874711.1	WP_014325480.1	WP_014325480.1	WP_014325480.1	WP_014325480.1	WP_014325480.1	WP_010874711.1	WP_014325480.1	WP_010874711.1	WP_014325480.1	WP_010874711.1	WP_010874711.1	WP_010874711.1	WP_058157834.1	WP_010874711.1	WP_010874711.1	WP_010874711.1	WP_010874711.1	WP_010874711.1	WP_010874711.1	WP_010874711.1	WP_010874711.1	WP_010874711.1	WP_014325480.1	WP_010874711.1	WP_014325480.1	WP_010874711.1	WP_014325480.1	WP_010874711.1	WP_014325480.1	WP_014325480.1	WP_010874711.1	WP_010874711.1	WP_010874711.1	WP_014325480.1
WP_014325485.1	WP_014325485.1	WP_014325485.1	WP_014325485.1	WP_014325485.1	WP_014325485.1	WP_014325485.1	WP_014325485.1	WP_014325485.1	WP_014325485.1	WP_014325485.1	NP_110049.1	WP_053344166.1	WP_014325485.1	WP_014325485.1	WP_014325485.1	WP_014325485.1	WP_014325485.1	WP_014325485.1	WP_014325485.1	WP_014325485.1	WP_014325485.1	WP_014325485.1	WP_014325485.1	WP_053344166.1	WP_014325485.1	WP_014325485.1	WP_014325485.1	WP_014325485.1	WP_014325485.1	WP_014325485.1	WP_014325485.1	WP_014325485.1	WP_014325485.1	WP_014325485.1	WP_014325485.1	WP_014325485.1	WP_014325485.1	WP_014325485.1	WP_014325485.1	WP_014325485.1	WP_014325485.1	WP_014325485.1	WP_014325485.1	WP_014325485.1	WP_014325485.1	WP_014325485.1	WP_014325485.1	WP_014325485.1	WP_014325485.1
WP_014325486.1	WP_014325486.1	WP_053344009.1	WP_010874720.1	WP_010874720.1	WP_010874720.1	WP_010874720.1	WP_010874720.1	WP_014325486.1	WP_014325486.1	WP_010874720.1	NP_110052.1	WP_014325486.1	WP_010874720.1	WP_014325486.1	WP_010874720.1	WP_014325486.1	WP_096424487.1	WP_014325486.1	WP_053344009.1	WP_053344009.1	WP_010874720.1	WP_014325486.1	WP_010874720.1	WP_096424487.1	WP_010874720.1	WP_098363667.1	WP_010874720.1	WP_010874720.1	WP_010874720.1	WP_010874720.1	WP_010874720.1	WP_010874720.1	WP_010874720.1	WP_010874720.1	WP_010874720.1	WP_010874720.1	WP_010874720.1	WP_053344009.1	WP_010874720.1	WP_014325486.1	WP_086132309.1	WP_014325486.1	WP_084293723.1	WP_096424487.1	WP_014325486.1	WP_010874720.1	WP_010874720.1	WP_010874720.1	WP_053344009.1
WP_014325491.1	WP_014325491.1	WP_053344011.1	WP_010874724.1	WP_010874724.1	WP_010874724.1	WP_010874724.1	WP_010874724.1	WP_014325491.1	WP_014325491.1	WP_010874724.1	NP_110056.1	WP_053344167.1	WP_010874724.1	WP_014325491.1	WP_010874724.1	WP_014325491.1	WP_014325491.1	WP_014325491.1	WP_053344011.1	WP_053344011.1	WP_010874724.1	WP_014325491.1	WP_010874724.1	WP_053344167.1	WP_010874724.1	WP_010874724.1	WP_010874724.1	WP_058157823.1	WP_010874724.1	WP_010874724.1	WP_010874724.1	WP_010874724.1	WP_010874724.1	WP_010874724.1	WP_010874724.1	WP_010874724.1	WP_010874724.1	WP_053344011.1	WP_010874724.1	WP_014325491.1	WP_010874724.1	WP_014325491.1	WP_010874724.1	WP_014325491.1	WP_014325491.1	WP_010874724.1	WP_010874724.1	WP_010874724.1	WP_053344011.1
WP_014325497.1	WP_014325497.1	WP_014325497.1	WP_010874728.1	WP_010874728.1	WP_010874728.1	WP_010874728.1	WP_010874728.1	WP_014325497.1	WP_014325497.1	WP_010874728.1	NP_110060.1	WP_014325497.1	WP_010874728.1	WP_014325497.1	WP_010874728.1	WP_014325497.1	WP_014325497.1	WP_014325497.1	WP_014325497.1	WP_014325497.1	WP_010874728.1	WP_014325497.1	WP_010874728.1	WP_014325497.1	WP_010874728.1	WP_010874728.1	WP_010874728.1	WP_010874728.1	WP_010874728.1	WP_010874728.1	WP_010874728.1	WP_010874728.1	WP_010874728.1	WP_010874728.1	WP_010874728.1	WP_010874728.1	WP_010874728.1	WP_014325497.1	WP_098363722.1	WP_014325497.1	WP_010874728.1	WP_014325497.1	WP_010874728.1	WP_014325497.1	WP_014325497.1	WP_010874728.1	WP_010874728.1	WP_010874728.1	WP_014325497.1
WP_014325498.1	WP_014325498.1	WP_014325498.1	WP_080774614.1	WP_080774614.1	WP_080774614.1	WP_080774614.1	WP_080774614.1	WP_073479262.1	WP_014325498.1	WP_080774614.1	NP_110061.1	WP_014325498.1	WP_080713786.1	WP_014325498.1	WP_080774614.1	WP_073479262.1	WP_014325498.1	WP_014325498.1	WP_014325498.1	WP_014325498.1	WP_080774614.1	WP_014325498.1	WP_080774614.1	WP_014325498.1	WP_080774614.1	WP_080774614.1	WP_080713786.1	WP_080713786.1	WP_080713786.1	WP_080713786.1	WP_080713786.1	WP_080713786.1	WP_080774614.1	WP_080713786.1	WP_080713786.1	WP_080713786.1	WP_080713786.1	WP_014325498.1	WP_080774614.1	WP_014325498.1	WP_080774614.1	WP_014325498.1	WP_080774614.1	WP_073479262.1	WP_073479262.1	WP_080774614.1	WP_080774614.1	WP_080774614.1	WP_014325498.1
WP_014325499.1	WP_014325499.1	WP_014325499.1	WP_010874732.1	WP_010874732.1	WP_010874732.1	WP_010874732.1	WP_010874732.1	WP_014325499.1	WP_014325499.1	WP_010874732.1	NP_110064.1	WP_014325499.1	WP_010874732.1	WP_014325499.1	WP_010874732.1	WP_014325499.1	WP_014325499.1	WP_086136155.1	WP_014325499.1	WP_014325499.1	WP_010874732.1	WP_014325499.1	WP_010874732.1	WP_014325499.1	WP_010874732.1	WP_010874732.1	WP_010874732.1	WP_010874732.1	WP_010874732.1	WP_010874732.1	WP_010874732.1	WP_010874732.1	WP_010874732.1	WP_010874732.1	WP_010874732.1	WP_010874732.1	WP_010874732.1	WP_014325499.1	WP_010874732.1	WP_014325499.1	WP_010874732.1	WP_014325499.1	WP_010874732.1	WP_014325499.1	WP_014325499.1	WP_086136142.1	WP_010874732.1	WP_010874732.1	WP_014325499.1
WP_014325500.1	WP_014325500.1	WP_014325500.1	WP_010874733.1	WP_010874733.1	WP_010874733.1	WP_010874733.1	WP_010874733.1	WP_014325500.1	WP_014325500.1	WP_010874733.1	NP_110065.1	WP_014325500.1	WP_010874733.1	WP_014325500.1	WP_010874733.1	WP_014325500.1	WP_014325500.1	WP_014325500.1	WP_014325500.1	WP_014325500.1	WP_010874733.1	WP_014325500.1	WP_010874733.1	WP_014325500.1	WP_010874733.1	WP_010874733.1	WP_010874733.1	WP_010874733.1	WP_010874733.1	WP_010874733.1	WP_010874733.1	WP_010874733.1	WP_010874733.1	WP_010874733.1	WP_010874733.1	WP_010874733.1	WP_010874733.1	WP_014325500.1	WP_010874733.1	WP_014325500.1	WP_010874733.1	WP_014325500.1	WP_010874733.1	WP_014325500.1	WP_014325500.1	WP_010874733.1	WP_010874733.1	WP_010874733.1	WP_014325500.1
WP_014325508.1	WP_014325508.1	WP_014325508.1	WP_015344910.1	WP_015344910.1	WP_015344910.1	WP_015344910.1	WP_015344910.1	WP_014325508.1	WP_014325508.1	WP_015344910.1	NP_110085.1	WP_014325508.1	WP_015344910.1	WP_014325508.1	WP_015344910.1	WP_014325508.1	WP_014325508.1	WP_014325508.1	WP_014325508.1	WP_014325508.1	WP_015344910.1	WP_014325508.1	WP_086132721.1	WP_014325508.1	WP_015344910.1	WP_015344910.1	WP_015344910.1	WP_015344910.1	WP_015344910.1	WP_015344910.1	WP_015344910.1	WP_015344910.1	WP_015344910.1	WP_015344910.1	WP_015344910.1	WP_015344910.1	WP_015344910.1	WP_014325508.1	WP_015344910.1	WP_014325508.1	WP_015344910.1	WP_014325508.1	WP_015344910.1	WP_014325508.1	WP_014325508.1	WP_015344910.1	WP_015344910.1	WP_015344910.1	WP_014325508.1
WP_014325509.1	WP_014325509.1	WP_014325509.1	WP_010874754.1	WP_010874754.1	WP_010874754.1	WP_010874754.1	WP_010874754.1	WP_014325509.1	WP_014325509.1	WP_010874754.1	NP_110086.1	WP_014325509.1	WP_010874754.1	WP_014325509.1	WP_010874754.1	WP_014325509.1	WP_014325509.1	WP_014325509.1	WP_014325509.1	WP_014325509.1	WP_010874754.1	WP_014325509.1	WP_010874754.1	WP_014325509.1	WP_010874754.1	WP_010874754.1	WP_010874754.1	WP_010874754.1	WP_010874754.1	WP_010874754.1	WP_010874754.1	WP_010874754.1	WP_010874754.1	WP_010874754.1	WP_010874754.1	WP_010874754.1	WP_010874754.1	WP_014325509.1	WP_010874754.1	WP_014325509.1	WP_010874754.1	WP_014325509.1	WP_010874754.1	WP_014325509.1	WP_014325509.1	WP_010874754.1	WP_010874754.1	WP_010874754.1	WP_014325509.1
WP_014325510.1	WP_014325510.1	WP_014325510.1	WP_010874755.1	WP_010874755.1	WP_010874755.1	WP_010874755.1	WP_010874755.1	WP_014325510.1	WP_014325510.1	WP_010874755.1	NP_110087.1	WP_014325510.1	WP_038534407.1	WP_014325510.1	WP_010874755.1	WP_014325510.1	WP_014325510.1	WP_014325510.1	WP_014325510.1	WP_014325510.1	WP_010874755.1	WP_014325510.1	WP_010874755.1	WP_014325510.1	WP_010874755.1	WP_010874755.1	WP_038534407.1	WP_038534407.1	WP_038534407.1	WP_038534407.1	WP_038534407.1	WP_038534407.1	WP_010874755.1	WP_038534407.1	WP_038534407.1	WP_038534407.1	WP_038534407.1	WP_014325510.1	WP_054173268.1	WP_014325510.1	WP_010874755.1	WP_014325510.1	WP_010874755.1	WP_014325510.1	WP_014325510.1	WP_010874755.1	WP_054173268.1	WP_010874755.1	WP_014325510.1
WP_014325511.1	WP_014325511.1	WP_014325511.1	WP_010874757.1	WP_010874757.1	WP_010874757.1	WP_010874757.1	WP_010874757.1	WP_014325511.1	WP_014325511.1	WP_010874757.1	NP_110089.1	WP_014325511.1	WP_010874757.1	WP_014325511.1	WP_010874757.1	WP_014325511.1	WP_014325511.1	WP_014325511.1	WP_014325511.1	WP_014325511.1	WP_010874757.1	WP_014325511.1	WP_010874757.1	WP_014325511.1	WP_010874757.1	WP_010874757.1	WP_010874757.1	WP_010874757.1	WP_010874757.1	WP_010874757.1	WP_010874757.1	WP_010874757.1	WP_010874757.1	WP_010874757.1	WP_010874757.1	WP_010874757.1	WP_010874757.1	WP_014325511.1	WP_010874757.1	WP_014325511.1	WP_010874757.1	WP_014325511.1	WP_010874757.1	WP_014325511.1	WP_014325511.1	WP_010874757.1	WP_010874757.1	WP_010874757.1	WP_014325511.1
WP_014325514.1	WP_014325514.1	WP_014325514.1	WP_010874760.1	WP_010874760.1	WP_010874760.1	WP_010874760.1	WP_010874760.1	WP_014325514.1	WP_014325514.1	WP_010874760.1	NP_110092.1	WP_014325514.1	WP_010874760.1	WP_014325514.1	WP_010874760.1	WP_014325514.1	WP_014325514.1	WP_014325514.1	WP_014325514.1	WP_014325514.1	WP_010874760.1	WP_014325514.1	WP_010874760.1	WP_014325514.1	WP_010874760.1	WP_010874760.1	WP_010874760.1	WP_010874760.1	WP_010874760.1	WP_010874760.1	WP_010874760.1	WP_010874760.1	WP_010874760.1	WP_010874760.1	WP_010874760.1	WP_010874760.1	WP_010874760.1	WP_014325514.1	WP_010874760.1	WP_014325514.1	WP_010874760.1	WP_014325514.1	WP_010874760.1	WP_014325514.1	WP_014325514.1	WP_010874760.1	WP_010874760.1	WP_010874760.1	WP_086135760.1
WP_014325515.1	WP_014325515.1	WP_014325515.1	WP_010874761.1	WP_010874761.1	WP_010874761.1	WP_010874761.1	WP_010874761.1	WP_014325515.1	WP_014325515.1	WP_010874761.1	NP_110093.1	WP_014325515.1	WP_010874761.1	WP_014325515.1	WP_010874761.1	WP_014325515.1	WP_014325515.1	WP_014325515.1	WP_014325515.1	WP_014325515.1	WP_010874761.1	WP_014325515.1	WP_010874761.1	WP_014325515.1	WP_010874761.1	WP_010874761.1	WP_010874761.1	WP_010874761.1	WP_010874761.1	WP_010874761.1	WP_010874761.1	WP_010874761.1	WP_010874761.1	WP_010874761.1	WP_010874761.1	WP_010874761.1	WP_010874761.1	WP_014325515.1	WP_010874761.1	WP_014325515.1	WP_010874761.1	WP_014325515.1	WP_010874761.1	WP_014325515.1	WP_014325515.1	WP_010874761.1	WP_010874761.1	WP_010874761.1	WP_014325515.1
WP_014325517.1	WP_014325517.1	WP_014325517.1	WP_010874764.1	WP_010874764.1	WP_010874764.1	WP_010874764.1	WP_010874764.1	WP_014325517.1	WP_014325517.1	WP_010874764.1	NP_110096.1	WP_014325517.1	WP_010874764.1	WP_053344084.1	WP_010874764.1	WP_014325517.1	WP_014325517.1	WP_014325517.1	WP_014325517.1	WP_014325517.1	WP_010874764.1	WP_014325517.1	WP_010874764.1	WP_014325517.1	WP_010874764.1	WP_010874764.1	WP_010874764.1	WP_010874764.1	WP_010874764.1	WP_010874764.1	WP_010874764.1	WP_010874764.1	WP_010874764.1	WP_010874764.1	WP_010874764.1	WP_010874764.1	WP_010874764.1	WP_014325517.1	WP_010874764.1	WP_014325517.1	WP_010874764.1	WP_014325517.1	WP_010874764.1	WP_014325517.1	WP_014325517.1	WP_010874764.1	WP_010874764.1	WP_010874764.1	WP_014325517.1
WP_014325526.1	WP_014325526.1	WP_014325526.1	WP_010874783.1	WP_010874783.1	WP_010874783.1	WP_010874783.1	WP_010874783.1	WP_014325526.1	WP_014325526.1	WP_010874783.1	NP_110115.1	WP_014325526.1	WP_010874783.1	WP_014325526.1	WP_010874783.1	WP_014325526.1	WP_014325526.1	WP_014325526.1	WP_014325526.1	WP_014325526.1	WP_010874783.1	WP_014325526.1	WP_010874783.1	WP_014325526.1	WP_010874783.1	WP_010874783.1	WP_010874783.1	WP_010874783.1	WP_010874783.1	WP_010874783.1	WP_010874783.1	WP_010874783.1	WP_010874783.1	WP_010874783.1	WP_010874783.1	WP_010874783.1	WP_010874783.1	WP_014325526.1	WP_010874783.1	WP_014325526.1	WP_010874783.1	WP_014325526.1	WP_010874783.1	WP_014325526.1	WP_014325526.1	WP_010874783.1	WP_010874783.1	WP_010874783.1	WP_014325526.1
WP_014325530.1	WP_014325530.1	WP_014325530.1	WP_010874789.1	WP_010874789.1	WP_010874789.1	WP_010874789.1	WP_010874789.1	WP_014325530.1	WP_014325530.1	WP_010874789.1	NP_110121.1	WP_014325530.1	WP_010874789.1	WP_014325530.1	WP_010874789.1	WP_014325530.1	WP_014325530.1	WP_014325530.1	WP_014325530.1	WP_014325530.1	WP_010874789.1	WP_014325530.1	WP_010874789.1	WP_014325530.1	WP_010874789.1	WP_010874789.1	WP_010874789.1	WP_010874789.1	WP_010874789.1	WP_010874789.1	WP_010874789.1	WP_010874789.1	WP_010874789.1	WP_010874789.1	WP_010874789.1	WP_010874789.1	WP_010874789.1	WP_014325530.1	WP_010874789.1	WP_014325530.1	WP_010874789.1	WP_014325530.1	WP_010874789.1	WP_014325530.1	WP_014325530.1	WP_010874789.1	WP_010874789.1	WP_010874789.1	WP_014325530.1
WP_014325535.1	WP_014325535.1	WP_053344016.1	WP_010874796.1	WP_010874796.1	WP_010874796.1	WP_010874796.1	WP_010874796.1	WP_014325535.1	WP_014325535.1	WP_010874796.1	NP_110128.1	WP_014325535.1	WP_010874796.1	WP_014325535.1	WP_010874796.1	WP_014325535.1	WP_014325535.1	WP_014325535.1	WP_014325535.1	WP_014325535.1	WP_010874796.1	WP_014325535.1	WP_010874796.1	WP_014325535.1	WP_010874796.1	WP_010874796.1	WP_010874796.1	WP_010874796.1	WP_010874796.1	WP_010874796.1	WP_010874796.1	WP_010874796.1	WP_010874796.1	WP_010874796.1	WP_010874796.1	WP_058158212.1	WP_010874796.1	WP_014325535.1	WP_010874796.1	WP_014325535.1	WP_010874796.1	WP_014325535.1	WP_010874796.1	WP_014325535.1	WP_014325535.1	WP_010874796.1	WP_010874796.1	WP_010874796.1	WP_014325535.1
WP_014325539.1	WP_014325539.1	WP_014325539.1	WP_010874799.1	WP_010874799.1	WP_010874799.1	WP_010874799.1	WP_010874799.1	WP_014325539.1	WP_014325539.1	WP_010874799.1	NP_110131.1	WP_014325539.1	WP_010874799.1	WP_014325539.1	WP_010874799.1	WP_014325539.1	WP_014325539.1	WP_014325539.1	WP_014325539.1	WP_014325539.1	WP_010874799.1	WP_014325539.1	WP_010874799.1	WP_014325539.1	WP_010874799.1	WP_010874799.1	WP_010874799.1	WP_010874799.1	WP_010874799.1	WP_010874799.1	WP_010874799.1	WP_010874799.1	WP_010874799.1	WP_010874799.1	WP_010874799.1	WP_010874799.1	WP_010874799.1	WP_014325539.1	WP_010874799.1	WP_014325539.1	WP_010874799.1	WP_014325539.1	WP_010874799.1	WP_014325539.1	WP_014325539.1	WP_010874799.1	WP_010874799.1	WP_010874799.1	WP_014325539.1
WP_014325541.1	WP_014325541.1	WP_014325541.1	WP_014325541.1	WP_014325541.1	WP_014325541.1	WP_014325541.1	WP_014325541.1	WP_014325541.1	WP_014325541.1	WP_010874801.1	NP_110133.1	WP_014325541.1	WP_014325541.1	WP_014325541.1	WP_014325541.1	WP_014325541.1	WP_014325541.1	WP_014325541.1	WP_014325541.1	WP_014325541.1	WP_010874801.1	WP_014325541.1	WP_010874801.1	WP_014325541.1	WP_014325541.1	WP_014325541.1	WP_014325541.1	WP_014325541.1	WP_014325541.1	WP_014325541.1	WP_014325541.1	WP_014325541.1	WP_014325541.1	WP_014325541.1	WP_014325541.1	WP_014325541.1	WP_014325541.1	WP_014325541.1	WP_014325541.1	WP_014325541.1	WP_014325541.1	WP_014325541.1	WP_010874801.1	WP_014325541.1	WP_014325541.1	WP_014325541.1	WP_014325541.1	WP_014325541.1	WP_014325541.1
WP_014325543.1	WP_014325543.1	WP_014325543.1	WP_010874804.1	WP_010874804.1	WP_010874804.1	WP_010874804.1	WP_010874804.1	WP_014325543.1	WP_014325543.1	WP_010874804.1	NP_110136.1	WP_014325543.1	WP_010874804.1	WP_014325543.1	WP_010874804.1	WP_014325543.1	WP_014325543.1	WP_014325543.1	WP_014325543.1	WP_014325543.1	WP_010874804.1	WP_014325543.1	WP_010874804.1	WP_014325543.1	WP_010874804.1	WP_010874804.1	WP_010874804.1	WP_010874804.1	WP_010874804.1	WP_010874804.1	WP_010874804.1	WP_010874804.1	WP_010874804.1	WP_010874804.1	WP_010874804.1	WP_010874804.1	WP_010874804.1	WP_014325543.1	WP_010874804.1	WP_014325543.1	WP_010874804.1	WP_014325543.1	WP_010874804.1	WP_014325543.1	WP_014325543.1	WP_010874804.1	WP_010874804.1	WP_010874804.1	WP_014325543.1
WP_014325558.1	WP_014325558.1	WP_014325558.1	WP_010874826.1	WP_010874826.1	WP_010874826.1	WP_010874826.1	WP_010874826.1	WP_014325558.1	WP_014325558.1	WP_010874826.1	NP_110158.1	WP_014325558.1	WP_010874826.1	WP_014325558.1	WP_010874826.1	WP_014325558.1	WP_014325558.1	WP_014325558.1	WP_014325558.1	WP_014325558.1	WP_010874826.1	WP_014325558.1	WP_010874826.1	WP_014325558.1	WP_010874826.1	WP_010874826.1	WP_010874826.1	WP_010874826.1	WP_010874826.1	WP_010874826.1	WP_010874826.1	WP_010874826.1	WP_010874826.1	WP_010874826.1	WP_010874826.1	WP_010874826.1	WP_010874826.1	WP_014325558.1	WP_010874826.1	WP_014325558.1	WP_010874826.1	WP_014325558.1	WP_010874826.1	WP_014325558.1	WP_014325558.1	WP_010874826.1	WP_010874826.1	WP_010874826.1	WP_014325558.1
WP_014325566.1	WP_014325566.1	WP_014325566.1	WP_014325566.1	WP_014325566.1	WP_014325566.1	WP_014325566.1	WP_014325566.1	WP_014325566.1	WP_014325566.1	WP_014325566.1	NP_110181.1	WP_014325566.1	WP_014325566.1	WP_014325566.1	WP_014325566.1	WP_014325566.1	WP_014325566.1	WP_014325566.1	WP_014325566.1	WP_014325566.1	WP_014325566.1	WP_014325566.1	WP_086132724.1	WP_014325566.1	WP_014325566.1	WP_014325566.1	WP_014325566.1	WP_014325566.1	WP_014325566.1	WP_014325566.1	WP_014325566.1	WP_014325566.1	WP_014325566.1	WP_014325566.1	WP_014325566.1	WP_014325566.1	WP_014325566.1	WP_014325566.1	WP_014325566.1	WP_014325566.1	WP_014325566.1	WP_014325566.1	WP_014325566.1	WP_014325566.1	WP_014325566.1	WP_014325566.1	WP_014325566.1	WP_014325566.1	WP_014325566.1
WP_014325567.1	WP_014325567.1	WP_014325567.1	WP_010874851.1	WP_010874851.1	WP_010874851.1	WP_010874851.1	WP_010874851.1	WP_014325567.1	WP_014325567.1	WP_010874851.1	NP_110183.1	WP_014325567.1	WP_010874851.1	WP_014325567.1	WP_010874851.1	WP_014325567.1	WP_014325567.1	WP_014325567.1	WP_014325567.1	WP_014325567.1	WP_010874851.1	WP_014325567.1	WP_010874851.1	WP_014325567.1	WP_010874851.1	WP_010874851.1	WP_010874851.1	WP_010874851.1	WP_010874851.1	WP_010874851.1	WP_010874851.1	WP_010874851.1	WP_010874851.1	WP_010874851.1	WP_010874851.1	WP_010874851.1	WP_010874851.1	WP_014325567.1	WP_010874851.1	WP_014325567.1	WP_010874851.1	WP_014325567.1	WP_010874851.1	WP_014325567.1	WP_014325567.1	WP_010874851.1	WP_010874851.1	WP_010874851.1	WP_014325567.1
WP_014325568.1	WP_014325568.1	WP_014325568.1	WP_010874853.1	WP_010874853.1	WP_010874853.1	WP_010874853.1	WP_010874853.1	WP_014325568.1	WP_014325568.1	WP_010874853.1	NP_110185.1	WP_014325568.1	WP_010874853.1	WP_014325568.1	WP_010874853.1	WP_014325568.1	WP_014325568.1	WP_014325568.1	WP_014325568.1	WP_014325568.1	WP_010874853.1	WP_014325568.1	WP_010874853.1	WP_014325568.1	WP_010874853.1	WP_010874853.1	WP_010874853.1	WP_010874853.1	WP_010874853.1	WP_010874853.1	WP_010874853.1	WP_010874853.1	WP_010874853.1	WP_010874853.1	WP_010874853.1	WP_010874853.1	WP_010874853.1	WP_014325568.1	WP_010874853.1	WP_014325568.1	WP_010874853.1	WP_014325568.1	WP_010874853.1	WP_014325568.1	WP_014325568.1	WP_010874853.1	WP_010874853.1	WP_010874853.1	WP_014325568.1
WP_014325569.1	WP_014325569.1	WP_014325569.1	WP_010874854.1	WP_010874854.1	WP_010874854.1	WP_010874854.1	WP_010874854.1	WP_014325569.1	WP_014325569.1	WP_010874854.1	NP_110186.1	WP_014325569.1	WP_010874854.1	WP_014325569.1	WP_010874854.1	WP_014325569.1	WP_014325569.1	WP_014325569.1	WP_014325569.1	WP_014325569.1	WP_010874854.1	WP_014325569.1	WP_010874854.1	WP_014325569.1	WP_010874854.1	WP_010874854.1	WP_010874854.1	WP_010874854.1	WP_010874854.1	WP_010874854.1	WP_010874854.1	WP_010874854.1	WP_010874854.1	WP_010874854.1	WP_010874854.1	WP_010874854.1	WP_010874854.1	WP_014325569.1	WP_010874854.1	WP_014325569.1	WP_010874854.1	WP_014325569.1	WP_010874854.1	WP_014325569.1	WP_014325569.1	WP_010874854.1	WP_010874854.1	WP_010874854.1	WP_014325569.1
WP_014325573.1	WP_014325573.1	WP_014325573.1	WP_017532892.1	WP_017532892.1	WP_017532892.1	WP_017532892.1	WP_017532892.1	WP_014325573.1	WP_014325573.1	WP_010874863.1	NP_110195.1	WP_014325573.1	WP_017532892.1	WP_014325573.1	WP_017532892.1	WP_014325573.1	WP_014325573.1	WP_014325573.1	WP_014325573.1	WP_014325573.1	WP_010874863.1	WP_014325573.1	WP_010874863.1	WP_014325573.1	WP_017532892.1	WP_017532892.1	WP_017532892.1	WP_017532892.1	WP_017532892.1	WP_017532892.1	WP_017532892.1	WP_017532892.1	WP_017532892.1	WP_017532892.1	WP_017532892.1	WP_017532892.1	WP_017532892.1	WP_014325573.1	WP_017532892.1	WP_014325573.1	WP_017532892.1	WP_014325573.1	WP_010874863.1	WP_014325573.1	WP_014325573.1	WP_017532892.1	WP_017532892.1	WP_017532892.1	WP_014325573.1
WP_014325574.1	WP_014325574.1	WP_014325574.1	WP_080713788.1	WP_080713788.1	WP_080713788.1	WP_080713788.1	WP_080713788.1	WP_073479264.1	WP_014325574.1	WP_080774615.1	NP_110196.1	WP_014325574.1	WP_080713788.1	WP_014325574.1	WP_080713788.1	WP_073479264.1	WP_014325574.1	WP_014325574.1	WP_014325574.1	WP_014325574.1	WP_080774615.1	WP_014325574.1	WP_080774615.1	WP_014325574.1	WP_080713788.1	WP_080713788.1	WP_080713788.1	WP_080713788.1	WP_080713788.1	WP_080713788.1	WP_080713788.1	WP_080713788.1	WP_080713788.1	WP_080713788.1	WP_080713788.1	WP_080713788.1	WP_080713788.1	WP_014325574.1	WP_080713788.1	WP_014325574.1	WP_080713788.1	WP_014325574.1	WP_080774615.1	WP_073479264.1	WP_073479264.1	WP_080713788.1	WP_080713788.1	WP_080713788.1	WP_014325574.1
WP_014325575.1	WP_014325575.1	WP_014325575.1	WP_026088350.1	WP_053344126.1	WP_026088350.1	WP_026088350.1	WP_026088350.1	WP_014325575.1	WP_014325575.1	WP_010874866.1	NP_110198.1	WP_014325575.1	WP_026088350.1	WP_080996687.1	WP_026088350.1	WP_014325575.1	WP_014325575.1	WP_014325575.1	WP_014325575.1	WP_014325575.1	WP_010874866.1	WP_014325575.1	WP_010874866.1	WP_014325575.1	WP_026088350.1	WP_026088350.1	WP_026088350.1	WP_026088350.1	WP_026088350.1	WP_026088350.1	WP_026088350.1	WP_026088350.1	WP_026088350.1	WP_026088350.1	WP_026088350.1	WP_026088350.1	WP_026088350.1	WP_014325575.1	WP_026088350.1	WP_014325575.1	WP_026088350.1	WP_014325575.1	WP_010874866.1	WP_014325575.1	WP_014325575.1	WP_026088350.1	WP_026088350.1	WP_026088350.1	WP_014325575.1
WP_014325580.1	WP_014325580.1	WP_014325580.1	WP_010874878.1	WP_010874878.1	WP_010874878.1	WP_010874878.1	WP_010874878.1	WP_014325580.1	WP_014325580.1	WP_010874878.1	NP_110210.1	WP_014325580.1	WP_010874878.1	WP_014325580.1	WP_010874878.1	WP_014325580.1	WP_014325580.1	WP_014325580.1	WP_014325580.1	WP_014325580.1	WP_010874878.1	WP_014325580.1	WP_010874878.1	WP_014325580.1	WP_010874878.1	WP_010874878.1	WP_010874878.1	WP_010874878.1	WP_010874878.1	WP_010874878.1	WP_010874878.1	WP_010874878.1	WP_010874878.1	WP_010874878.1	WP_010874878.1	WP_010874878.1	WP_010874878.1	WP_014325580.1	WP_010874878.1	WP_014325580.1	WP_010874878.1	WP_014325580.1	WP_010874878.1	WP_014325580.1	WP_014325580.1	WP_010874878.1	WP_010874878.1	WP_010874878.1	WP_014325580.1
WP_014325581.1	WP_014325581.1	WP_014325581.1	WP_010874879.1	WP_010874879.1	WP_010874879.1	WP_010874879.1	WP_010874879.1	WP_014325581.1	WP_014325581.1	WP_010874879.1	NP_110211.1	WP_014325581.1	WP_010874879.1	WP_014325581.1	WP_010874879.1	WP_014325581.1	WP_014325581.1	WP_014325581.1	WP_014325581.1	WP_014325581.1	WP_010874879.1	WP_014325581.1	WP_010874879.1	WP_014325581.1	WP_010874879.1	WP_010874879.1	WP_010874879.1	WP_010874879.1	WP_010874879.1	WP_010874879.1	WP_010874879.1	WP_010874879.1	WP_010874879.1	WP_010874879.1	WP_010874879.1	WP_010874879.1	WP_010874879.1	WP_014325581.1	WP_010874879.1	WP_014325581.1	WP_010874879.1	WP_014325581.1	WP_010874879.1	WP_014325581.1	WP_014325581.1	WP_010874879.1	WP_010874879.1	WP_010874879.1	WP_014325581.1
WP_014325583.1	WP_014325583.1	WP_014325583.1	WP_010874881.1	WP_010874881.1	WP_010874881.1	WP_010874881.1	WP_010874881.1	WP_014325583.1	WP_014325583.1	WP_010874881.1	NP_110213.1	WP_014325583.1	WP_010874881.1	WP_014325583.1	WP_010874881.1	WP_014325583.1	WP_014325583.1	WP_014325583.1	WP_014325583.1	WP_014325583.1	WP_010874881.1	WP_014325583.1	WP_010874881.1	WP_014325583.1	WP_010874881.1	WP_010874881.1	WP_010874881.1	WP_010874881.1	WP_010874881.1	WP_010874881.1	WP_010874881.1	WP_010874881.1	WP_010874881.1	WP_010874881.1	WP_010874881.1	WP_010874881.1	WP_010874881.1	WP_014325583.1	WP_010874881.1	WP_014325583.1	WP_010874881.1	WP_014325583.1	WP_010874881.1	WP_014325583.1	WP_014325583.1	WP_010874881.1	WP_010874881.1	WP_010874881.1	WP_014325583.1
WP_014325584.1	WP_014325584.1	WP_014325584.1	WP_010874883.1	WP_010874883.1	WP_010874883.1	WP_010874883.1	WP_010874883.1	WP_014325584.1	WP_014325584.1	WP_010874883.1	NP_110215.1	WP_014325584.1	WP_010874883.1	WP_014325584.1	WP_010874883.1	WP_014325584.1	WP_014325584.1	WP_014325584.1	WP_014325584.1	WP_014325584.1	WP_010874883.1	WP_014325584.1	WP_010874883.1	WP_014325584.1	WP_010874883.1	WP_010874883.1	WP_010874883.1	WP_010874883.1	WP_010874883.1	WP_010874883.1	WP_010874883.1	WP_010874883.1	WP_010874883.1	WP_010874883.1	WP_010874883.1	WP_010874883.1	WP_010874883.1	WP_014325584.1	WP_010874883.1	WP_014325584.1	WP_010874883.1	WP_014325584.1	WP_010874883.1	WP_014325584.1	WP_014325584.1	WP_010874883.1	WP_010874883.1	WP_010874883.1	WP_014325584.1
WP_014325585.1	WP_014325585.1	WP_014325585.1	WP_010874884.1	WP_010874884.1	WP_010874884.1	WP_010874884.1	WP_010874884.1	WP_014325585.1	WP_014325585.1	WP_010874884.1	NP_110216.1	WP_014325585.1	WP_010874884.1	WP_014325585.1	WP_010874884.1	WP_014325585.1	WP_014325585.1	WP_014325585.1	WP_014325585.1	WP_014325585.1	WP_010874884.1	WP_014325585.1	WP_010874884.1	WP_014325585.1	WP_010874884.1	WP_010874884.1	WP_010874884.1	WP_010874884.1	WP_010874884.1	WP_010874884.1	WP_010874884.1	WP_010874884.1	WP_010874884.1	WP_010874884.1	WP_010874884.1	WP_010874884.1	WP_010874884.1	WP_014325585.1	WP_010874884.1	WP_014325585.1	WP_010874884.1	WP_014325585.1	WP_010874884.1	WP_014325585.1	WP_014325585.1	WP_010874884.1	WP_010874884.1	WP_010874884.1	WP_014325585.1
WP_014325587.1	WP_014325587.1	WP_014325587.1	WP_015344923.1	WP_015344923.1	WP_015344923.1	WP_015344923.1	WP_015344923.1	WP_014325587.1	WP_014325587.1	WP_015344923.1	NP_110221.1	WP_014325587.1	WP_015344923.1	WP_014325587.1	WP_015344923.1	WP_014325587.1	WP_014325587.1	WP_014325587.1	WP_014325587.1	WP_014325587.1	WP_015344923.1	WP_014325587.1	WP_015344923.1	WP_014325587.1	WP_086118762.1	WP_015344923.1	WP_015344923.1	WP_015344923.1	WP_015344923.1	WP_015344923.1	WP_015344923.1	WP_015344923.1	WP_015344923.1	WP_015344923.1	WP_015344923.1	WP_015344923.1	WP_015344923.1	WP_014325587.1	WP_015344923.1	WP_014325587.1	WP_015344923.1	WP_014325587.1	WP_015344923.1	WP_014325587.1	WP_014325587.1	WP_015344923.1	WP_015344923.1	WP_015344923.1	WP_014325587.1
WP_014325588.1	WP_014325588.1	WP_014325588.1	WP_010874890.1	WP_010874890.1	WP_010874890.1	WP_010874890.1	WP_010874890.1	WP_014325588.1	WP_014325588.1	WP_010874890.1	NP_110222.1	WP_014325588.1	WP_010874890.1	WP_014325588.1	WP_010874890.1	WP_014325588.1	WP_014325588.1	WP_014325588.1	WP_014325588.1	WP_014325588.1	WP_010874890.1	WP_014325588.1	WP_010874890.1	WP_014325588.1	WP_010874890.1	WP_010874890.1	WP_010874890.1	WP_010874890.1	WP_010874890.1	WP_010874890.1	WP_010874890.1	WP_010874890.1	WP_010874890.1	WP_010874890.1	WP_010874890.1	WP_010874890.1	WP_010874890.1	WP_014325588.1	WP_010874890.1	WP_014325588.1	WP_010874890.1	WP_014325588.1	WP_010874890.1	WP_014325588.1	WP_014325588.1	WP_010874890.1	WP_010874890.1	WP_010874890.1	WP_014325588.1
WP_014325590.1	WP_014325590.1	WP_014325590.1	WP_053344107.1	WP_053344107.1	WP_053344107.1	WP_014325590.1	WP_014325590.1	WP_014325590.1	WP_014325590.1	WP_014325590.1	NP_110226.1	WP_014325590.1	WP_014325590.1	WP_014325590.1	WP_014325590.1	WP_014325590.1	WP_014325590.1	WP_014325590.1	WP_014325590.1	WP_014325590.1	WP_014325590.1	WP_014325590.1	WP_014325590.1	WP_014325590.1	WP_014325590.1	WP_014325590.1	WP_014325590.1	WP_014325590.1	WP_014325590.1	WP_014325590.1	WP_014325590.1	WP_014325590.1	WP_014325590.1	WP_014325590.1	WP_014325590.1	WP_014325590.1	WP_014325590.1	WP_014325590.1	WP_014325590.1	WP_014325590.1	WP_053344107.1	WP_014325590.1	WP_014325590.1	WP_014325590.1	WP_014325590.1	WP_053344107.1	WP_014325590.1	WP_014325590.1	WP_014325590.1
WP_014325591.1	WP_014325591.1	WP_014325591.1	WP_014325591.1	WP_014325591.1	WP_014325591.1	WP_014325591.1	WP_014325591.1	WP_014325591.1	WP_014325591.1	WP_010874896.1	NP_110228.1	WP_014325591.1	WP_014325591.1	WP_014325591.1	WP_014325591.1	WP_014325591.1	WP_014325591.1	WP_014325591.1	WP_014325591.1	WP_014325591.1	WP_010874896.1	WP_014325591.1	WP_014325591.1	WP_014325591.1	WP_014325591.1	WP_014325591.1	WP_014325591.1	WP_014325591.1	WP_014325591.1	WP_014325591.1	WP_014325591.1	WP_014325591.1	WP_014325591.1	WP_014325591.1	WP_014325591.1	WP_014325591.1	WP_014325591.1	WP_014325591.1	WP_014325591.1	WP_014325591.1	WP_014325591.1	WP_014325591.1	WP_010874896.1	WP_014325591.1	WP_014325591.1	WP_014325591.1	WP_014325591.1	WP_014325591.1	WP_014325591.1
WP_014325592.1	WP_014325592.1	WP_014325592.1	WP_010874897.1	WP_010874897.1	WP_010874897.1	WP_010874897.1	WP_010874897.1	WP_014325592.1	WP_014325592.1	WP_010874897.1	NP_110229.1	WP_014325592.1	WP_010874897.1	WP_014325592.1	WP_010874897.1	WP_014325592.1	WP_014325592.1	WP_014325592.1	WP_014325592.1	WP_014325592.1	WP_010874897.1	WP_014325592.1	WP_010874897.1	WP_014325592.1	WP_010874897.1	WP_010874897.1	WP_010874897.1	WP_010874897.1	WP_010874897.1	WP_010874897.1	WP_010874897.1	WP_010874897.1	WP_010874897.1	WP_010874897.1	WP_010874897.1	WP_010874897.1	WP_010874897.1	WP_014325592.1	WP_010874897.1	WP_014325592.1	WP_010874897.1	WP_014325592.1	WP_010874897.1	WP_014325592.1	WP_014325592.1	WP_010874897.1	WP_010874897.1	WP_010874897.1	WP_014325592.1
WP_014325593.1	WP_014325593.1	WP_014325593.1	WP_010874898.1	WP_010874898.1	WP_010874898.1	WP_010874898.1	WP_010874898.1	WP_014325593.1	WP_014325593.1	WP_010874898.1	NP_110230.1	WP_014325593.1	WP_010874898.1	WP_014325593.1	WP_010874898.1	WP_014325593.1	WP_014325593.1	WP_014325593.1	WP_014325593.1	WP_014325593.1	WP_010874898.1	WP_014325593.1	WP_010874898.1	WP_014325593.1	WP_010874898.1	WP_010874898.1	WP_010874898.1	WP_010874898.1	WP_010874898.1	WP_010874898.1	WP_010874898.1	WP_010874898.1	WP_010874898.1	WP_010874898.1	WP_010874898.1	WP_010874898.1	WP_010874898.1	WP_014325593.1	WP_010874898.1	WP_014325593.1	WP_010874898.1	WP_014325593.1	WP_010874898.1	WP_014325593.1	WP_014325593.1	WP_010874898.1	WP_010874898.1	WP_010874898.1	WP_014325593.1
WP_014325594.1	WP_014325594.1	WP_014325594.1	WP_010874900.1	WP_010874900.1	WP_010874900.1	WP_010874900.1	WP_010874900.1	WP_014325594.1	WP_014325594.1	WP_010874900.1	NP_110232.1	WP_053344171.1	WP_010874900.1	WP_014325594.1	WP_010874900.1	WP_014325594.1	WP_014325594.1	WP_014325594.1	WP_014325594.1	WP_014325594.1	WP_010874900.1	WP_014325594.1	WP_010874900.1	WP_014325594.1	WP_010874900.1	WP_010874900.1	WP_010874900.1	WP_010874900.1	WP_010874900.1	WP_010874900.1	WP_010874900.1	WP_010874900.1	WP_010874900.1	WP_010874900.1	WP_010874900.1	WP_010874900.1	WP_010874900.1	WP_014325594.1	WP_010874900.1	WP_014325594.1	WP_010874900.1	WP_014325594.1	WP_010874900.1	WP_014325594.1	WP_014325594.1	WP_010874900.1	WP_010874900.1	WP_010874900.1	WP_014325594.1
WP_014325596.1	WP_014325596.1	WP_014325596.1	WP_014325596.1	WP_014325596.1	WP_014325596.1	WP_014325596.1	WP_014325596.1	WP_014325596.1	WP_014325596.1	WP_010874903.1	NP_110235.1	WP_014325596.1	WP_014325596.1	WP_014325596.1	WP_014325596.1	WP_014325596.1	WP_014325596.1	WP_014325596.1	WP_014325596.1	WP_014325596.1	WP_010874903.1	WP_014325596.1	WP_010874903.1	WP_014325596.1	WP_014325596.1	WP_014325596.1	WP_014325596.1	WP_014325596.1	WP_014325596.1	WP_014325596.1	WP_014325596.1	WP_014325596.1	WP_014325596.1	WP_014325596.1	WP_014325596.1	WP_014325596.1	WP_014325596.1	WP_014325596.1	WP_014325596.1	WP_014325596.1	WP_014325596.1	WP_014325596.1	WP_010874903.1	WP_014325596.1	WP_014325596.1	WP_014325596.1	WP_014325596.1	WP_014325596.1	WP_014325596.1
WP_014325598.1	WP_014325598.1	WP_014325598.1	WP_010874912.1	WP_010874912.1	WP_010874912.1	WP_010874912.1	WP_010874912.1	WP_014325598.1	WP_014325598.1	WP_010874912.1	NP_110244.1	WP_014325598.1	WP_010874912.1	WP_014325598.1	WP_010874912.1	WP_014325598.1	WP_014325598.1	WP_014325598.1	WP_014325598.1	WP_014325598.1	WP_010874912.1	WP_014325598.1	WP_010874912.1	WP_014325598.1	WP_010874912.1	WP_010874912.1	WP_010874912.1	WP_010874912.1	WP_010874912.1	WP_010874912.1	WP_010874912.1	WP_010874912.1	WP_010874912.1	WP_010874912.1	WP_010874912.1	WP_010874912.1	WP_010874912.1	WP_014325598.1	WP_010874912.1	WP_014325598.1	WP_010874912.1	WP_014325598.1	WP_010874912.1	WP_014325598.1	WP_014325598.1	WP_010874912.1	WP_010874912.1	WP_010874912.1	WP_014325598.1
WP_014325600.1	WP_014325600.1	WP_014325600.1	WP_010874919.1	WP_010874919.1	WP_010874919.1	WP_010874919.1	WP_010874919.1	WP_014325600.1	WP_014325600.1	WP_010874919.1	NP_110251.1	WP_014325600.1	WP_010874919.1	WP_014325600.1	WP_010874919.1	WP_014325600.1	WP_014325600.1	WP_014325600.1	WP_014325600.1	WP_014325600.1	WP_010874919.1	WP_014325600.1	WP_010874919.1	WP_014325600.1	WP_010874919.1	WP_010874919.1	WP_010874919.1	WP_010874919.1	WP_010874919.1	WP_010874919.1	WP_010874919.1	WP_010874919.1	WP_010874919.1	WP_010874919.1	WP_010874919.1	WP_010874919.1	WP_010874919.1	WP_014325600.1	WP_010874919.1	WP_014325600.1	WP_010874919.1	WP_014325600.1	WP_010874919.1	WP_014325600.1	WP_014325600.1	WP_010874919.1	WP_010874919.1	WP_010874919.1	WP_014325600.1
WP_014325603.1	WP_014325603.1	WP_014325603.1	WP_010874923.1	WP_010874923.1	WP_010874923.1	WP_053344156.1	WP_010874923.1	WP_014325603.1	WP_014325603.1	WP_010874923.1	NP_110255.1	WP_014325603.1	WP_010874923.1	WP_014325603.1	WP_010874923.1	WP_014325603.1	WP_014325603.1	WP_014325603.1	WP_014325603.1	WP_014325603.1	WP_010874923.1	WP_014325603.1	WP_010874923.1	WP_014325603.1	WP_010874923.1	WP_010874923.1	WP_010874923.1	WP_010874923.1	WP_010874923.1	WP_010874923.1	WP_010874923.1	WP_010874923.1	WP_010874923.1	WP_010874923.1	WP_010874923.1	WP_010874923.1	WP_010874923.1	WP_014325603.1	WP_010874923.1	WP_014325603.1	WP_010874923.1	WP_014325603.1	WP_010874923.1	WP_014325603.1	WP_014325603.1	WP_010874923.1	WP_010874923.1	WP_010874923.1	WP_014325603.1
WP_014325604.1	WP_014325604.1	WP_014325604.1	WP_038534458.1	WP_038534458.1	WP_038534458.1	WP_038534458.1	WP_038534458.1	WP_014325604.1	WP_014325604.1	WP_010874924.1	NP_110256.1	WP_014325604.1	WP_038534458.1	WP_014325604.1	WP_038534458.1	WP_014325604.1	WP_014325604.1	WP_014325604.1	WP_014325604.1	WP_014325604.1	WP_010874924.1	WP_014325604.1	WP_038534458.1	WP_014325604.1	WP_038534458.1	WP_038534458.1	WP_038534458.1	WP_038534458.1	WP_038534458.1	WP_038534458.1	WP_038534458.1	WP_038534458.1	WP_038534458.1	WP_038534458.1	WP_038534458.1	WP_038534458.1	WP_038534458.1	WP_014325604.1	WP_038534458.1	WP_014325604.1	WP_038534458.1	WP_014325604.1	WP_010874924.1	WP_014325604.1	WP_014325604.1	WP_038534458.1	WP_038534458.1	WP_038534458.1	WP_014325604.1
WP_014325607.1	WP_014325607.1	WP_014325607.1	WP_017532924.1	WP_017532924.1	WP_017532924.1	WP_017532924.1	WP_017532924.1	WP_014325607.1	WP_014325607.1	WP_010874932.1	NP_110264.1	WP_014325607.1	WP_017532924.1	WP_014325607.1	WP_017532924.1	WP_014325607.1	WP_014325607.1	WP_014325607.1	WP_014325607.1	WP_014325607.1	WP_010874932.1	WP_014325607.1	WP_010874932.1	WP_014325607.1	WP_017532924.1	WP_017532924.1	WP_017532924.1	WP_017532924.1	WP_017532924.1	WP_017532924.1	WP_017532924.1	WP_017532924.1	WP_017532924.1	WP_017532924.1	WP_017532924.1	WP_017532924.1	WP_017532924.1	WP_014325607.1	WP_017532924.1	WP_014325607.1	WP_017532924.1	WP_014325607.1	WP_010874932.1	WP_014325607.1	WP_014325607.1	WP_017532924.1	WP_017532924.1	WP_017532924.1	WP_014325607.1
WP_014325608.1	WP_014325608.1	WP_014325608.1	WP_010874933.1	WP_010874933.1	WP_010874933.1	WP_010874933.1	WP_010874933.1	WP_014325608.1	WP_014325608.1	WP_010874933.1	NP_110265.1	WP_014325608.1	WP_010874933.1	WP_014325608.1	WP_010874933.1	WP_014325608.1	WP_014325608.1	WP_014325608.1	WP_014325608.1	WP_014325608.1	WP_010874933.1	WP_014325608.1	WP_010874933.1	WP_014325608.1	WP_010874933.1	WP_010874933.1	WP_010874933.1	WP_010874933.1	WP_010874933.1	WP_010874933.1	WP_010874933.1	WP_010874933.1	WP_010874933.1	WP_010874933.1	WP_010874933.1	WP_010874933.1	WP_010874933.1	WP_014325608.1	WP_010874933.1	WP_014325608.1	WP_010874933.1	WP_014325608.1	WP_010874933.1	WP_014325608.1	WP_014325608.1	WP_010874933.1	WP_010874933.1	WP_010874933.1	WP_014325608.1
WP_014325609.1	WP_014325609.1	WP_014325609.1	WP_014325609.1	WP_014325609.1	WP_014325609.1	WP_014325609.1	WP_014325609.1	WP_014325609.1	WP_014325609.1	WP_010874935.1	NP_110267.1	WP_014325609.1	WP_014325609.1	WP_014325609.1	WP_014325609.1	WP_014325609.1	WP_014325609.1	WP_014325609.1	WP_014325609.1	WP_014325609.1	WP_010874935.1	WP_014325609.1	WP_010874935.1	WP_014325609.1	WP_086118763.1	WP_014325609.1	WP_014325609.1	WP_014325609.1	WP_014325609.1	WP_014325609.1	WP_014325609.1	WP_014325609.1	WP_058141107.1	WP_014325609.1	WP_014325609.1	WP_014325609.1	WP_014325609.1	WP_014325609.1	WP_014325609.1	WP_086137891.1	WP_014325609.1	WP_014325609.1	WP_010874935.1	WP_014325609.1	WP_014325609.1	WP_014325609.1	WP_014325609.1	WP_014325609.1	WP_014325609.1
WP_014325610.1	WP_014325610.1	WP_014325610.1	WP_010874937.1	WP_010874937.1	WP_010874937.1	WP_010874937.1	WP_010874937.1	WP_014325610.1	WP_014325610.1	WP_010874937.1	NP_110269.1	WP_014325610.1	WP_010874937.1	WP_014325610.1	WP_010874937.1	WP_014325610.1	WP_014325610.1	WP_014325610.1	WP_014325610.1	WP_014325610.1	WP_010874937.1	WP_014325610.1	WP_010874937.1	WP_014325610.1	WP_010874937.1	WP_010874937.1	WP_010874937.1	WP_010874937.1	WP_010874937.1	WP_010874937.1	WP_010874937.1	WP_010874937.1	WP_010874937.1	WP_010874937.1	WP_010874937.1	WP_010874937.1	WP_010874937.1	WP_014325610.1	WP_010874937.1	WP_014325610.1	WP_010874937.1	WP_014325610.1	WP_010874937.1	WP_014325610.1	WP_014325610.1	WP_010874937.1	WP_010874937.1	WP_010874937.1	WP_014325610.1
WP_014325614.1	WP_014325614.1	WP_014325614.1	WP_010874942.1	WP_010874942.1	WP_010874942.1	WP_010874942.1	WP_010874942.1	WP_041363696.1	WP_014325614.1	WP_010874942.1	NP_110274.1	WP_014325614.1	WP_010874942.1	WP_014325614.1	WP_010874942.1	WP_014325614.1	WP_014325614.1	WP_014325614.1	WP_014325614.1	WP_014325614.1	WP_010874942.1	WP_014325614.1	WP_010874942.1	WP_014325614.1	WP_010874942.1	WP_010874942.1	WP_010874942.1	WP_010874942.1	WP_010874942.1	WP_010874942.1	WP_010874942.1	WP_010874942.1	WP_010874942.1	WP_010874942.1	WP_010874942.1	WP_010874942.1	WP_010874942.1	WP_014325614.1	WP_010874942.1	WP_014325614.1	WP_010874942.1	WP_014325614.1	WP_010874942.1	WP_014325614.1	WP_014325614.1	WP_086136144.1	WP_010874942.1	WP_010874942.1	WP_014325614.1
WP_014325622.1	WP_014325622.1	WP_014325622.1	WP_010874945.1	WP_010874945.1	WP_010874945.1	WP_010874945.1	WP_010874945.1	WP_014325622.1	WP_014325622.1	WP_010874945.1	NP_110277.1	WP_014325622.1	WP_010874945.1	WP_014325622.1	WP_010874945.1	WP_014325622.1	WP_014325622.1	WP_014325622.1	WP_014325622.1	WP_014325622.1	WP_010874945.1	WP_014325622.1	WP_010874945.1	WP_014325622.1	WP_010874945.1	WP_010874945.1	WP_010874945.1	WP_010874945.1	WP_010874945.1	WP_010874945.1	WP_010874945.1	WP_010874945.1	WP_010874945.1	WP_010874945.1	WP_010874945.1	WP_010874945.1	WP_058158218.1	WP_014325622.1	WP_010874945.1	WP_014325622.1	WP_010874945.1	WP_014325622.1	WP_010874945.1	WP_014325622.1	WP_014325622.1	WP_010874945.1	WP_010874945.1	WP_010874945.1	WP_014325622.1
WP_014325624.1	WP_014325624.1	WP_014325624.1	WP_010874947.1	WP_010874947.1	WP_010874947.1	WP_010874947.1	WP_010874947.1	WP_014325624.1	WP_014325624.1	WP_010874947.1	NP_110279.1	WP_014325624.1	WP_010874947.1	WP_014325624.1	WP_010874947.1	WP_014325624.1	WP_014325624.1	WP_014325624.1	WP_086136150.1	WP_014325624.1	WP_010874947.1	WP_014325624.1	WP_010874947.1	WP_014325624.1	WP_010874947.1	WP_010874947.1	WP_010874947.1	WP_010874947.1	WP_010874947.1	WP_010874947.1	WP_010874947.1	WP_010874947.1	WP_010874947.1	WP_010874947.1	WP_010874947.1	WP_010874947.1	WP_010874947.1	WP_014325624.1	WP_010874947.1	WP_014325624.1	WP_010874947.1	WP_014325624.1	WP_010874947.1	WP_014325624.1	WP_014325624.1	WP_010874947.1	WP_010874947.1	WP_010874947.1	WP_014325624.1
WP_014325625.1	WP_014325625.1	WP_014325625.1	WP_010874949.1	WP_010874949.1	WP_010874949.1	WP_010874949.1	WP_010874949.1	WP_014325625.1	WP_014325625.1	WP_010874949.1	NP_110281.1	WP_014325625.1	WP_010874949.1	WP_014325625.1	WP_010874949.1	WP_014325625.1	WP_014325625.1	WP_014325625.1	WP_014325625.1	WP_014325625.1	WP_010874949.1	WP_014325625.1	WP_010874949.1	WP_014325625.1	WP_010874949.1	WP_010874949.1	WP_010874949.1	WP_010874949.1	WP_010874949.1	WP_010874949.1	WP_010874949.1	WP_010874949.1	WP_010874949.1	WP_010874949.1	WP_010874949.1	WP_010874949.1	WP_010874949.1	WP_014325625.1	WP_010874949.1	WP_014325625.1	WP_010874949.1	WP_014325625.1	WP_010874949.1	WP_014325625.1	WP_014325625.1	WP_010874949.1	WP_010874949.1	WP_010874949.1	WP_014325625.1
WP_014325626.1	WP_014325626.1	WP_014325626.1	WP_010874953.1	WP_010874953.1	WP_010874953.1	WP_010874953.1	WP_010874953.1	WP_014325626.1	WP_014325626.1	WP_010874953.1	NP_110285.1	WP_014325626.1	WP_010874953.1	WP_014325626.1	WP_010874953.1	WP_014325626.1	WP_014325626.1	WP_014325626.1	WP_014325626.1	WP_014325626.1	WP_010874953.1	WP_014325626.1	WP_010874953.1	WP_014325626.1	WP_010874953.1	WP_010874953.1	WP_010874953.1	WP_010874953.1	WP_010874953.1	WP_010874953.1	WP_010874953.1	WP_010874953.1	WP_010874953.1	WP_010874953.1	WP_010874953.1	WP_010874953.1	WP_010874953.1	WP_014325626.1	WP_010874953.1	WP_014325626.1	WP_086132311.1	WP_014325626.1	WP_084293727.1	WP_014325626.1	WP_014325626.1	WP_010874953.1	WP_010874953.1	WP_010874953.1	WP_014325626.1
WP_014325628.1	WP_014325628.1	WP_014325628.1	WP_010874957.1	WP_010874957.1	WP_010874957.1	WP_010874957.1	WP_010874957.1	WP_014325628.1	WP_014325628.1	WP_010874957.1	NP_110289.1	WP_014325628.1	WP_010874957.1	WP_014325628.1	WP_010874957.1	WP_014325628.1	WP_014325628.1	WP_014325628.1	WP_014325628.1	WP_014325628.1	WP_010874957.1	WP_014325628.1	WP_010874957.1	WP_014325628.1	WP_010874957.1	WP_010874957.1	WP_010874957.1	WP_010874957.1	WP_010874957.1	WP_010874957.1	WP_010874957.1	WP_010874957.1	WP_010874957.1	WP_010874957.1	WP_010874957.1	WP_010874957.1	WP_010874957.1	WP_014325628.1	WP_010874957.1	WP_014325628.1	WP_010874957.1	WP_014325628.1	WP_010874957.1	WP_014325628.1	WP_014325628.1	WP_010874957.1	WP_010874957.1	WP_010874957.1	WP_014325628.1
WP_014325629.1	WP_014325629.1	WP_014325629.1	WP_010874958.1	WP_010874958.1	WP_010874958.1	WP_010874958.1	WP_010874958.1	WP_014325629.1	WP_014325629.1	WP_010874958.1	NP_110290.1	WP_014325629.1	WP_010874958.1	WP_014325629.1	WP_010874958.1	WP_014325629.1	WP_014325629.1	WP_014325629.1	WP_014325629.1	WP_014325629.1	WP_010874958.1	WP_014325629.1	WP_010874958.1	WP_014325629.1	WP_010874958.1	WP_010874958.1	WP_010874958.1	WP_010874958.1	WP_010874958.1	WP_010874958.1	WP_010874958.1	WP_010874958.1	WP_010874958.1	WP_010874958.1	WP_010874958.1	WP_010874958.1	WP_010874958.1	WP_014325629.1	WP_010874958.1	WP_014325629.1	WP_010874958.1	WP_014325629.1	WP_010874958.1	WP_014325629.1	WP_014325629.1	WP_010874958.1	WP_010874958.1	WP_010874958.1	WP_014325629.1
WP_014325634.1	WP_014325634.1	WP_014325634.1	WP_014325634.1	WP_014325634.1	WP_014325634.1	WP_014325634.1	WP_014325634.1	WP_014325634.1	WP_014325634.1	WP_010874970.1	NP_110302.1	WP_014325634.1	WP_014325634.1	WP_014325634.1	WP_014325634.1	WP_014325634.1	WP_014325634.1	WP_014325634.1	WP_014325634.1	WP_014325634.1	WP_010874970.1	WP_014325634.1	WP_010874970.1	WP_014325634.1	WP_014325634.1	WP_014325634.1	WP_014325634.1	WP_014325634.1	WP_014325634.1	WP_014325634.1	WP_014325634.1	WP_014325634.1	WP_014325634.1	WP_014325634.1	WP_014325634.1	WP_014325634.1	WP_014325634.1	WP_014325634.1	WP_014325634.1	WP_014325634.1	WP_014325634.1	WP_014325634.1	WP_010874970.1	WP_014325634.1	WP_014325634.1	WP_014325634.1	WP_014325634.1	WP_014325634.1	WP_014325634.1
WP_014325637.1	WP_014325637.1	WP_014325637.1	WP_010874973.1	WP_010874973.1	WP_010874973.1	WP_010874973.1	WP_010874973.1	WP_014325637.1	WP_014325637.1	WP_010874973.1	NP_110305.1	WP_014325637.1	WP_010874973.1	WP_014325637.1	WP_010874973.1	WP_014325637.1	WP_014325637.1	WP_014325637.1	WP_014325637.1	WP_014325637.1	WP_010874973.1	WP_014325637.1	WP_010874973.1	WP_014325637.1	WP_010874973.1	WP_010874973.1	WP_010874973.1	WP_010874973.1	WP_010874973.1	WP_010874973.1	WP_010874973.1	WP_010874973.1	WP_010874973.1	WP_010874973.1	WP_010874973.1	WP_010874973.1	WP_010874973.1	WP_014325637.1	WP_010874973.1	WP_014325637.1	WP_010874973.1	WP_014325637.1	WP_010874973.1	WP_014325637.1	WP_014325637.1	WP_010874973.1	WP_010874973.1	WP_010874973.1	WP_014325637.1
WP_014325642.1	WP_014325642.1	WP_014325642.1	WP_014325642.1	WP_014325642.1	WP_014325642.1	WP_014325642.1	WP_014325642.1	WP_014325642.1	WP_014325642.1	WP_010874983.1	NP_110315.1	WP_014325642.1	WP_014325642.1	WP_014325642.1	WP_014325642.1	WP_014325642.1	WP_014325642.1	WP_014325642.1	WP_014325642.1	WP_014325642.1	WP_010874983.1	WP_014325642.1	WP_014325642.1	WP_014325642.1	WP_014325642.1	WP_014325642.1	WP_014325642.1	WP_014325642.1	WP_014325642.1	WP_014325642.1	WP_014325642.1	WP_014325642.1	WP_014325642.1	WP_014325642.1	WP_014325642.1	WP_014325642.1	WP_014325642.1	WP_014325642.1	WP_014325642.1	WP_014325642.1	WP_014325642.1	WP_014325642.1	WP_010874983.1	WP_014325642.1	WP_014325642.1	WP_014325642.1	WP_014325642.1	WP_014325642.1	WP_014325642.1
WP_014325643.1	WP_014325643.1	WP_014325643.1	WP_010874984.1	WP_010874984.1	WP_010874984.1	WP_010874984.1	WP_010874984.1	WP_014325643.1	WP_053344148.1	WP_010874984.1	NP_110316.1	WP_014325643.1	WP_010874984.1	WP_014325643.1	WP_010874984.1	WP_014325643.1	WP_014325643.1	WP_014325643.1	WP_014325643.1	WP_014325643.1	WP_010874984.1	WP_014325643.1	WP_010874984.1	WP_014325643.1	WP_010874984.1	WP_010874984.1	WP_010874984.1	WP_010874984.1	WP_010874984.1	WP_010874984.1	WP_010874984.1	WP_010874984.1	WP_010874984.1	WP_010874984.1	WP_010874984.1	WP_010874984.1	WP_010874984.1	WP_014325643.1	WP_010874984.1	WP_014325643.1	WP_010874984.1	WP_014325643.1	WP_010874984.1	WP_014325643.1	WP_014325643.1	WP_010874984.1	WP_010874984.1	WP_010874984.1	WP_014325643.1
WP_014325646.1	WP_014325646.1	WP_014325646.1	WP_014325646.1	WP_014325646.1	WP_014325646.1	WP_014325646.1	WP_014325646.1	WP_014325646.1	WP_014325646.1	WP_014325646.1	NP_110321.1	WP_014325646.1	WP_014325646.1	WP_014325646.1	WP_014325646.1	WP_014325646.1	WP_014325646.1	WP_014325646.1	WP_014325646.1	WP_014325646.1	WP_014325646.1	WP_014325646.1	WP_014325646.1	WP_014325646.1	WP_014325646.1	WP_014325646.1	WP_014325646.1	WP_014325646.1	WP_014325646.1	WP_014325646.1	WP_014325646.1	WP_014325646.1	WP_058141155.1	WP_014325646.1	WP_014325646.1	WP_014325646.1	WP_014325646.1	WP_014325646.1	WP_014325646.1	WP_014325646.1	WP_014325646.1	WP_014325646.1	WP_014325646.1	WP_014325646.1	WP_014325646.1	WP_014325646.1	WP_014325646.1	WP_014325646.1	WP_014325646.1
WP_014325650.1	WP_014325650.1	WP_014325650.1	WP_010874993.1	WP_010874993.1	WP_010874993.1	WP_010874993.1	WP_010874993.1	WP_014325650.1	WP_014325650.1	WP_010874993.1	NP_110325.1	WP_014325650.1	WP_010874993.1	WP_014325650.1	WP_010874993.1	WP_014325650.1	WP_014325650.1	WP_014325650.1	WP_014325650.1	WP_014325650.1	WP_010874993.1	WP_014325650.1	WP_010874993.1	WP_014325650.1	WP_010874993.1	WP_010874993.1	WP_010874993.1	WP_010874993.1	WP_010874993.1	WP_010874993.1	WP_010874993.1	WP_010874993.1	WP_010874993.1	WP_010874993.1	WP_010874993.1	WP_010874993.1	WP_010874993.1	WP_014325650.1	WP_010874993.1	WP_014325650.1	WP_010874993.1	WP_014325650.1	WP_010874993.1	WP_014325650.1	WP_014325650.1	WP_010874993.1	WP_010874993.1	WP_010874993.1	WP_014325650.1
WP_014325651.1	WP_014325651.1	WP_014325651.1	WP_010874994.1	WP_010874994.1	WP_010874994.1	WP_010874994.1	WP_010874994.1	WP_014325651.1	WP_014325651.1	WP_010874994.1	NP_110326.1	WP_014325651.1	WP_010874994.1	WP_014325651.1	WP_010874994.1	WP_014325651.1	WP_014325651.1	WP_014325651.1	WP_014325651.1	WP_014325651.1	WP_010874994.1	WP_014325651.1	WP_010874994.1	WP_014325651.1	WP_010874994.1	WP_010874994.1	WP_010874994.1	WP_010874994.1	WP_010874994.1	WP_010874994.1	WP_010874994.1	WP_010874994.1	WP_010874994.1	WP_010874994.1	WP_010874994.1	WP_010874994.1	WP_010874994.1	WP_014325651.1	WP_010874994.1	WP_014325651.1	WP_086132313.1	WP_014325651.1	WP_010874994.1	WP_014325651.1	WP_014325651.1	WP_010874994.1	WP_010874994.1	WP_010874994.1	WP_014325651.1
WP_014325652.1	WP_014325652.1	WP_014325652.1	WP_014325652.1	WP_014325652.1	WP_014325652.1	WP_014325652.1	WP_014325652.1	WP_014325652.1	WP_014325652.1	WP_010874995.1	NP_110327.1	WP_014325652.1	WP_014325652.1	WP_014325652.1	WP_014325652.1	WP_014325652.1	WP_014325652.1	WP_014325652.1	WP_014325652.1	WP_014325652.1	WP_010874995.1	WP_014325652.1	WP_086132728.1	WP_014325652.1	WP_014325652.1	WP_014325652.1	WP_014325652.1	WP_014325652.1	WP_014325652.1	WP_014325652.1	WP_014325652.1	WP_014325652.1	WP_014325652.1	WP_014325652.1	WP_014325652.1	WP_014325652.1	WP_014325652.1	WP_014325652.1	WP_014325652.1	WP_014325652.1	WP_014325652.1	WP_014325652.1	WP_010874995.1	WP_014325652.1	WP_014325652.1	WP_014325652.1	WP_014325652.1	WP_014325652.1	WP_014325652.1
WP_014325659.1	WP_014325659.1	WP_014325659.1	WP_010875003.1	WP_010875003.1	WP_010875003.1	WP_010875003.1	WP_010875003.1	WP_014325659.1	WP_014325659.1	WP_010875003.1	NP_110335.1	WP_014325659.1	WP_010875003.1	WP_014325659.1	WP_010875003.1	WP_014325659.1	WP_014325659.1	WP_014325659.1	WP_014325659.1	WP_014325659.1	WP_010875003.1	WP_014325659.1	WP_010875003.1	WP_014325659.1	WP_010875003.1	WP_010875003.1	WP_010875003.1	WP_010875003.1	WP_010875003.1	WP_010875003.1	WP_010875003.1	WP_010875003.1	WP_010875003.1	WP_010875003.1	WP_010875003.1	WP_010875003.1	WP_010875003.1	WP_014325659.1	WP_010875003.1	WP_014325659.1	WP_010875003.1	WP_014325659.1	WP_010875003.1	WP_014325659.1	WP_014325659.1	WP_010875003.1	WP_010875003.1	WP_010875003.1	WP_014325659.1
WP_014325660.1	WP_014325660.1	WP_014325660.1	WP_053344113.1	WP_053344113.1	WP_053344113.1	WP_010875004.1	WP_010875004.1	WP_014325660.1	WP_014325660.1	WP_010875004.1	NP_110336.1	WP_014325660.1	WP_010875004.1	WP_014325660.1	WP_010875004.1	WP_014325660.1	WP_014325660.1	WP_014325660.1	WP_014325660.1	WP_014325660.1	WP_010875004.1	WP_014325660.1	WP_010875004.1	WP_014325660.1	WP_010875004.1	WP_010875004.1	WP_010875004.1	WP_010875004.1	WP_010875004.1	WP_010875004.1	WP_010875004.1	WP_010875004.1	WP_010875004.1	WP_010875004.1	WP_010875004.1	WP_010875004.1	WP_010875004.1	WP_014325660.1	WP_010875004.1	WP_014325660.1	WP_053344113.1	WP_014325660.1	WP_010875004.1	WP_014325660.1	WP_014325660.1	WP_053344113.1	WP_010875004.1	WP_010875004.1	WP_014325660.1
WP_014325666.1	WP_014325666.1	WP_014325666.1	WP_010875016.1	WP_010875016.1	WP_010875016.1	WP_010875016.1	WP_010875016.1	WP_014325666.1	WP_014325666.1	WP_010875016.1	NP_110348.1	WP_014325666.1	WP_010875016.1	WP_014325666.1	WP_010875016.1	WP_014325666.1	WP_014325666.1	WP_014325666.1	WP_014325666.1	WP_014325666.1	WP_010875016.1	WP_014325666.1	WP_010875016.1	WP_014325666.1	WP_010875016.1	WP_010875016.1	WP_010875016.1	WP_010875016.1	WP_010875016.1	WP_010875016.1	WP_010875016.1	WP_010875016.1	WP_010875016.1	WP_010875016.1	WP_010875016.1	WP_010875016.1	WP_010875016.1	WP_014325666.1	WP_010875016.1	WP_014325666.1	WP_010875016.1	WP_014325666.1	WP_010875016.1	WP_014325666.1	WP_014325666.1	WP_010875016.1	WP_010875016.1	WP_010875016.1	WP_014325666.1
WP_014325669.1	WP_014325669.1	WP_014325669.1	WP_010875020.1	WP_010875020.1	WP_010875020.1	WP_010875020.1	WP_010875020.1	WP_014325669.1	WP_014325669.1	WP_010875020.1	NP_110352.1	WP_014325669.1	WP_010875020.1	WP_014325669.1	WP_010875020.1	WP_014325669.1	WP_014325669.1	WP_014325669.1	WP_014325669.1	WP_014325669.1	WP_010875020.1	WP_014325669.1	WP_010875020.1	WP_014325669.1	WP_010875020.1	WP_010875020.1	WP_010875020.1	WP_010875020.1	WP_010875020.1	WP_010875020.1	WP_010875020.1	WP_010875020.1	WP_010875020.1	WP_010875020.1	WP_010875020.1	WP_010875020.1	WP_010875020.1	WP_014325669.1	WP_010875020.1	WP_014325669.1	WP_010875020.1	WP_014325669.1	WP_010875020.1	WP_014325669.1	WP_014325669.1	WP_010875020.1	WP_010875020.1	WP_010875020.1	WP_014325669.1
WP_014325671.1	WP_014325671.1	WP_014325671.1	WP_010875024.1	WP_010875024.1	WP_010875024.1	WP_010875024.1	WP_010875024.1	WP_014325671.1	WP_014325671.1	WP_010875024.1	NP_110356.1	WP_014325671.1	WP_010875024.1	WP_014325671.1	WP_010875024.1	WP_014325671.1	WP_014325671.1	WP_014325671.1	WP_014325671.1	WP_014325671.1	WP_010875024.1	WP_014325671.1	WP_010875024.1	WP_014325671.1	WP_010875024.1	WP_010875024.1	WP_010875024.1	WP_010875024.1	WP_010875024.1	WP_010875024.1	WP_010875024.1	WP_010875024.1	WP_010875024.1	WP_010875024.1	WP_010875024.1	WP_010875024.1	WP_010875024.1	WP_014325671.1	WP_010875024.1	WP_014325671.1	WP_010875024.1	WP_014325671.1	WP_010875024.1	WP_014325671.1	WP_014325671.1	WP_010875024.1	WP_010875024.1	WP_010875024.1	WP_014325671.1
WP_014325672.1	WP_014325672.1	WP_014325672.1	WP_010875026.1	WP_010875026.1	WP_010875026.1	WP_010875026.1	WP_010875026.1	WP_014325672.1	WP_014325672.1	WP_010875026.1	NP_110358.1	WP_014325672.1	WP_010875026.1	WP_014325672.1	WP_010875026.1	WP_014325672.1	WP_014325672.1	WP_014325672.1	WP_014325672.1	WP_014325672.1	WP_010875026.1	WP_014325672.1	WP_010875026.1	WP_014325672.1	WP_010875026.1	WP_010875026.1	WP_010875026.1	WP_010875026.1	WP_010875026.1	WP_010875026.1	WP_010875026.1	WP_010875026.1	WP_010875026.1	WP_010875026.1	WP_010875026.1	WP_010875026.1	WP_010875026.1	WP_014325672.1	WP_010875026.1	WP_014325672.1	WP_010875026.1	WP_014325672.1	WP_010875026.1	WP_014325672.1	WP_014325672.1	WP_010875026.1	WP_010875026.1	WP_010875026.1	WP_014325672.1
WP_014325673.1	WP_014325673.1	WP_014325673.1	WP_010875029.1	WP_010875029.1	WP_010875029.1	WP_010875029.1	WP_010875029.1	WP_014325673.1	WP_014325673.1	WP_010875029.1	NP_110361.1	WP_014325673.1	WP_010875029.1	WP_014325673.1	WP_010875029.1	WP_014325673.1	WP_014325673.1	WP_014325673.1	WP_014325673.1	WP_014325673.1	WP_010875029.1	WP_014325673.1	WP_010875029.1	WP_014325673.1	WP_010875029.1	WP_010875029.1	WP_010875029.1	WP_010875029.1	WP_010875029.1	WP_010875029.1	WP_010875029.1	WP_010875029.1	WP_010875029.1	WP_010875029.1	WP_010875029.1	WP_010875029.1	WP_010875029.1	WP_014325673.1	WP_010875029.1	WP_014325673.1	WP_010875029.1	WP_014325673.1	WP_010875029.1	WP_014325673.1	WP_014325673.1	WP_010875029.1	WP_010875029.1	WP_010875029.1	WP_014325673.1
WP_014325674.1	WP_014325674.1	WP_014325674.1	WP_010875030.1	WP_010875030.1	WP_010875030.1	WP_010875030.1	WP_010875030.1	WP_014325674.1	WP_014325674.1	WP_010875030.1	NP_110362.1	WP_014325674.1	WP_010875030.1	WP_014325674.1	WP_010875030.1	WP_014325674.1	WP_014325674.1	WP_014325674.1	WP_014325674.1	WP_014325674.1	WP_010875030.1	WP_014325674.1	WP_010875030.1	WP_014325674.1	WP_010875030.1	WP_010875030.1	WP_010875030.1	WP_010875030.1	WP_010875030.1	WP_010875030.1	WP_010875030.1	WP_010875030.1	WP_010875030.1	WP_010875030.1	WP_010875030.1	WP_010875030.1	WP_010875030.1	WP_014325674.1	WP_010875030.1	WP_014325674.1	WP_010875030.1	WP_014325674.1	WP_010875030.1	WP_014325674.1	WP_014325674.1	WP_010875030.1	WP_010875030.1	WP_010875030.1	WP_014325674.1
WP_014325676.1	WP_014325676.1	WP_014325676.1	WP_010875034.1	WP_010875034.1	WP_010875034.1	WP_010875034.1	WP_010875034.1	WP_014325676.1	WP_014325676.1	WP_010875034.1	NP_110366.1	WP_014325676.1	WP_010875034.1	WP_014325676.1	WP_010875034.1	WP_014325676.1	WP_014325676.1	WP_014325676.1	WP_014325676.1	WP_014325676.1	WP_010875034.1	WP_014325676.1	WP_010875034.1	WP_014325676.1	WP_086118769.1	WP_010875034.1	WP_010875034.1	WP_010875034.1	WP_010875034.1	WP_010875034.1	WP_010875034.1	WP_010875034.1	WP_058141149.1	WP_010875034.1	WP_010875034.1	WP_010875034.1	WP_010875034.1	WP_014325676.1	WP_010875034.1	WP_014325676.1	WP_010875034.1	WP_014325676.1	WP_010875034.1	WP_014325676.1	WP_014325676.1	WP_010875034.1	WP_010875034.1	WP_010875034.1	WP_014325676.1
WP_014325680.1	WP_014325680.1	WP_014325680.1	WP_053344114.1	WP_010875043.1	WP_010875043.1	WP_010875043.1	WP_010875043.1	WP_014325680.1	WP_014325680.1	WP_010875043.1	NP_110375.1	WP_014325680.1	WP_038534331.1	WP_014325680.1	WP_010875043.1	WP_014325680.1	WP_014325680.1	WP_014325680.1	WP_014325680.1	WP_014325680.1	WP_010875043.1	WP_014325680.1	WP_010875043.1	WP_014325680.1	WP_010875043.1	WP_010875043.1	WP_038534331.1	WP_038534331.1	WP_038534331.1	WP_038534331.1	WP_038534331.1	WP_038534331.1	WP_010875043.1	WP_038534331.1	WP_038534331.1	WP_038534331.1	WP_038534331.1	WP_014325680.1	WP_010875043.1	WP_014325680.1	WP_010875043.1	WP_014325680.1	WP_010875043.1	WP_014325680.1	WP_014325680.1	WP_010875043.1	WP_010875043.1	WP_010875043.1	WP_014325680.1
WP_014574838.1	WP_014325279.1	WP_014574838.1	WP_015344862.1	WP_015344862.1	WP_015344862.1	WP_015344862.1	WP_015344862.1	WP_014574838.1	WP_014574838.1	WP_015344862.1	NP_109692.1	WP_014574838.1	WP_015344862.1	WP_014574838.1	WP_015344862.1	WP_014574838.1	WP_014574838.1	WP_014574838.1	WP_014574838.1	WP_014574838.1	WP_015344862.1	WP_014325279.1	WP_015344862.1	WP_014574838.1	WP_015344862.1	WP_015344862.1	WP_015344862.1	WP_015344862.1	WP_015344862.1	WP_015344862.1	WP_015344862.1	WP_015344862.1	WP_015344862.1	WP_015344862.1	WP_015344862.1	WP_015344862.1	WP_015344862.1	WP_014574838.1	WP_015344862.1	WP_014325279.1	WP_015344862.1	WP_014325279.1	WP_015344862.1	WP_014574838.1	WP_014574838.1	WP_015344862.1	WP_015344862.1	WP_015344862.1	WP_014574838.1
WP_014574856.1	WP_010874413.1	WP_014574856.1	WP_010874413.1	WP_010874413.1	WP_010874413.1	WP_010874413.1	WP_010874413.1	WP_014574856.1	WP_014574856.1	WP_010874413.1	NP_109744.1	WP_014574856.1	WP_010874413.1	WP_010874413.1	WP_010874413.1	WP_014574856.1	WP_014574856.1	WP_014574856.1	WP_014574856.1	WP_014574856.1	WP_010874413.1	WP_010874413.1	WP_010874413.1	WP_014574856.1	WP_010874413.1	WP_010874413.1	WP_010874413.1	WP_010874413.1	WP_010874413.1	WP_010874413.1	WP_010874413.1	WP_010874413.1	WP_010874413.1	WP_010874413.1	WP_010874413.1	WP_010874413.1	WP_010874413.1	WP_014574856.1	WP_010874413.1	WP_010874413.1	WP_010874413.1	WP_010874413.1	WP_010874413.1	WP_014574856.1	WP_014574856.1	WP_010874413.1	WP_010874413.1	WP_010874413.1	WP_014574856.1
WP_014574859.1	WP_014574859.1	WP_014574859.1	WP_014574859.1	WP_014574859.1	WP_014574859.1	WP_014574859.1	WP_014574859.1	WP_014574859.1	WP_014574859.1	WP_014574859.1	YP_009121701.1	WP_014574859.1	WP_014574859.1	WP_014574859.1	WP_014574859.1	WP_014574859.1	WP_014574859.1	WP_014574859.1	WP_014574859.1	WP_014574859.1	WP_014574859.1	WP_014574859.1	WP_014574859.1	WP_014574859.1	WP_014574859.1	WP_014574859.1	WP_014574859.1	WP_014574859.1	WP_014574859.1	WP_014574859.1	WP_014574859.1	WP_014574859.1	WP_014574859.1	WP_014574859.1	WP_014574859.1	WP_014574859.1	WP_014574859.1	WP_014574859.1	WP_014574859.1	WP_014574859.1	WP_014574859.1	WP_014574859.1	WP_014574859.1	WP_014574859.1	WP_014574859.1	WP_014574859.1	WP_014574859.1	WP_014574859.1	WP_014574859.1
WP_014574890.1	WP_014325372.1	WP_014574890.1	WP_010874500.1	WP_010874500.1	WP_010874500.1	WP_010874500.1	WP_010874500.1	WP_014574890.1	WP_014325372.1	WP_010874500.1	NP_109831.1	WP_014574890.1	WP_010874500.1	WP_014325372.1	WP_010874500.1	WP_014574890.1	WP_014574890.1	WP_014574890.1	WP_014574890.1	WP_014574890.1	WP_010874500.1	WP_014325372.1	WP_010874500.1	WP_014574890.1	WP_010874500.1	WP_010874500.1	WP_010874500.1	WP_010874500.1	WP_010874500.1	WP_010874500.1	WP_010874500.1	WP_010874500.1	WP_010874500.1	WP_010874500.1	WP_010874500.1	WP_010874500.1	WP_010874500.1	WP_014574890.1	WP_010874500.1	WP_014325372.1	WP_010874500.1	WP_014325372.1	WP_010874500.1	WP_014574890.1	WP_014574890.1	WP_010874500.1	WP_010874500.1	WP_010874500.1	WP_014574890.1
WP_014574899.1	WP_014325385.1	WP_014574899.1	WP_017532914.1	WP_017532914.1	WP_017532914.1	WP_017532914.1	WP_017532914.1	WP_014574899.1	WP_014574899.1	WP_010874519.1	NP_109850.1	WP_014574899.1	WP_017532914.1	WP_014574899.1	WP_017532914.1	WP_014574899.1	WP_014574899.1	WP_014574899.1	WP_014574899.1	WP_014574899.1	WP_010874519.1	WP_014325385.1	WP_010874519.1	WP_014574899.1	WP_086118753.1	WP_017532914.1	WP_017532914.1	WP_017532914.1	WP_017532914.1	WP_017532914.1	WP_017532914.1	WP_017532914.1	WP_017532914.1	WP_017532914.1	WP_017532914.1	WP_017532914.1	WP_017532914.1	WP_014574899.1	WP_017532914.1	WP_014325385.1	WP_017532914.1	WP_014325385.1	WP_010874519.1	WP_014574899.1	WP_014574899.1	WP_017532914.1	WP_017532914.1	WP_017532914.1	WP_014574899.1
WP_014574901.1	WP_014325386.1	WP_014574901.1	WP_010874522.1	WP_010874522.1	WP_010874522.1	WP_010874522.1	WP_010874522.1	WP_014574901.1	WP_014574901.1	WP_010874522.1	NP_109853.1	WP_014574901.1	WP_010874522.1	WP_014574901.1	WP_010874522.1	WP_014574901.1	WP_014574901.1	WP_014574901.1	WP_014574901.1	WP_014574901.1	WP_010874522.1	WP_014325386.1	WP_010874522.1	WP_014574901.1	WP_010874522.1	WP_010874522.1	WP_010874522.1	WP_010874522.1	WP_010874522.1	WP_010874522.1	WP_010874522.1	WP_010874522.1	WP_010874522.1	WP_010874522.1	WP_010874522.1	WP_010874522.1	WP_010874522.1	WP_014574901.1	WP_010874522.1	WP_014325386.1	WP_010874522.1	WP_014325386.1	WP_010874522.1	WP_014574901.1	WP_014574901.1	WP_010874522.1	WP_010874522.1	WP_010874522.1	WP_014574901.1
WP_014574902.1	WP_014574902.1	WP_014574902.1	WP_014574902.1	WP_014574902.1	WP_014574902.1	WP_014574902.1	WP_014574902.1	WP_014574902.1	WP_014574902.1	WP_015344888.1	NP_109858.1	WP_014574902.1	WP_014574902.1	WP_014574902.1	WP_014574902.1	WP_014574902.1	WP_014574902.1	WP_014574902.1	WP_014574902.1	WP_014574902.1	WP_015344888.1	WP_014574902.1	WP_015344888.1	WP_014574902.1	WP_014574902.1	WP_014574902.1	WP_014574902.1	WP_014574902.1	WP_014574902.1	WP_014574902.1	WP_014574902.1	WP_014574902.1	WP_014574902.1	WP_014574902.1	WP_014574902.1	WP_014574902.1	WP_014574902.1	WP_014574902.1	WP_014574902.1	WP_014574902.1	WP_014574902.1	WP_014574902.1	WP_015344888.1	WP_014574902.1	WP_014574902.1	WP_014574902.1	WP_014574902.1	WP_014574902.1	WP_014574902.1
WP_014574905.1	WP_010874555.1	WP_014574905.1	WP_010874555.1	WP_010874555.1	WP_010874555.1	WP_010874555.1	WP_010874555.1	WP_014574905.1	WP_014574905.1	WP_010874555.1	NP_109886.1	WP_014574905.1	WP_010874555.1	WP_014574905.1	WP_010874555.1	WP_014574905.1	WP_014574905.1	WP_014574905.1	WP_014574905.1	WP_014574905.1	WP_010874555.1	WP_010874555.1	WP_010874555.1	WP_014574905.1	WP_010874555.1	WP_010874555.1	WP_010874555.1	WP_010874555.1	WP_010874555.1	WP_010874555.1	WP_010874555.1	WP_010874555.1	WP_010874555.1	WP_010874555.1	WP_010874555.1	WP_010874555.1	WP_010874555.1	WP_014574905.1	WP_010874555.1	WP_010874555.1	WP_010874555.1	WP_010874555.1	WP_010874555.1	WP_014574905.1	WP_014574905.1	WP_010874555.1	WP_010874555.1	WP_010874555.1	WP_014574905.1
WP_014574914.1	WP_014574914.1	WP_014574914.1	WP_053344097.1	WP_053344097.1	WP_053344097.1	WP_014574914.1	WP_014574914.1	WP_014574914.1	WP_014574914.1	WP_014574914.1	NP_109922.2	WP_014574914.1	WP_014574914.1	WP_014574914.1	WP_014574914.1	WP_014574914.1	WP_014574914.1	WP_014574914.1	WP_014574914.1	WP_014574914.1	WP_014574914.1	WP_014574914.1	WP_014574914.1	WP_014574914.1	WP_014574914.1	WP_014574914.1	WP_014574914.1	WP_014574914.1	WP_014574914.1	WP_014574914.1	WP_014574914.1	WP_014574914.1	WP_014574914.1	WP_014574914.1	WP_014574914.1	WP_014574914.1	WP_014574914.1	WP_014574914.1	WP_014574914.1	WP_014574914.1	WP_053344097.1	WP_014574914.1	WP_014574914.1	WP_014574914.1	WP_014574914.1	WP_053344097.1	WP_014574914.1	WP_014574914.1	WP_014574914.1
WP_014574921.1	WP_014325422.1	WP_014574921.1	WP_010874613.1	WP_010874613.1	WP_010874613.1	WP_010874613.1	WP_010874613.1	WP_014574921.1	WP_014574921.1	WP_010874613.1	NP_109944.1	WP_014574921.1	WP_010874613.1	WP_014574921.1	WP_010874613.1	WP_014574921.1	WP_014574921.1	WP_014574921.1	WP_014574921.1	WP_014574921.1	WP_010874613.1	WP_014325422.1	WP_010874613.1	WP_014574921.1	WP_010874613.1	WP_010874613.1	WP_010874613.1	WP_010874613.1	WP_010874613.1	WP_010874613.1	WP_010874613.1	WP_010874613.1	WP_010874613.1	WP_010874613.1	WP_010874613.1	WP_010874613.1	WP_010874613.1	WP_014574921.1	WP_010874613.1	WP_014325422.1	WP_010874613.1	WP_014325422.1	WP_010874613.1	WP_014574921.1	WP_014574921.1	WP_010874613.1	WP_010874613.1	WP_010874613.1	WP_014574921.1
WP_014574948.1	WP_014574948.1	WP_014574948.1	WP_014574948.1	WP_014574948.1	WP_014574948.1	WP_014574948.1	WP_014574948.1	WP_014574948.1	WP_014574948.1	WP_010874692.1	NP_110024.2	WP_014574948.1	WP_014574948.1	WP_014574948.1	WP_014574948.1	WP_014574948.1	WP_014574948.1	WP_014574948.1	WP_014574948.1	WP_014574948.1	WP_010874692.1	WP_014574948.1	WP_010874692.1	WP_014574948.1	WP_014574948.1	WP_014574948.1	WP_014574948.1	WP_014574948.1	WP_014574948.1	WP_014574948.1	WP_014574948.1	WP_014574948.1	WP_014574948.1	WP_014574948.1	WP_014574948.1	WP_014574948.1	WP_014574948.1	WP_014574948.1	WP_014574948.1	WP_014574948.1	WP_014574948.1	WP_014574948.1	WP_010874692.1	WP_014574948.1	WP_073479254.1	WP_014574948.1	WP_014574948.1	WP_014574948.1	WP_014574948.1
WP_014574953.1	WP_014574953.1	WP_014574953.1	WP_080713778.1	WP_080713778.1	WP_080713778.1	WP_080713778.1	WP_080713778.1	WP_014574953.1	WP_014574953.1	WP_014574953.1	YP_009121721.1	WP_014574953.1	WP_080713778.1	WP_014574953.1	WP_014574953.1	WP_014574953.1	WP_014574953.1	WP_014574953.1	WP_014574953.1	WP_014574953.1	WP_014574953.1	WP_014574953.1	WP_014574953.1	WP_014574953.1	WP_014574953.1	WP_080713778.1	WP_080713778.1	WP_080713778.1	WP_080713778.1	WP_080713778.1	WP_080713778.1	WP_080713778.1	WP_014574953.1	WP_080713778.1	WP_080713778.1	WP_080713778.1	WP_080713778.1	WP_014574953.1	WP_080713778.1	WP_014574953.1	WP_080713778.1	WP_014574953.1	WP_084293721.1	WP_014574953.1	WP_014574953.1	WP_080713778.1	WP_080713778.1	WP_080713778.1	WP_014574953.1
WP_014574955.1	WP_014325478.1	WP_014574955.1	WP_010874707.1	WP_010874707.1	WP_010874707.1	WP_010874707.1	WP_010874707.1	WP_014574955.1	WP_014574955.1	WP_010874707.1	NP_110039.1	WP_014574955.1	WP_010874707.1	WP_014325478.1	WP_010874707.1	WP_014574955.1	WP_014574955.1	WP_014574955.1	WP_014574955.1	WP_014574955.1	WP_010874707.1	WP_014325478.1	WP_010874707.1	WP_014574955.1	WP_010874707.1	WP_010874707.1	WP_010874707.1	WP_010874707.1	WP_010874707.1	WP_010874707.1	WP_010874707.1	WP_010874707.1	WP_010874707.1	WP_010874707.1	WP_010874707.1	WP_010874707.1	WP_010874707.1	WP_014574955.1	WP_010874707.1	WP_014325478.1	WP_010874707.1	WP_014325478.1	WP_010874707.1	WP_014574955.1	WP_014574955.1	WP_010874707.1	WP_010874707.1	WP_010874707.1	WP_014574955.1
WP_014574957.1	WP_014325482.1	WP_014574957.1	WP_010874713.1	WP_010874713.1	WP_010874713.1	WP_010874713.1	WP_010874713.1	WP_014574957.1	WP_014574957.1	WP_010874713.1	NP_110045.1	WP_014574957.1	WP_010874713.1	WP_014574957.1	WP_010874713.1	WP_014574957.1	WP_014574957.1	WP_014574957.1	WP_014574957.1	WP_014574957.1	WP_010874713.1	WP_014325482.1	WP_010874713.1	WP_014574957.1	WP_010874713.1	WP_010874713.1	WP_010874713.1	WP_010874713.1	WP_010874713.1	WP_010874713.1	WP_010874713.1	WP_010874713.1	WP_010874713.1	WP_010874713.1	WP_010874713.1	WP_010874713.1	WP_010874713.1	WP_014574957.1	WP_010874713.1	WP_014325482.1	WP_010874713.1	WP_014325482.1	WP_010874713.1	WP_014574957.1	WP_014574957.1	WP_010874713.1	WP_010874713.1	WP_010874713.1	WP_014574957.1
WP_014574963.1	WP_014325504.1	WP_014574963.1	WP_010874745.1	WP_010874745.1	WP_010874745.1	WP_010874745.1	WP_010874745.1	WP_014574963.1	WP_014574963.1	WP_010874745.1	NP_110077.1	WP_014574963.1	WP_010874745.1	WP_014574963.1	WP_010874745.1	WP_014574963.1	WP_014574963.1	WP_014574963.1	WP_014574963.1	WP_014574963.1	WP_010874745.1	WP_014325504.1	WP_086132720.1	WP_014574963.1	WP_010874745.1	WP_010874745.1	WP_010874745.1	WP_010874745.1	WP_010874745.1	WP_010874745.1	WP_010874745.1	WP_010874745.1	WP_010874745.1	WP_010874745.1	WP_010874745.1	WP_010874745.1	WP_010874745.1	WP_014574963.1	WP_010874745.1	WP_014325504.1	WP_010874745.1	WP_014325504.1	WP_010874745.1	WP_014574963.1	WP_014574963.1	WP_010874745.1	WP_010874745.1	WP_010874745.1	WP_014574963.1
WP_014574964.1	WP_014325505.1	WP_053344013.1	WP_010874746.1	WP_010874746.1	WP_010874746.1	WP_010874746.1	WP_010874746.1	WP_014574964.1	WP_053344141.1	WP_010874746.1	NP_110078.1	WP_014574964.1	WP_010874746.1	WP_014574964.1	WP_010874746.1	WP_014574964.1	WP_014574964.1	WP_014574964.1	WP_053344013.1	WP_053344013.1	WP_010874746.1	WP_014325505.1	WP_010874746.1	WP_014574964.1	WP_010874746.1	WP_010874746.1	WP_010874746.1	WP_010874746.1	WP_010874746.1	WP_010874746.1	WP_010874746.1	WP_010874746.1	WP_010874746.1	WP_010874746.1	WP_010874746.1	WP_010874746.1	WP_010874746.1	WP_053344013.1	WP_010874746.1	WP_014325505.1	WP_010874746.1	WP_014325505.1	WP_010874746.1	WP_014574964.1	WP_014574964.1	WP_010874746.1	WP_010874746.1	WP_010874746.1	WP_086135757.1
WP_014574969.1	WP_014325512.1	WP_014574969.1	WP_010874758.1	WP_010874758.1	WP_010874758.1	WP_010874758.1	WP_010874758.1	WP_014574969.1	WP_014574969.1	WP_010874758.1	NP_110090.1	WP_014574969.1	WP_010874758.1	WP_014574969.1	WP_010874758.1	WP_014574969.1	WP_014574969.1	WP_014574969.1	WP_014574969.1	WP_014574969.1	WP_010874758.1	WP_054173296.1	WP_010874758.1	WP_014574969.1	WP_010874758.1	WP_010874758.1	WP_010874758.1	WP_010874758.1	WP_010874758.1	WP_010874758.1	WP_010874758.1	WP_010874758.1	WP_010874758.1	WP_010874758.1	WP_010874758.1	WP_010874758.1	WP_010874758.1	WP_014574969.1	WP_010874758.1	WP_054173296.1	WP_010874758.1	WP_054173296.1	WP_010874758.1	WP_014574969.1	WP_014574969.1	WP_010874758.1	WP_010874758.1	WP_010874758.1	WP_014574969.1
WP_014574972.1	WP_014325519.1	WP_014574972.1	WP_010874767.1	WP_010874767.1	WP_010874767.1	WP_010874767.1	WP_010874767.1	WP_014574972.1	WP_014574972.1	WP_010874767.1	NP_110099.1	WP_014574972.1	WP_010874767.1	WP_014574972.1	WP_010874767.1	WP_014574972.1	WP_014574972.1	WP_014574972.1	WP_014574972.1	WP_014574972.1	WP_010874767.1	WP_014325519.1	WP_010874767.1	WP_014574972.1	WP_010874767.1	WP_010874767.1	WP_010874767.1	WP_010874767.1	WP_010874767.1	WP_010874767.1	WP_010874767.1	WP_010874767.1	WP_010874767.1	WP_010874767.1	WP_010874767.1	WP_010874767.1	WP_010874767.1	WP_014574972.1	WP_010874767.1	WP_014325519.1	WP_010874767.1	WP_014325519.1	WP_010874767.1	WP_014574972.1	WP_014574972.1	WP_010874767.1	WP_010874767.1	WP_010874767.1	WP_014574972.1
WP_014574975.1	WP_014325524.1	WP_014574975.1	WP_010874775.1	WP_010874775.1	WP_010874775.1	WP_010874775.1	WP_010874775.1	WP_014574975.1	WP_014574975.1	WP_010874775.1	NP_110107.1	WP_014574975.1	WP_010874775.1	WP_014574975.1	WP_010874775.1	WP_014574975.1	WP_014574975.1	WP_014574975.1	WP_014574975.1	WP_014574975.1	WP_010874775.1	WP_014325524.1	WP_010874775.1	WP_014574975.1	WP_010874775.1	WP_010874775.1	WP_010874775.1	WP_010874775.1	WP_010874775.1	WP_010874775.1	WP_010874775.1	WP_010874775.1	WP_010874775.1	WP_010874775.1	WP_010874775.1	WP_010874775.1	WP_010874775.1	WP_014574975.1	WP_010874775.1	WP_014325524.1	WP_010874775.1	WP_014325524.1	WP_010874775.1	WP_014574975.1	WP_014574975.1	WP_010874775.1	WP_010874775.1	WP_010874775.1	WP_014574975.1
WP_014574977.1	WP_014325527.1	WP_014574977.1	WP_014574977.1	WP_014574977.1	WP_014574977.1	WP_014574977.1	WP_014574977.1	WP_014574977.1	WP_014574977.1	WP_014574977.1	NP_110116.1	WP_014574977.1	WP_014574977.1	WP_014574977.1	WP_014574977.1	WP_014574977.1	WP_014574977.1	WP_014574977.1	WP_014574977.1	WP_014574977.1	WP_014574977.1	WP_014574977.1	WP_014574977.1	WP_014574977.1	WP_014574977.1	WP_014574977.1	WP_014574977.1	WP_014574977.1	WP_014574977.1	WP_014574977.1	WP_014574977.1	WP_014574977.1	WP_014574977.1	WP_014574977.1	WP_014574977.1	WP_014574977.1	WP_014574977.1	WP_014574977.1	WP_014574977.1	WP_014574977.1	WP_014574977.1	WP_014574977.1	WP_014574977.1	WP_014574977.1	WP_014574977.1	WP_014574977.1	WP_014574977.1	WP_014574977.1	WP_014574977.1
WP_014575009.1	WP_014575009.1	WP_014575009.1	WP_014575009.1	WP_014575009.1	WP_014575009.1	WP_014575009.1	WP_014575009.1	WP_014575009.1	WP_014575009.1	WP_015344922.1	NP_110197.2	WP_014575009.1	WP_014575009.1	WP_014575009.1	WP_014575009.1	WP_014575009.1	WP_014575009.1	WP_014575009.1	WP_014575009.1	WP_014575009.1	WP_015344922.1	WP_014575009.1	WP_015344922.1	WP_014575009.1	WP_014575009.1	WP_014575009.1	WP_014575009.1	WP_014575009.1	WP_014575009.1	WP_014575009.1	WP_014575009.1	WP_014575009.1	WP_014575009.1	WP_014575009.1	WP_014575009.1	WP_014575009.1	WP_014575009.1	WP_014575009.1	WP_014575009.1	WP_014575009.1	WP_014575009.1	WP_014575009.1	WP_015344922.1	WP_014575009.1	WP_014575009.1	WP_014575009.1	WP_014575009.1	WP_014575009.1	WP_014575009.1
WP_014575015.1	WP_010874870.1	WP_014575015.1	WP_010874870.1	WP_010874870.1	WP_010874870.1	WP_010874870.1	WP_010874870.1	WP_014575015.1	WP_014575015.1	WP_010874870.1	NP_110202.1	WP_014575015.1	WP_010874870.1	WP_014575015.1	WP_010874870.1	WP_014575015.1	WP_014575015.1	WP_014575015.1	WP_014575015.1	WP_014575015.1	WP_010874870.1	WP_010874870.1	WP_010874870.1	WP_014575015.1	WP_010874870.1	WP_010874870.1	WP_010874870.1	WP_010874870.1	WP_010874870.1	WP_010874870.1	WP_010874870.1	WP_010874870.1	WP_010874870.1	WP_010874870.1	WP_010874870.1	WP_010874870.1	WP_010874870.1	WP_014575015.1	WP_010874870.1	WP_010874870.1	WP_010874870.1	WP_010874870.1	WP_010874870.1	WP_014575015.1	WP_014575015.1	WP_010874870.1	WP_010874870.1	WP_010874870.1	WP_014575015.1
WP_014575017.1	WP_010874875.1	WP_014575017.1	WP_010874875.1	WP_010874875.1	WP_010874875.1	WP_010874875.1	WP_010874875.1	WP_014575017.1	WP_014575017.1	WP_010874875.1	NP_110207.1	WP_014575017.1	WP_010874875.1	WP_014575017.1	WP_010874875.1	WP_014575017.1	WP_014575017.1	WP_014575017.1	WP_014575017.1	WP_014575017.1	WP_010874875.1	WP_010874875.1	WP_010874875.1	WP_014575017.1	WP_010874875.1	WP_010874875.1	WP_010874875.1	WP_010874875.1	WP_010874875.1	WP_010874875.1	WP_010874875.1	WP_010874875.1	WP_010874875.1	WP_010874875.1	WP_010874875.1	WP_010874875.1	WP_010874875.1	WP_014575017.1	WP_010874875.1	WP_010874875.1	WP_010874875.1	WP_010874875.1	WP_010874875.1	WP_014575017.1	WP_014575017.1	WP_010874875.1	WP_010874875.1	WP_010874875.1	WP_014575017.1
WP_014575022.1	WP_014325595.1	WP_014575022.1	WP_010874901.1	WP_010874901.1	WP_010874901.1	WP_010874901.1	WP_010874901.1	WP_014575022.1	WP_014575022.1	WP_010874901.1	NP_110233.1	WP_014575022.1	WP_010874901.1	WP_014575022.1	WP_010874901.1	WP_017532699.1	WP_014575022.1	WP_014575022.1	WP_014575022.1	WP_014575022.1	WP_010874901.1	WP_014325595.1	WP_010874901.1	WP_014575022.1	WP_010874901.1	WP_010874901.1	WP_010874901.1	WP_010874901.1	WP_010874901.1	WP_010874901.1	WP_010874901.1	WP_010874901.1	WP_010874901.1	WP_010874901.1	WP_010874901.1	WP_010874901.1	WP_010874901.1	WP_014575022.1	WP_010874901.1	WP_014325595.1	WP_010874901.1	WP_014325595.1	WP_010874901.1	WP_017532699.1	WP_014575022.1	WP_010874901.1	WP_010874901.1	WP_010874901.1	WP_014575022.1
WP_014575028.1	WP_014325611.1	WP_014575028.1	WP_017532925.1	WP_017532925.1	WP_017532925.1	WP_017532925.1	WP_017532925.1	WP_014575028.1	WP_014575028.1	WP_010874939.1	NP_110271.1	WP_014575028.1	WP_017532925.1	WP_014575028.1	WP_017532925.1	WP_014575028.1	WP_014575028.1	WP_014575028.1	WP_014575028.1	WP_014575028.1	WP_010874939.1	WP_014325611.1	WP_010874939.1	WP_014575028.1	WP_054175840.1	WP_017532925.1	WP_017532925.1	WP_017532925.1	WP_017532925.1	WP_017532925.1	WP_017532925.1	WP_017532925.1	WP_054175840.1	WP_017532925.1	WP_017532925.1	WP_017532925.1	WP_017532925.1	WP_014575028.1	WP_017532925.1	WP_014325611.1	WP_017532925.1	WP_014325611.1	WP_010874939.1	WP_014575028.1	WP_014575028.1	WP_017532925.1	WP_017532925.1	WP_017532925.1	WP_014575028.1
WP_014575057.1	WP_014325677.1	WP_014575057.1	WP_010875035.1	WP_010875035.1	WP_010875035.1	WP_010875035.1	WP_010875035.1	WP_014575057.1	WP_014575057.1	WP_010875035.1	NP_110367.1	WP_014575057.1	WP_010875035.1	WP_014575057.1	WP_010875035.1	WP_014575057.1	WP_014575057.1	WP_014575057.1	WP_014575057.1	WP_014575057.1	WP_010875035.1	WP_014325677.1	WP_010875035.1	WP_014575057.1	WP_010875035.1	WP_010875035.1	WP_010875035.1	WP_010875035.1	WP_010875035.1	WP_010875035.1	WP_010875035.1	WP_010875035.1	WP_010875035.1	WP_010875035.1	WP_010875035.1	WP_010875035.1	WP_010875035.1	WP_014575057.1	WP_010875035.1	WP_014325677.1	WP_010875035.1	WP_014325677.1	WP_010875035.1	WP_014575057.1	WP_014575057.1	WP_010875035.1	WP_010875035.1	WP_010875035.1	WP_014575057.1
WP_014575059.1	WP_014325679.1	WP_014575059.1	WP_017532953.1	WP_017532953.1	WP_017532953.1	WP_017532953.1	WP_017532953.1	WP_014575059.1	WP_014575059.1	WP_010875041.1	NP_110373.1	WP_014575059.1	WP_017532953.1	WP_014575059.1	WP_017532953.1	WP_014575059.1	WP_014575059.1	WP_014575059.1	WP_014575059.1	WP_014575059.1	WP_010875041.1	WP_014325679.1	WP_010875041.1	WP_014575059.1	WP_017532953.1	WP_017532953.1	WP_017532953.1	WP_017532953.1	WP_017532953.1	WP_017532953.1	WP_017532953.1	WP_017532953.1	WP_017532953.1	WP_017532953.1	WP_017532953.1	WP_017532953.1	WP_017532953.1	WP_014575059.1	WP_017532953.1	WP_014325679.1	WP_017532953.1	WP_014325679.1	WP_010875041.1	WP_014575059.1	WP_014575059.1	WP_017532953.1	WP_017532953.1	WP_017532953.1	WP_014575059.1
WP_015344875.1	WP_015344875.1	WP_015344875.1	WP_015344875.1	WP_015344875.1	WP_015344875.1	WP_015344875.1	WP_015344875.1	WP_015344875.1	WP_015344875.1	WP_015344875.1	YP_009121702.1	WP_015344875.1	WP_015344875.1	WP_015344875.1	WP_015344875.1	WP_015344875.1	WP_015344875.1	WP_015344875.1	WP_015344875.1	WP_015344875.1	WP_015344875.1	WP_015344875.1	WP_015344875.1	WP_015344875.1	WP_015344875.1	WP_015344875.1	WP_015344875.1	WP_015344875.1	WP_015344875.1	WP_015344875.1	WP_015344875.1	WP_015344875.1	WP_015344875.1	WP_015344875.1	WP_015344875.1	WP_015344875.1	WP_015344875.1	WP_015344875.1	WP_015344875.1	WP_015344875.1	WP_015344875.1	WP_015344875.1	WP_084293717.1	WP_015344875.1	WP_015344875.1	WP_015344875.1	WP_015344875.1	WP_015344875.1	WP_015344875.1
WP_015344887.1	WP_015344887.1	WP_015344887.1	WP_015344887.1	WP_015344887.1	WP_015344887.1	WP_015344887.1	WP_015344887.1	WP_015344887.1	WP_015344887.1	WP_015344887.1	YP_009121705.1	WP_015344887.1	WP_015344887.1	WP_015344887.1	WP_015344887.1	WP_015344887.1	WP_015344887.1	WP_015344887.1	WP_015344887.1	WP_015344887.1	WP_015344887.1	WP_015344887.1	WP_015344887.1	WP_015344887.1	WP_015344887.1	WP_015344887.1	WP_015344887.1	WP_015344887.1	WP_015344887.1	WP_015344887.1	WP_015344887.1	WP_015344887.1	WP_015344887.1	WP_015344887.1	WP_015344887.1	WP_015344887.1	WP_015344887.1	WP_015344887.1	WP_015344887.1	WP_015344887.1	WP_015344887.1	WP_015344887.1	WP_015344887.1	WP_015344887.1	WP_015344887.1	WP_015344887.1	WP_015344887.1	WP_015344887.1	WP_015344887.1
WP_015344914.1	WP_015344914.1	WP_015344914.1	WP_015344914.1	WP_015344914.1	WP_015344914.1	WP_015344914.1	WP_015344914.1	WP_015344914.1	WP_015344914.1	WP_015344914.1	NP_110138.1	WP_015344914.1	WP_015344914.1	WP_015344914.1	WP_015344914.1	WP_017532757.1	WP_015344914.1	WP_015344914.1	WP_015344914.1	WP_015344914.1	WP_015344914.1	WP_015344914.1	WP_015344914.1	WP_015344914.1	WP_015344914.1	WP_015344914.1	WP_015344914.1	WP_015344914.1	WP_015344914.1	WP_015344914.1	WP_015344914.1	WP_015344914.1	WP_015344914.1	WP_015344914.1	WP_015344914.1	WP_015344914.1	WP_015344914.1	WP_054174994.1	WP_015344914.1	WP_015344914.1	WP_015344914.1	WP_015344914.1	WP_015344914.1	WP_017532757.1	WP_015344914.1	WP_015344914.1	WP_086131707.1	WP_015344914.1	WP_054174994.1
WP_015344925.1	WP_015344925.1	WP_015344925.1	WP_015344925.1	WP_015344925.1	WP_015344925.1	WP_015344925.1	WP_015344925.1	WP_015344925.1	WP_015344925.1	WP_015344925.1	NP_110258.2	WP_015344925.1	WP_015344925.1	WP_015344925.1	WP_015344925.1	WP_015344925.1	WP_015344925.1	WP_015344925.1	WP_015344925.1	WP_015344925.1	WP_015344925.1	WP_015344925.1	WP_015344925.1	WP_015344925.1	WP_015344925.1	WP_015344925.1	WP_015344925.1	WP_015344925.1	WP_015344925.1	WP_015344925.1	WP_015344925.1	WP_015344925.1	WP_015344925.1	WP_015344925.1	WP_015344925.1	WP_015344925.1	WP_015344925.1	WP_015344925.1	WP_015344925.1	WP_015344925.1	WP_015344925.1	WP_015344925.1	WP_015344925.1	WP_015344925.1	WP_015344925.1	WP_015344925.1	WP_015344925.1	WP_015344925.1	WP_015344925.1
WP_017532731.1	WP_014325322.1	WP_017532731.1	WP_010874430.1	WP_010874430.1	WP_010874430.1	WP_010874430.1	WP_010874430.1	WP_014574862.1	WP_017532731.1	WP_010874430.1	NP_109761.1	WP_017532731.1	WP_010874430.1	WP_017532731.1	WP_010874430.1	WP_017532731.1	WP_017532731.1	WP_017532731.1	WP_017532731.1	WP_017532731.1	WP_010874430.1	WP_014325322.1	WP_010874430.1	WP_017532731.1	WP_010874430.1	WP_010874430.1	WP_010874430.1	WP_010874430.1	WP_010874430.1	WP_010874430.1	WP_010874430.1	WP_010874430.1	WP_010874430.1	WP_010874430.1	WP_010874430.1	WP_010874430.1	WP_010874430.1	WP_017532731.1	WP_010874430.1	WP_014325322.1	WP_010874430.1	WP_014325322.1	WP_010874430.1	WP_017532731.1	WP_017532731.1	WP_010874430.1	WP_010874430.1	WP_010874430.1	WP_017532731.1
WP_017532771.1	WP_010874682.1	WP_017532771.1	WP_010874682.1	WP_010874682.1	WP_010874682.1	WP_010874682.1	WP_010874682.1	WP_017532771.1	WP_010874682.1	WP_010874682.1	NP_110014.1	WP_017532771.1	WP_010874682.1	WP_010874682.1	WP_010874682.1	WP_017532771.1	WP_017532771.1	WP_017532771.1	WP_017532771.1	WP_017532771.1	WP_010874682.1	WP_010874682.1	WP_010874682.1	WP_017532771.1	WP_010874682.1	WP_010874682.1	WP_010874682.1	WP_010874682.1	WP_010874682.1	WP_010874682.1	WP_010874682.1	WP_010874682.1	WP_010874682.1	WP_010874682.1	WP_010874682.1	WP_010874682.1	WP_058158216.1	WP_017532771.1	WP_010874682.1	WP_010874682.1	WP_010874682.1	WP_010874682.1	WP_010874682.1	WP_017532771.1	WP_017532771.1	WP_010874682.1	WP_010874682.1	WP_010874682.1	WP_017532771.1
WP_017532781.1	WP_017532781.1	WP_017532781.1	WP_017532781.1	WP_017532781.1	WP_017532781.1	WP_017532781.1	WP_017532781.1	WP_017532781.1	WP_017532781.1	WP_017532781.1	YP_009121724.1	WP_017532781.1	WP_017532781.1	WP_017532781.1	WP_017532781.1	WP_017532781.1	WP_017532781.1	WP_017532781.1	WP_017532781.1	WP_017532781.1	WP_017532781.1	WP_017532781.1	WP_017532781.1	WP_017532781.1	WP_017532781.1	WP_017532781.1	WP_017532781.1	WP_017532781.1	WP_017532781.1	WP_017532781.1	WP_017532781.1	WP_017532781.1	WP_017532781.1	WP_017532781.1	WP_017532781.1	WP_017532781.1	WP_017532781.1	WP_017532781.1	WP_017532781.1	WP_017532781.1	WP_017532781.1	WP_017532781.1	WP_017532781.1	WP_017532781.1	WP_017532781.1	WP_017532781.1	WP_017532781.1	WP_017532781.1	WP_017532781.1
WP_017532803.1	WP_017532803.1	WP_017532803.1	WP_017532803.1	WP_017532803.1	WP_017532803.1	WP_017532803.1	WP_017532803.1	WP_017532803.1	WP_017532803.1	WP_017532803.1	NP_109933.1	WP_017532803.1	WP_017532803.1	WP_017532803.1	WP_017532803.1	WP_017532803.1	WP_017532803.1	WP_017532803.1	WP_017532803.1	WP_017532803.1	WP_017532803.1	WP_017532803.1	WP_017532803.1	WP_017532803.1	WP_017532803.1	WP_017532803.1	WP_017532803.1	WP_017532803.1	WP_017532803.1	WP_017532803.1	WP_017532803.1	WP_017532803.1	WP_017532803.1	WP_017532803.1	WP_017532803.1	WP_017532803.1	WP_017532803.1	WP_017532803.1	WP_017532803.1	WP_017532803.1	WP_017532803.1	WP_017532803.1	WP_017532803.1	WP_017532803.1	WP_017532803.1	WP_017532803.1	WP_017532803.1	WP_017532803.1	WP_017532803.1
WP_017532806.1	WP_014325425.1	WP_017532806.1	WP_010874618.1	WP_010874618.1	WP_010874618.1	WP_053344037.1	WP_053344037.1	WP_014574925.1	WP_017532806.1	WP_010874618.1	NP_109949.1	WP_017532806.1	WP_010874618.1	WP_017532806.1	WP_010874618.1	WP_017532806.1	WP_017532806.1	WP_017532806.1	WP_017532806.1	WP_017532806.1	WP_010874618.1	WP_014325425.1	WP_010874618.1	WP_017532806.1	WP_086118754.1	WP_053344037.1	WP_010874618.1	WP_010874618.1	WP_010874618.1	WP_010874618.1	WP_010874618.1	WP_010874618.1	WP_010874618.1	WP_010874618.1	WP_010874618.1	WP_010874618.1	WP_010874618.1	WP_017532806.1	WP_086131704.1	WP_014325425.1	WP_010874618.1	WP_014325425.1	WP_010874618.1	WP_017532806.1	WP_017532806.1	WP_010874618.1	WP_086131704.1	WP_010874618.1	WP_017532806.1
WP_017532807.1	WP_014325426.1	WP_017532807.1	WP_038534383.1	WP_038534383.1	WP_038534383.1	WP_038534383.1	WP_010874619.1	WP_014574926.1	WP_017532807.1	WP_010874619.1	NP_109950.1	WP_017532807.1	WP_038534383.1	WP_017532807.1	WP_017532946.1	WP_017532807.1	WP_017532807.1	WP_017532807.1	WP_017532807.1	WP_017532807.1	WP_010874619.1	WP_017532807.1	WP_038534383.1	WP_017532807.1	WP_017532946.1	WP_038534383.1	WP_038534383.1	WP_038534383.1	WP_038534383.1	WP_038534383.1	WP_038534383.1	WP_038534383.1	WP_038534383.1	WP_038534383.1	WP_038534383.1	WP_038534383.1	WP_038534383.1	WP_017532807.1	WP_038534383.1	WP_017532807.1	WP_038534383.1	WP_017532807.1	WP_010874619.1	WP_017532807.1	WP_017532807.1	WP_038534383.1	WP_038534383.1	WP_038534383.1	WP_017532807.1
WP_017532864.1	WP_017532864.1	WP_017532864.1	WP_017532864.1	WP_017532864.1	WP_017532864.1	WP_017532864.1	WP_017532864.1	WP_014575024.1	WP_017532864.1	WP_017532864.1	NP_110254.2	WP_017532864.1	WP_017532864.1	WP_017532864.1	WP_017532864.1	WP_014575024.1	WP_017532864.1	WP_017532864.1	WP_017532864.1	WP_017532864.1	WP_017532864.1	WP_017532864.1	WP_017532864.1	WP_017532864.1	WP_017532864.1	WP_017532864.1	WP_017532864.1	WP_017532864.1	WP_017532864.1	WP_017532864.1	WP_017532864.1	WP_017532864.1	WP_017532864.1	WP_017532864.1	WP_017532864.1	WP_017532864.1	WP_017532864.1	WP_017532864.1	WP_017532864.1	WP_017532864.1	WP_017532864.1	WP_017532864.1	WP_017532864.1	WP_014575024.1	WP_014575024.1	WP_017532864.1	WP_017532864.1	WP_017532864.1	WP_017532864.1
WP_019830430.1	WP_014325562.1	WP_014325562.1	WP_010874843.1	WP_010874843.1	WP_010874843.1	WP_010874843.1	WP_010874843.1	WP_014325562.1	WP_014325562.1	WP_010874843.1	NP_110175.1	WP_014325562.1	WP_010874843.1	WP_014325562.1	WP_010874843.1	WP_014325562.1	WP_019830430.1	WP_019830430.1	WP_014325562.1	WP_014325562.1	WP_010874843.1	WP_014325562.1	WP_010874843.1	WP_014325562.1	WP_010874843.1	WP_010874843.1	WP_010874843.1	WP_010874843.1	WP_010874843.1	WP_010874843.1	WP_010874843.1	WP_010874843.1	WP_010874843.1	WP_010874843.1	WP_010874843.1	WP_010874843.1	WP_010874843.1	WP_014325562.1	WP_010874843.1	WP_014325562.1	WP_010874843.1	WP_014325562.1	WP_010874843.1	WP_014325562.1	WP_014325562.1	WP_010874843.1	WP_010874843.1	WP_010874843.1	WP_014325562.1
WP_019830439.1	WP_010874655.1	WP_010874655.1	WP_010874655.1	WP_010874655.1	WP_010874655.1	WP_010874655.1	WP_010874655.1	WP_010874655.1	WP_010874655.1	WP_010874655.1	NP_109986.1	WP_010874655.1	WP_010874655.1	WP_010874655.1	WP_010874655.1	WP_010874655.1	WP_019830439.1	WP_019830439.1	WP_010874655.1	WP_010874655.1	WP_010874655.1	WP_010874655.1	WP_010874655.1	WP_010874655.1	WP_010874655.1	WP_010874655.1	WP_010874655.1	WP_010874655.1	WP_010874655.1	WP_010874655.1	WP_010874655.1	WP_010874655.1	WP_010874655.1	WP_010874655.1	WP_010874655.1	WP_010874655.1	WP_010874655.1	WP_010874655.1	WP_010874655.1	WP_010874655.1	WP_010874655.1	WP_010874655.1	WP_010874655.1	WP_010874655.1	WP_010874655.1	WP_010874655.1	WP_010874655.1	WP_010874655.1	WP_010874655.1
WP_019830441.1	WP_014325545.1	WP_014574989.1	WP_053344105.1	WP_017532945.1	WP_017532945.1	WP_017532945.1	WP_017532945.1	WP_014574989.1	WP_014574989.1	WP_010874808.1	NP_110140.1	WP_014574989.1	WP_017532945.1	WP_014325545.1	WP_017532945.1	WP_014574989.1	WP_014574989.1	WP_014574989.1	WP_014574989.1	WP_014574989.1	WP_010874808.1	WP_014325545.1	WP_010874808.1	WP_014574989.1	WP_017532945.1	WP_017532945.1	WP_017532945.1	WP_017532945.1	WP_017532945.1	WP_017532945.1	WP_017532945.1	WP_017532945.1	WP_017532945.1	WP_017532945.1	WP_017532945.1	WP_017532945.1	WP_017532945.1	WP_014574989.1	WP_017532945.1	WP_014325545.1	WP_017532945.1	WP_014325545.1	WP_010874808.1	WP_014574989.1	WP_014574989.1	WP_017532945.1	WP_017532945.1	WP_017532945.1	WP_014574989.1
WP_019830442.1	WP_014325544.1	WP_014325544.1	WP_010874807.1	WP_010874807.1	WP_010874807.1	WP_010874807.1	WP_010874807.1	WP_014325544.1	WP_014325544.1	WP_010874807.1	NP_110139.1	WP_014325544.1	WP_038534420.1	WP_014325544.1	WP_010874807.1	WP_014325544.1	WP_019830442.1	WP_019830442.1	WP_014325544.1	WP_014325544.1	WP_010874807.1	WP_014325544.1	WP_010874807.1	WP_014325544.1	WP_010874807.1	WP_010874807.1	WP_038534420.1	WP_038534420.1	WP_038534420.1	WP_038534420.1	WP_038534420.1	WP_038534420.1	WP_058141128.1	WP_038534420.1	WP_038534420.1	WP_038534420.1	WP_038534420.1	WP_014325544.1	WP_010874807.1	WP_014325544.1	WP_010874807.1	WP_014325544.1	WP_010874807.1	WP_014325544.1	WP_014325544.1	WP_010874807.1	WP_010874807.1	WP_010874807.1	WP_014325544.1
WP_019830455.1	WP_014325523.1	WP_014325523.1	WP_010874774.1	WP_010874774.1	WP_010874774.1	WP_010874774.1	WP_010874774.1	WP_014325523.1	WP_014325523.1	WP_010874774.1	NP_110106.1	WP_014325523.1	WP_010874774.1	WP_014325523.1	WP_010874774.1	WP_014325523.1	WP_019830455.1	WP_019830455.1	WP_014325523.1	WP_014325523.1	WP_010874774.1	WP_014325523.1	WP_010874774.1	WP_014325523.1	WP_010874774.1	WP_098363668.1	WP_010874774.1	WP_010874774.1	WP_010874774.1	WP_010874774.1	WP_010874774.1	WP_010874774.1	WP_010874774.1	WP_010874774.1	WP_010874774.1	WP_010874774.1	WP_010874774.1	WP_014325523.1	WP_010874774.1	WP_014325523.1	WP_010874774.1	WP_014325523.1	WP_010874774.1	WP_014325523.1	WP_014325523.1	WP_010874774.1	WP_010874774.1	WP_010874774.1	WP_014325523.1
WP_019830457.1	WP_014325532.1	WP_014325532.1	WP_015344912.1	WP_015344912.1	WP_015344912.1	WP_015344912.1	WP_015344912.1	WP_014325532.1	WP_014325532.1	WP_015344912.1	NP_110124.1	WP_014325532.1	WP_015344912.1	WP_053344085.1	WP_015344912.1	WP_014325532.1	WP_014325532.1	WP_014325532.1	WP_014325532.1	WP_014325532.1	WP_015344912.1	WP_014325532.1	WP_015344912.1	WP_014325532.1	WP_015344912.1	WP_015344912.1	WP_015344912.1	WP_015344912.1	WP_015344912.1	WP_015344912.1	WP_015344912.1	WP_015344912.1	WP_015344912.1	WP_015344912.1	WP_015344912.1	WP_015344912.1	WP_015344912.1	WP_014325532.1	WP_015344912.1	WP_014325532.1	WP_015344912.1	WP_014325532.1	WP_015344912.1	WP_014325532.1	WP_014325532.1	WP_015344912.1	WP_015344912.1	WP_015344912.1	WP_014325532.1
WP_019830464.1	WP_014325471.1	WP_014325471.1	WP_010874695.1	WP_010874695.1	WP_010874695.1	WP_010874695.1	WP_010874695.1	WP_014325471.1	WP_014325471.1	WP_010874695.1	NP_110027.1	WP_014325471.1	WP_010874695.1	WP_014325471.1	WP_010874695.1	WP_014325471.1	WP_019830464.1	WP_019830464.1	WP_014325471.1	WP_014325471.1	WP_010874695.1	WP_014325471.1	WP_010874695.1	WP_014325471.1	WP_010874695.1	WP_010874695.1	WP_010874695.1	WP_010874695.1	WP_010874695.1	WP_010874695.1	WP_010874695.1	WP_010874695.1	WP_010874695.1	WP_010874695.1	WP_010874695.1	WP_010874695.1	WP_010874695.1	WP_014325471.1	WP_010874695.1	WP_014325471.1	WP_010874695.1	WP_014325471.1	WP_010874695.1	WP_014325471.1	WP_014325471.1	WP_010874695.1	WP_010874695.1	WP_010874695.1	WP_014325471.1
WP_019830471.1	WP_014325506.1	WP_053344015.1	WP_053344104.1	WP_010874751.1	WP_010874751.1	WP_010874751.1	WP_010874751.1	WP_014574965.1	WP_053344142.1	WP_010874751.1	NP_110083.1	WP_053344168.1	WP_038534406.1	WP_053344083.1	WP_053870241.1	WP_017532782.1	WP_098363664.1	WP_086136156.1	WP_086136148.1	WP_010874751.1	WP_010874751.1	WP_010874751.1	WP_010874751.1	WP_098363659.1	WP_010874751.1	WP_010874751.1	WP_010874751.1	WP_010874751.1	WP_010874751.1	WP_010874751.1	WP_058140843.1	WP_010874751.1	WP_010874751.1	WP_010874751.1	WP_010874751.1	WP_010874751.1	WP_010874751.1	WP_010874751.1	WP_010874751.1	WP_010874751.1	WP_010874751.1	WP_010874751.1	WP_010874751.1	WP_010874751.1	WP_010874751.1	WP_010874751.1	WP_010874751.1	WP_010874751.1	WP_010874751.1
WP_019830474.1	WP_014325309.1	WP_019830474.1	WP_014325309.1	WP_014325309.1	WP_014325309.1	WP_014325309.1	WP_014325309.1	WP_014574852.1	WP_014325309.1	WP_014325309.1	NP_109738.1	WP_019830474.1	WP_014325309.1	WP_014325309.1	WP_014325309.1	WP_017532729.1	WP_019830474.1	WP_019830474.1	WP_019830474.1	WP_019830474.1	WP_098363684.1	WP_014325309.1	WP_014325309.1	WP_019830474.1	WP_014325309.1	WP_014325309.1	WP_014325309.1	WP_014325309.1	WP_014325309.1	WP_014325309.1	WP_014325309.1	WP_014325309.1	WP_014325309.1	WP_014325309.1	WP_014325309.1	WP_014325309.1	WP_014325309.1	WP_019830474.1	WP_014325309.1	WP_014325309.1	WP_014325309.1	WP_014325309.1	WP_014325309.1	WP_098363724.1	WP_073479248.1	WP_014325309.1	WP_014325309.1	WP_014325309.1	WP_019830474.1
WP_019830475.1	WP_014325321.1	WP_014325321.1	WP_010874428.1	WP_010874428.1	WP_010874428.1	WP_010874428.1	WP_010874428.1	WP_014325321.1	WP_014325321.1	WP_010874428.1	NP_109759.1	WP_014325321.1	WP_010874428.1	WP_014325321.1	WP_010874428.1	WP_014325321.1	WP_014325321.1	WP_014325321.1	WP_014325321.1	WP_014325321.1	WP_010874428.1	WP_014325321.1	WP_086132710.1	WP_014325321.1	WP_010874428.1	WP_010874428.1	WP_010874428.1	WP_010874428.1	WP_010874428.1	WP_010874428.1	WP_010874428.1	WP_010874428.1	WP_010874428.1	WP_010874428.1	WP_010874428.1	WP_010874428.1	WP_010874428.1	WP_014325321.1	WP_010874428.1	WP_014325321.1	WP_010874428.1	WP_014325321.1	WP_010874428.1	WP_014325321.1	WP_014325321.1	WP_010874428.1	WP_010874428.1	WP_010874428.1	WP_014325321.1
WP_019830477.1	WP_014325405.1	WP_014325405.1	WP_010874567.1	WP_010874567.1	WP_053344177.1	WP_010874567.1	WP_010874567.1	WP_014325405.1	WP_014325405.1	WP_010874567.1	NP_109898.1	WP_014325405.1	WP_010874567.1	WP_014325405.1	WP_010874567.1	WP_014325405.1	WP_019830477.1	WP_019830477.1	WP_014325405.1	WP_014325405.1	WP_010874567.1	WP_014325405.1	WP_010874567.1	WP_014325405.1	WP_010874567.1	WP_010874567.1	WP_010874567.1	WP_010874567.1	WP_010874567.1	WP_010874567.1	WP_010874567.1	WP_010874567.1	WP_010874567.1	WP_010874567.1	WP_010874567.1	WP_010874567.1	WP_010874567.1	WP_014325405.1	WP_010874567.1	WP_014325405.1	WP_010874567.1	WP_014325405.1	WP_010874567.1	WP_014325405.1	WP_014325405.1	WP_010874567.1	WP_010874567.1	WP_010874567.1	WP_014325405.1
WP_019830482.1	WP_010874961.1	WP_010874961.1	WP_053344109.1	WP_010874961.1	WP_010874961.1	WP_010874961.1	WP_010874961.1	WP_010874961.1	WP_010874961.1	WP_010874961.1	NP_110293.1	WP_010874961.1	WP_010874961.1	WP_010874961.1	WP_010874961.1	WP_010874961.1	WP_019830482.1	WP_019830482.1	WP_010874961.1	WP_010874961.1	WP_010874961.1	WP_010874961.1	WP_010874961.1	WP_010874961.1	WP_010874961.1	WP_010874961.1	WP_010874961.1	WP_010874961.1	WP_010874961.1	WP_010874961.1	WP_010874961.1	WP_010874961.1	WP_010874961.1	WP_010874961.1	WP_010874961.1	WP_010874961.1	WP_010874961.1	WP_010874961.1	WP_010874961.1	WP_010874961.1	WP_010874961.1	WP_010874961.1	WP_010874961.1	WP_010874961.1	WP_010874961.1	WP_010874961.1	WP_010874961.1	WP_010874961.1	WP_010874961.1
WP_019830484.1	WP_010874359.1	WP_010874359.1	WP_010874359.1	WP_010874359.1	WP_010874359.1	WP_010874359.1	WP_010874359.1	WP_010874359.1	WP_010874359.1	WP_010874359.1	NP_109690.1	WP_010874359.1	WP_010874359.1	WP_010874359.1	WP_010874359.1	WP_010874359.1	WP_019830484.1	WP_019830484.1	WP_010874359.1	WP_010874359.1	WP_010874359.1	WP_010874359.1	WP_010874359.1	WP_010874359.1	WP_010874359.1	WP_010874359.1	WP_010874359.1	WP_010874359.1	WP_010874359.1	WP_010874359.1	WP_010874359.1	WP_010874359.1	WP_010874359.1	WP_010874359.1	WP_010874359.1	WP_010874359.1	WP_010874359.1	WP_010874359.1	WP_010874359.1	WP_010874359.1	WP_010874359.1	WP_010874359.1	WP_010874359.1	WP_010874359.1	WP_010874359.1	WP_010874359.1	WP_010874359.1	WP_010874359.1	WP_010874359.1
WP_019830485.1	WP_014325678.1	WP_053344026.1	WP_010875040.1	WP_010875040.1	WP_010875040.1	WP_010875040.1	WP_010875040.1	WP_014325678.1	WP_014325678.1	WP_010875040.1	NP_110372.1	WP_014325678.1	WP_038534329.1	WP_014325678.1	WP_010875040.1	WP_014325678.1	WP_019830485.1	WP_019830485.1	WP_014325678.1	WP_014325678.1	WP_010875040.1	WP_014325678.1	WP_010875040.1	WP_014325678.1	WP_010875040.1	WP_010875040.1	WP_038534329.1	WP_038534329.1	WP_038534329.1	WP_038534329.1	WP_038534329.1	WP_038534329.1	WP_010875040.1	WP_038534329.1	WP_038534329.1	WP_038534329.1	WP_038534329.1	WP_014325678.1	WP_010875040.1	WP_014325678.1	WP_010875040.1	WP_014325678.1	WP_010875040.1	WP_014325678.1	WP_014325678.1	WP_010875040.1	WP_010875040.1	WP_010875040.1	WP_014325678.1
WP_019830488.1	WP_014325644.1	WP_014325644.1	WP_010874985.1	WP_010874985.1	WP_010874985.1	WP_010874985.1	WP_010874985.1	WP_014325644.1	WP_053344149.1	WP_010874985.1	NP_110317.1	WP_014325644.1	WP_010874985.1	WP_014325644.1	WP_010874985.1	WP_014325644.1	WP_019830488.1	WP_019830488.1	WP_014325644.1	WP_014325644.1	WP_010874985.1	WP_014325644.1	WP_010874985.1	WP_014325644.1	WP_086118766.1	WP_010874985.1	WP_010874985.1	WP_010874985.1	WP_010874985.1	WP_010874985.1	WP_010874985.1	WP_010874985.1	WP_010874985.1	WP_010874985.1	WP_010874985.1	WP_010874985.1	WP_010874985.1	WP_014325644.1	WP_010874985.1	WP_014325644.1	WP_010874985.1	WP_014325644.1	WP_010874985.1	WP_014325644.1	WP_014325644.1	WP_010874985.1	WP_010874985.1	WP_010874985.1	WP_014325644.1
WP_019830489.1	WP_014325641.1	WP_014325641.1	WP_014325641.1	WP_014325641.1	WP_014325641.1	WP_014325641.1	WP_014325641.1	WP_014325641.1	WP_014325641.1	WP_015344928.1	NP_110312.1	WP_014325641.1	WP_014325641.1	WP_014325641.1	WP_014325641.1	WP_014325641.1	WP_019830489.1	WP_019830489.1	WP_014325641.1	WP_014325641.1	WP_015344928.1	WP_014325641.1	WP_015344928.1	WP_014325641.1	WP_014325641.1	WP_014325641.1	WP_014325641.1	WP_014325641.1	WP_014325641.1	WP_014325641.1	WP_014325641.1	WP_014325641.1	WP_014325641.1	WP_014325641.1	WP_014325641.1	WP_014325641.1	WP_014325641.1	WP_014325641.1	WP_014325641.1	WP_014325641.1	WP_014325641.1	WP_014325641.1	WP_015344928.1	WP_014325641.1	WP_014325641.1	WP_014325641.1	WP_014325641.1	WP_014325641.1	WP_014325641.1
WP_042659166.1	WP_042659166.1	WP_042659166.1	WP_042659166.1	WP_042659166.1	WP_042659166.1	WP_042659166.1	WP_042659166.1	WP_042659166.1	WP_042659166.1	WP_042659166.1	YP_009121710.1	WP_042659166.1	WP_042659166.1	WP_042659166.1	WP_042659166.1	WP_042659166.1	WP_042659166.1	WP_042659166.1	WP_042659166.1	WP_042659166.1	WP_042659166.1	WP_042659166.1	WP_042659166.1	WP_042659166.1	WP_042659166.1	WP_042659166.1	WP_042659166.1	WP_042659166.1	WP_042659166.1	WP_042659166.1	WP_042659166.1	WP_042659166.1	WP_042659166.1	WP_042659166.1	WP_042659166.1	WP_042659166.1	WP_042659166.1	WP_042659166.1	WP_042659166.1	WP_042659166.1	WP_042659166.1	WP_042659166.1	WP_042659166.1	WP_042659166.1	WP_042659166.1	WP_042659166.1	WP_042659166.1	WP_042659166.1	WP_042659166.1
WP_080582803.1	WP_080582803.1	WP_080582803.1	WP_080713783.1	WP_080713783.1	WP_080713783.1	WP_080713783.1	WP_080713783.1	WP_080582803.1	WP_080582803.1	WP_080713783.1	NP_110353.1	WP_080582803.1	WP_080713783.1	WP_080582803.1	WP_080713783.1	WP_080582803.1	WP_080582803.1	WP_080582803.1	WP_080582803.1	WP_080582803.1	WP_080713783.1	WP_080582803.1	WP_080713783.1	WP_080582803.1	WP_080713783.1	WP_080713783.1	WP_080713783.1	WP_080713783.1	WP_080713783.1	WP_080713783.1	WP_080713783.1	WP_080713783.1	WP_080713783.1	WP_080713783.1	WP_080713783.1	WP_080713783.1	WP_080713783.1	WP_080582803.1	WP_080713783.1	WP_080582803.1	WP_080713783.1	WP_080582803.1	WP_080713783.1	WP_080582803.1	WP_080582803.1	WP_080713783.1	WP_080713783.1	WP_080713783.1	WP_080582803.1
WP_080996540.1	WP_010874542.1	WP_010874542.1	WP_010874542.1	WP_010874542.1	WP_010874542.1	WP_010874542.1	WP_010874542.1	WP_010874542.1	WP_010874542.1	WP_010874542.1	NP_109873.1	WP_010874542.1	WP_010874542.1	WP_010874542.1	WP_010874542.1	WP_010874542.1	WP_080996540.1	WP_080996540.1	WP_010874542.1	WP_010874542.1	WP_010874542.1	WP_010874542.1	WP_010874542.1	WP_010874542.1	WP_010874542.1	WP_010874542.1	WP_010874542.1	WP_010874542.1	WP_010874542.1	WP_010874542.1	WP_010874542.1	WP_010874542.1	WP_010874542.1	WP_010874542.1	WP_010874542.1	WP_010874542.1	WP_010874542.1	WP_010874542.1	WP_010874542.1	WP_010874542.1	WP_010874542.1	WP_010874542.1	WP_010874542.1	WP_010874542.1	WP_010874542.1	WP_010874542.1	WP_010874542.1	WP_010874542.1	WP_010874542.1
WP_080996542.1	WP_042659185.1	WP_042659185.1	WP_042659185.1	WP_042659185.1	WP_042659185.1	WP_042659185.1	WP_042659185.1	WP_042659185.1	WP_042659185.1	WP_042659185.1	YP_009121733.1	WP_042659185.1	WP_042659185.1	WP_042659185.1	WP_042659185.1	WP_042659185.1	WP_080996542.1	WP_080996542.1	WP_042659185.1	WP_042659185.1	WP_042659185.1	WP_042659185.1	WP_042659185.1	WP_042659185.1	WP_042659185.1	WP_042659185.1	WP_042659185.1	WP_042659185.1	WP_042659185.1	WP_042659185.1	WP_042659185.1	WP_042659185.1	WP_042659185.1	WP_042659185.1	WP_042659185.1	WP_042659185.1	WP_042659185.1	WP_042659185.1	WP_042659185.1	WP_042659185.1	WP_042659185.1	WP_042659185.1	WP_042659185.1	WP_042659185.1	WP_042659185.1	WP_042659185.1	WP_042659185.1	WP_042659185.1	WP_042659185.1
[truncated: 38 more columns]
