# Supplementary material for: Reverse vaccinology and subtractive genomics reveal new therapeutic targets against Mycoplasma pneumoniae: a causative agent of pneumonia
Source: R Soc Open Sci. 2019 Jul 31;6(7):190907. doi: 10.1098/rsos.190907 (PMC6689572; doi:10.1098/rsos.190907)
Supplement: Proteins identified in some bacterial strains of M. pneumonia of interest. [file rsos190907supp25.txt]

WP_010874858.1,WP_017532743.1,WP_026088317.1,WP_053344002.1,WP_080774612.1	WP_010874768.1,WP_010874858.1,WP_014325342.1,WP_014325401.1,WP_014325550.1	WP_017532743.1,WP_026088317.1,WP_053344002.1,WP_053344020.1,WP_080774612.1	WP_010874768.1,WP_010874858.1,WP_038534378.1,WP_053344051.1	WP_010874768.1,WP_010874858.1,WP_038534378.1,WP_053344051.1	WP_010874768.1,WP_010874858.1,WP_038534378.1,WP_053344051.1	WP_010874768.1,WP_010874858.1,WP_038534378.1,WP_053344051.1	WP_010874768.1,WP_010874858.1,WP_038534378.1,WP_053344051.1	WP_010874768.1,WP_010874858.1,WP_014325550.1,WP_014574908.1,WP_017532743.1	WP_010874768.1,WP_010874858.1,WP_017532743.1,WP_026088317.1,WP_053344002.1	WP_010874562.1,WP_010874858.1,WP_041359995.1,WP_080774612.1	NP_109789.1,NP_109893.1,NP_110100.1,NP_110150.1,NP_110190.1	WP_010874858.1,WP_017532743.1,WP_026088317.1,WP_053344002.1,WP_080996918.1	WP_010874858.1,WP_038534378.1,WP_038534492.1,WP_080713780.1	WP_010874768.1,WP_010874858.1,WP_017532743.1,WP_026088317.1,WP_053344077.1	WP_010874768.1,WP_010874858.1,WP_038534378.1,WP_053344051.1	WP_010874768.1,WP_010874858.1,WP_017532743.1,WP_026088317.1,WP_053344002.1	WP_010874768.1,WP_010874858.1,WP_017532743.1,WP_026088317.1,WP_053344002.1	WP_010874768.1,WP_010874858.1,WP_017532743.1,WP_026088317.1,WP_053344002.1	WP_010874768.1,WP_017532743.1,WP_026088317.1,WP_053344002.1,WP_053344020.1	WP_010874768.1,WP_017532743.1,WP_026088317.1,WP_053344002.1,WP_053344020.1	WP_010874562.1,WP_010874768.1,WP_010874858.1,WP_041359995.1	WP_010874768.1,WP_010874858.1,WP_014325342.1,WP_014325401.1,WP_014325550.1	WP_010874562.1,WP_010874768.1,WP_010874858.1,WP_041359995.1	WP_010874768.1,WP_010874858.1,WP_017532743.1,WP_026088317.1,WP_053344002.1	WP_010874768.1,WP_010874858.1,WP_038534378.1,WP_053344051.1	WP_010874768.1,WP_010874858.1,WP_038534378.1,WP_053344051.1	WP_010874858.1,WP_038534378.1,WP_053344051.1,WP_081091884.1			WP_010874858.1,WP_038534378.1,WP_058129034.1	WP_053344051.1,WP_058140835.1	WP_010874858.1,WP_038534378.1,WP_053344051.1	WP_038534378.1,WP_053344051.1,WP_058141072.1,WP_081039321.1	WP_038534378.1,WP_053344051.1,WP_058140963.1	WP_081038398.1	WP_038534378.1,WP_053344051.1,WP_058158209.1	WP_053344051.1,WP_058158220.1	WP_010874768.1,WP_017532743.1,WP_026088317.1,WP_053344002.1,WP_053344020.1	WP_010874768.1,WP_010874858.1,WP_038534378.1,WP_053344051.1	WP_010874768.1,WP_010874858.1,WP_014325342.1,WP_014325401.1,WP_014325550.1	WP_010874768.1,WP_010874858.1,WP_038534378.1,WP_053344051.1	WP_010874768.1,WP_010874858.1,WP_014325342.1,WP_014325401.1,WP_014325550.1	WP_010874562.1,WP_010874858.1,WP_041359995.1,WP_080774612.1	WP_010874768.1,WP_010874858.1,WP_017532743.1,WP_026088317.1,WP_053344002.1	WP_010874768.1,WP_010874858.1,WP_017532743.1,WP_026088317.1,WP_053344002.1	WP_010874768.1,WP_010874858.1,WP_038534378.1,WP_053344051.1	WP_010874768.1,WP_010874858.1,WP_038534378.1,WP_053344051.1	WP_010874768.1,WP_010874858.1,WP_038534378.1,WP_053344051.1	WP_010874768.1,WP_017532743.1,WP_026088317.1,WP_053344002.1,WP_053344020.1
WP_014574906.1,WP_014574951.1,WP_014574958.1	WP_014325474.1,WP_014325487.1,WP_014574906.1	WP_014574906.1,WP_014574951.1,WP_053344010.1	WP_014574906.1,WP_015344905.1,WP_053344103.1,WP_053344110.1	WP_014574906.1,WP_015344905.1,WP_053344041.1,WP_053344110.1	WP_014574906.1,WP_015344905.1,WP_038534392.1,WP_053344047.1	WP_014574906.1,WP_015344905.1,WP_053344041.1,WP_053344110.1	WP_014574906.1,WP_015344905.1,WP_053344041.1,WP_053344047.1	WP_014574906.1,WP_014574951.1,WP_014574958.1	WP_014574906.1,WP_014574951.1,WP_014574958.1	WP_014574906.1,WP_015344905.1,WP_015344927.1,WP_045015109.1	NP_109889.2,NP_110031.2,NP_110053.2,NP_110304.2	WP_014574906.1,WP_014574951.1,WP_014574958.1	WP_015344905.1,WP_038534375.1,WP_038534392.1,WP_038534466.1	WP_014574906.1,WP_053344010.1,WP_053344082.1	WP_014574906.1,WP_015344905.1,WP_053344047.1,WP_053870240.1	WP_014574906.1,WP_014574951.1,WP_053868288.1	WP_014574906.1,WP_014574951.1,WP_014574958.1	WP_014574906.1,WP_014574951.1,WP_014574958.1	WP_014574906.1,WP_014574951.1,WP_053868288.1	WP_014574906.1,WP_014574951.1,WP_086131719.1	WP_014574906.1,WP_015344905.1,WP_015344927.1,WP_098363689.1	WP_014325487.1,WP_014574906.1,WP_053344082.1	WP_014574906.1,WP_015344905.1,WP_015344927.1,WP_086132719.1	WP_014574906.1,WP_014574951.1,WP_086131719.1	WP_014574906.1,WP_015344905.1,WP_053344041.1,WP_054175406.1	WP_014574906.1,WP_015344905.1,WP_054175406.1,WP_098363672.1	WP_014574906.1,WP_015344905.1,WP_038534466.1,WP_053870240.1				WP_081038300.1	WP_081038903.1	WP_014325397.1	WP_014574906.1		WP_014574906.1		WP_014574906.1,WP_053344010.1,WP_086135260.1	WP_014574906.1,WP_015344905.1,WP_015344927.1,WP_086132308.1	WP_014325487.1,WP_014574906.1,WP_086137872.1	WP_014574906.1,WP_015344905.1,WP_053344110.1,WP_086132308.1	WP_014574906.1,WP_014574951.1,WP_054175918.1	WP_014574906.1,WP_015344905.1,WP_015344927.1,WP_045015109.1	WP_014574906.1,WP_014574951.1,WP_053868288.1	WP_014574906.1,WP_014574951.1,WP_053344059.1	WP_014574906.1,WP_015344905.1,WP_054173781.1,WP_086132308.1	WP_014574906.1,WP_015344905.1,WP_053344103.1,WP_086131713.1	WP_014574906.1,WP_015344905.1,WP_053344110.1,WP_098363697.1	WP_014574906.1,WP_014574951.1,WP_053868288.1
WP_026088307.1,WP_054174979.1,WP_073479260.1,WP_073479263.1	WP_014325373.1,WP_014325570.1,WP_073479263.1,WP_080582794.1	WP_054174979.1,WP_073479260.1,WP_073479263.1,WP_080996631.1	WP_010874456.1,WP_010874501.1,WP_054174932.1	WP_010874456.1,WP_010874501.1,WP_054174932.1	WP_010874456.1,WP_010874501.1,WP_054174932.1	WP_010874456.1,WP_010874501.1,WP_041359960.1,WP_054174932.1	WP_010874456.1,WP_010874501.1,WP_041359960.1,WP_054174932.1	WP_026088307.1,WP_054174979.1,WP_073479260.1,WP_073479263.1	WP_053344131.1,WP_054174979.1,WP_073479260.1,WP_073479263.1	WP_010874501.1,WP_041359960.1,WP_054174932.1,WP_080774610.1	NP_109832.1,NP_110058.1,NP_110097.1,NP_110188.1	WP_054174979.1,WP_073479260.1,WP_073479263.1,WP_080996631.1	WP_038534355.1,WP_054174932.1	WP_014325373.1,WP_026088307.1,WP_054174979.1,WP_073479263.1	WP_010874456.1,WP_010874501.1,WP_041359960.1,WP_054174932.1	WP_026088307.1,WP_054174979.1,WP_073479260.1,WP_073479263.1	WP_054174979.1,WP_073479263.1	WP_026088307.1,WP_054174979.1,WP_073479260.1,WP_073479263.1	WP_054174979.1,WP_073479260.1,WP_073479263.1,WP_080996631.1	WP_054174979.1,WP_073479260.1,WP_073479263.1,WP_080996631.1	WP_054174932.1,WP_098363692.1	WP_014325373.1,WP_054174979.1,WP_073479263.1,WP_080582794.1	WP_010874501.1,WP_054174932.1,WP_080774610.1	WP_054174979.1,WP_073479263.1	WP_010874456.1,WP_010874501.1,WP_054174932.1	WP_054174932.1,WP_098363678.1	WP_010874456.1,WP_010874501.1,WP_054174932.1			WP_054174932.1,WP_058129030.1,WP_081038901.1	WP_010874456.1,WP_010874501.1,WP_054174932.1	WP_054174932.1,WP_058129030.1,WP_081038902.1	WP_010874456.1,WP_054174932.1	WP_010874456.1,WP_010874501.1,WP_054174932.1	WP_058129050.1	WP_010874501.1,WP_054174932.1,WP_058158211.1	WP_054174932.1,WP_058158219.1,WP_081038375.1	WP_054174979.1,WP_073479260.1,WP_073479263.1,WP_080996631.1	WP_054174932.1,WP_098363678.1	WP_073479263.1,WP_080582794.1,WP_086137894.1	WP_010874456.1,WP_010874501.1,WP_054174932.1	WP_014325373.1,WP_054174979.1,WP_073479263.1,WP_080582794.1	WP_010874501.1,WP_041359960.1,WP_054174932.1,WP_080774610.1	WP_054174979.1,WP_073479263.1	WP_026088307.1,WP_054174979.1,WP_073479260.1,WP_073479263.1	WP_010874456.1,WP_010874501.1,WP_054174932.1	WP_010874456.1,WP_010874501.1,WP_054174932.1	WP_054174932.1,WP_098363678.1	WP_054174979.1,WP_073479260.1,WP_080996631.1,WP_086135761.1
WP_014325572.1,WP_014574959.1,WP_026088318.1	WP_014325492.1,WP_014325572.1	WP_014325572.1,WP_014574959.1,WP_026088318.1	WP_010874861.1,WP_015344906.1	WP_010874861.1,WP_015344906.1	WP_010874861.1,WP_015344906.1	WP_010874861.1,WP_015344906.1	WP_010874861.1,WP_015344906.1	WP_014325572.1,WP_014574959.1,WP_026088318.1	WP_014574959.1,WP_026088318.1,WP_053344144.1	WP_010874628.1,WP_010874861.1,WP_015344906.1	NP_109959.1,NP_110057.1,NP_110193.1	WP_014325572.1,WP_014574959.1,WP_026088318.1	WP_010874861.1,WP_015344906.1	WP_014325572.1,WP_014574959.1,WP_026088318.1	WP_010874861.1,WP_015344906.1	WP_014325572.1,WP_014574959.1,WP_026088318.1	WP_014325572.1,WP_014574959.1,WP_026088318.1	WP_014325572.1,WP_014574959.1,WP_026088318.1	WP_014325572.1,WP_014574959.1,WP_026088318.1	WP_014325572.1,WP_014574959.1,WP_026088318.1	WP_010874628.1,WP_010874861.1,WP_015344906.1	WP_014325492.1,WP_014325572.1,WP_026088318.1	WP_010874628.1,WP_010874861.1,WP_015344906.1	WP_014325572.1,WP_014574959.1,WP_026088318.1	WP_010874861.1,WP_015344906.1	WP_010874861.1,WP_015344906.1	WP_010874861.1,WP_015344906.1		WP_015344906.1,WP_058158337.1	WP_010874861.1,WP_015344906.1	WP_010874861.1,WP_015344906.1	WP_010874861.1,WP_015344906.1	WP_010874628.1,WP_010874861.1,WP_015344906.1	WP_010874861.1,WP_015344906.1	WP_010874861.1,WP_015344906.1	WP_010874861.1,WP_015344906.1	WP_010874861.1,WP_015344906.1	WP_014325572.1,WP_014574959.1,WP_026088318.1	WP_010874861.1,WP_015344906.1	WP_014325492.1,WP_014325572.1,WP_026088318.1	WP_010874861.1,WP_015344906.1	WP_014325492.1,WP_014325572.1,WP_026088318.1	WP_010874628.1,WP_010874861.1,WP_015344906.1	WP_014325572.1,WP_014574959.1,WP_026088318.1	WP_014325572.1,WP_014574959.1,WP_026088318.1	WP_010874861.1,WP_015344906.1	WP_010874861.1,WP_015344906.1	WP_010874861.1,WP_015344906.1	WP_014325572.1,WP_014574959.1,WP_026088318.1
WP_010874766.1,WP_014325400.1	WP_010874766.1,WP_014325400.1	WP_010874766.1,WP_014325400.1	WP_010874561.1,WP_010874766.1	WP_010874561.1,WP_010874766.1	WP_010874561.1,WP_010874766.1	WP_010874561.1,WP_010874766.1	WP_010874561.1,WP_010874766.1	WP_010874766.1,WP_014325400.1	WP_010874766.1,WP_014325400.1	WP_010874561.1,WP_010874766.1	NP_109892.1,NP_110098.1	WP_010874766.1,WP_014325400.1	WP_010874561.1,WP_010874766.1	WP_010874766.1,WP_014325400.1	WP_010874561.1,WP_010874766.1	WP_010874766.1,WP_014325400.1	WP_010874766.1,WP_014325400.1	WP_010874766.1,WP_014325400.1	WP_010874766.1,WP_014325400.1	WP_010874766.1,WP_014325400.1	WP_010874561.1,WP_010874766.1	WP_010874766.1,WP_014325400.1	WP_010874561.1,WP_010874766.1	WP_010874766.1,WP_014325400.1	WP_010874561.1,WP_010874766.1	WP_010874561.1,WP_010874766.1	WP_010874561.1,WP_010874766.1	WP_081038366.1	WP_058158292.1	WP_010874561.1,WP_010874766.1	WP_010874561.1,WP_010874766.1	WP_010874561.1,WP_010874766.1	WP_010874561.1,WP_010874766.1	WP_010874561.1,WP_010874766.1	WP_010874561.1,WP_010874766.1	WP_010874561.1,WP_010874766.1	WP_010874561.1,WP_010874766.1	WP_010874766.1,WP_014325400.1	WP_010874561.1,WP_010874766.1	WP_010874766.1,WP_014325400.1	WP_010874561.1,WP_010874766.1	WP_010874766.1,WP_014325400.1	WP_010874561.1,WP_010874766.1	WP_010874766.1,WP_014325400.1	WP_010874766.1,WP_014325400.1	WP_010874561.1,WP_010874766.1	WP_010874561.1,WP_010874766.1	WP_010874561.1,WP_010874766.1	WP_010874766.1,WP_014325400.1
WP_014574885.1,WP_014574994.1	WP_014574885.1,WP_014574994.1	WP_014574885.1,WP_014574994.1	WP_014574885.1,WP_015344915.1	WP_014574885.1,WP_015344915.1	WP_014574885.1,WP_015344915.1	WP_014574885.1,WP_015344915.1	WP_014574885.1,WP_015344915.1	WP_014574885.1,WP_014574994.1	WP_014574885.1,WP_014574994.1	WP_014574885.1,WP_015344915.1		WP_014574885.1,WP_014574994.1	WP_038534363.1,WP_038534430.1	WP_014574885.1,WP_014574994.1	WP_014574885.1,WP_015344915.1	WP_014574885.1,WP_014574994.1	WP_014574885.1,WP_014574994.1	WP_014574885.1,WP_014574994.1	WP_014574885.1,WP_014574994.1	WP_014574885.1,WP_014574994.1	WP_014574885.1,WP_015344915.1	WP_014574885.1,WP_014574994.1	WP_014574885.1,WP_015344915.1	WP_014574885.1,WP_014574994.1	WP_014574885.1,WP_015344915.1	WP_014574885.1,WP_015344915.1	WP_014574885.1,WP_015344915.1		WP_058158289.1	WP_014574885.1,WP_015344915.1	WP_014574885.1,WP_015344915.1	WP_014574885.1,WP_015344915.1	WP_014574885.1	WP_014574885.1,WP_015344915.1		WP_014574885.1,WP_015344915.1	WP_014574885.1,WP_015344915.1	WP_014574885.1,WP_014574994.1	WP_014574885.1,WP_015344915.1	WP_014574885.1,WP_014574994.1	WP_014574885.1,WP_015344915.1	WP_014574885.1,WP_014574994.1	WP_014574885.1,WP_015344915.1	WP_014574885.1,WP_014574994.1	WP_014574885.1,WP_014574994.1	WP_014574885.1,WP_015344915.1	WP_014574885.1,WP_015344915.1	WP_014574885.1,WP_015344915.1	WP_014574885.1,WP_014574994.1
WP_017532689.1,WP_017532795.1	WP_017532689.1,WP_017532795.1	WP_017532689.1,WP_017532795.1	WP_017532689.1,WP_017532795.1	WP_017532689.1,WP_017532795.1	WP_017532689.1,WP_017532795.1	WP_017532689.1,WP_017532795.1	WP_017532689.1,WP_017532795.1	WP_017532689.1,WP_017532795.1	WP_017532689.1,WP_017532795.1	WP_017532689.1,WP_017532795.1		WP_017532689.1,WP_017532795.1	WP_017532689.1,WP_017532795.1	WP_017532689.1,WP_017532795.1	WP_017532689.1,WP_017532795.1	WP_017532689.1,WP_017532795.1	WP_017532689.1,WP_017532795.1	WP_017532689.1,WP_017532795.1	WP_017532689.1,WP_017532795.1	WP_017532689.1,WP_017532795.1	WP_017532689.1,WP_017532795.1	WP_017532689.1,WP_017532795.1	WP_017532689.1,WP_017532795.1	WP_017532689.1,WP_017532795.1	WP_017532689.1,WP_017532795.1	WP_017532689.1,WP_017532795.1	WP_017532689.1,WP_017532795.1		WP_017532689.1	WP_017532689.1,WP_017532795.1	WP_017532689.1,WP_017532795.1	WP_017532689.1,WP_017532795.1	WP_017532689.1,WP_017532795.1	WP_017532689.1,WP_017532795.1	WP_017532795.1	WP_017532689.1,WP_017532795.1	WP_017532689.1,WP_017532795.1	WP_017532689.1,WP_017532795.1	WP_017532689.1,WP_017532795.1	WP_017532689.1,WP_017532795.1	WP_017532689.1,WP_017532795.1	WP_017532689.1,WP_017532795.1	WP_017532689.1,WP_017532795.1	WP_017532689.1,WP_017532795.1	WP_017532689.1,WP_017532795.1	WP_017532689.1,WP_017532795.1	WP_017532689.1,WP_017532795.1	WP_017532689.1,WP_017532795.1	WP_017532689.1,WP_017532795.1
WP_014325337.1	WP_014325337.1	WP_014325337.1	WP_010874451.1,WP_010874487.1	WP_010874451.1,WP_010874487.1	WP_010874451.1,WP_010874487.1	WP_010874451.1,WP_010874487.1	WP_010874451.1,WP_010874487.1	WP_014325337.1	WP_014325337.1	WP_010874451.1,WP_010874487.1	NP_109782.1,NP_109818.1	WP_014325337.1	WP_010874451.1,WP_010874487.1	WP_014325337.1	WP_010874451.1,WP_010874487.1	WP_014325337.1	WP_014325337.1	WP_014325337.1	WP_014325337.1	WP_014325337.1	WP_010874451.1,WP_010874487.1	WP_014325337.1	WP_010874451.1,WP_010874487.1	WP_014325337.1	WP_010874451.1,WP_010874487.1	WP_010874451.1,WP_010874487.1	WP_010874451.1,WP_010874487.1	WP_010874487.1		WP_010874451.1,WP_010874487.1	WP_010874451.1,WP_010874487.1	WP_010874451.1,WP_010874487.1	WP_010874451.1,WP_058141078.1	WP_010874451.1,WP_010874487.1	WP_010874451.1,WP_010874487.1	WP_010874451.1,WP_010874487.1	WP_010874451.1,WP_010874487.1	WP_014325337.1	WP_010874451.1,WP_010874487.1	WP_014325337.1	WP_010874451.1,WP_010874487.1	WP_014325337.1	WP_010874451.1,WP_010874487.1	WP_014325337.1	WP_014325337.1	WP_010874451.1,WP_010874487.1	WP_010874451.1,WP_010874487.1	WP_010874451.1,WP_010874487.1	WP_014325337.1
WP_027120941.1	WP_054175909.1	WP_027120941.1	WP_017532877.1,WP_038534354.1	WP_017532877.1,WP_038534354.1	WP_017532877.1,WP_038534354.1	WP_038534354.1	WP_038534354.1			WP_010874824.1,WP_038534354.1	NP_110156.1		WP_038534354.1	WP_027120941.1	WP_017532877.1,WP_038534354.1		WP_027120941.1	WP_027120941.1	WP_027120941.1	WP_027120941.1	WP_038534354.1,WP_098363691.1	WP_027120941.1	WP_010874824.1		WP_017532877.1,WP_038534354.1	WP_017532877.1,WP_038534354.1	WP_017532877.1,WP_038534354.1	WP_058157830.1	WP_038534354.1,WP_081038992.1	WP_017532877.1,WP_038534354.1	WP_017532877.1,WP_038534354.1	WP_017532877.1,WP_038534354.1	WP_017532877.1,WP_038534354.1	WP_017532877.1,WP_038534354.1	WP_017532877.1,WP_038534354.1	WP_017532877.1,WP_038534354.1	WP_017532877.1,WP_038534354.1	WP_027120941.1	WP_038534354.1	WP_027120941.1,WP_054175909.1	WP_017532877.1,WP_038534354.1	WP_027120941.1,WP_054175909.1	WP_010874824.1,WP_038534354.1			WP_017532877.1,WP_038534354.1	WP_017532877.1,WP_038534354.1	WP_038534354.1,WP_098363700.1	WP_027120941.1
WP_014325303.1	WP_014325303.1	WP_014325303.1	WP_010874398.1,WP_026088342.1	WP_010874398.1,WP_026088342.1	WP_010874398.1,WP_026088342.1	WP_010874398.1,WP_026088342.1	WP_010874398.1,WP_026088342.1	WP_014325303.1	WP_014325303.1	WP_010874398.1		WP_014325303.1	WP_010874398.1,WP_026088342.1	WP_014325303.1	WP_010874398.1,WP_026088342.1	WP_014325303.1	WP_014325303.1	WP_014325303.1	WP_014325303.1	WP_054174997.1	WP_010874398.1	WP_014325303.1	WP_010874398.1	WP_014325303.1	WP_010874398.1,WP_026088342.1	WP_010874398.1,WP_026088342.1	WP_010874398.1,WP_026088342.1	WP_010874398.1,WP_026088342.1	WP_010874398.1,WP_026088342.1	WP_010874398.1,WP_026088342.1	WP_010874398.1,WP_026088342.1	WP_010874398.1,WP_026088342.1	WP_010874398.1,WP_026088342.1	WP_010874398.1,WP_026088342.1	WP_010874398.1,WP_026088342.1	WP_010874398.1,WP_026088342.1	WP_010874398.1,WP_026088342.1	WP_054174997.1	WP_010874398.1,WP_026088342.1	WP_014325303.1	WP_010874398.1,WP_026088342.1	WP_014325303.1	WP_010874398.1	WP_014325303.1	WP_014325303.1	WP_010874398.1,WP_026088342.1	WP_010874398.1,WP_026088342.1	WP_010874398.1,WP_026088342.1	WP_054174997.1
WP_010874448.1	WP_010874448.1,WP_010874769.1	WP_010874448.1	WP_010874448.1,WP_010874769.1	WP_010874448.1,WP_053344122.1	WP_010874448.1,WP_010874769.1	WP_010874448.1,WP_053344122.1	WP_010874448.1,WP_010874769.1	WP_010874448.1,WP_010874769.1	WP_010874448.1,WP_010874769.1	WP_010874448.1	NP_110101.1	WP_010874448.1,WP_010874769.1	WP_010874448.1	WP_010874448.1,WP_010874769.1	WP_010874448.1,WP_010874769.1	WP_010874448.1,WP_010874769.1	WP_010874448.1,WP_010874769.1	WP_010874448.1,WP_010874769.1	WP_010874448.1,WP_010874769.1	WP_010874448.1,WP_010874769.1	WP_010874448.1,WP_010874769.1	WP_010874448.1,WP_010874769.1	WP_010874448.1,WP_010874769.1	WP_010874448.1,WP_010874769.1	WP_010874769.1,WP_086118750.1	WP_010874448.1,WP_010874769.1	WP_010874448.1,WP_010874769.1						WP_058141153.1					WP_010874448.1,WP_010874769.1	WP_010874448.1,WP_010874769.1	WP_010874448.1,WP_010874769.1	WP_010874448.1,WP_010874769.1	WP_010874448.1,WP_010874769.1	WP_010874448.1	WP_010874448.1,WP_010874769.1	WP_010874448.1,WP_010874769.1	WP_010874448.1,WP_010874769.1	WP_010874448.1,WP_010874769.1	WP_010874448.1,WP_010874769.1	WP_010874448.1,WP_010874769.1
	WP_010874507.1		WP_010874507.1	WP_010874507.1	WP_010874507.1	WP_010874507.1	WP_010874507.1	WP_080998167.1		WP_010874507.1	NP_109838.1		WP_010874507.1		WP_010874507.1	WP_080998167.1	WP_014325343.1	WP_014325343.1	WP_086122275.1	WP_086122275.1	WP_010874507.1	WP_086138798.1	WP_010874507.1,WP_058141119.1	WP_086122275.1	WP_010874507.1,WP_053870239.1	WP_010874507.1,WP_053344049.1	WP_010874507.1			WP_010874507.1,WP_054173274.1	WP_010874507.1,WP_053344115.1	WP_010874507.1,WP_053344115.1	WP_010874507.1	WP_010874507.1		WP_010874507.1,WP_053344115.1	WP_010874507.1	WP_053344027.1	WP_010874507.1,WP_053344115.1	WP_010874507.1,WP_036449604.1	WP_010874507.1,WP_053344115.1	WP_010874507.1,WP_036449604.1	WP_010874507.1	WP_036449604.1,WP_080998167.1	WP_080998056.1	WP_010874507.1,WP_053344115.1	WP_010874507.1,WP_053344115.1	WP_010874507.1,WP_053344115.1	WP_086135759.1
WP_014325520.1,WP_053344198.1	WP_014325520.1,WP_014325552.1	WP_014325520.1,WP_014325552.1	WP_038534494.1,WP_041359961.1	WP_038534494.1	WP_038534494.1,WP_041359961.1	WP_010874820.1	WP_010874820.1,WP_041359961.1	WP_014325520.1	WP_014325520.1,WP_014325552.1	WP_010874820.1	NP_110102.1,NP_110152.1	WP_014325520.1,WP_014325552.1	WP_038534490.1,WP_038534494.1	WP_014325552.1,WP_053344092.1	WP_010874820.1,WP_041359961.1	WP_014325520.1,WP_014325552.1	WP_053344198.1	WP_053344198.1	WP_014325552.1	WP_014325552.1	WP_010874820.1	WP_014325552.1	WP_010874820.1	WP_014325552.1	WP_010874820.1	WP_010874820.1	WP_038534494.1,WP_041359961.1			WP_038534494.1	WP_058140855.1	WP_038534494.1	WP_010874820.1	WP_038534494.1		WP_038534494.1	WP_038534494.1	WP_014325552.1	WP_038534494.1	WP_014325552.1	WP_038534494.1	WP_014325552.1	WP_010874820.1	WP_014325552.1	WP_014325520.1,WP_014325552.1	WP_038534494.1	WP_038534494.1	WP_038534494.1	WP_014325552.1
WP_014574952.1	WP_041913429.1,WP_080582799.1	WP_014574952.1	WP_017532881.1	WP_017532881.1	WP_017532881.1	WP_017532881.1	WP_017532881.1	WP_014574952.1	WP_014574952.1	WP_017532881.1		WP_014574952.1	WP_017532881.1	WP_014574952.1	WP_017532881.1	WP_014574952.1	WP_014574952.1	WP_014574952.1	WP_014574952.1	WP_014574952.1	WP_017532881.1	WP_041913429.1,WP_080582799.1	WP_017532881.1	WP_014574952.1	WP_017532881.1	WP_017532881.1,WP_098363671.1	WP_017532881.1	WP_017532881.1	WP_017532881.1	WP_010874701.1	WP_017532881.1	WP_017532881.1	WP_017532881.1	WP_017532881.1	WP_017532881.1	WP_017532881.1	WP_017532881.1	WP_014574952.1	WP_017532881.1	WP_041913429.1,WP_080582799.1	WP_017532881.1	WP_041913429.1,WP_080582799.1	WP_017532881.1	WP_014574952.1	WP_014574952.1	WP_017532881.1	WP_017532881.1	WP_017532881.1	WP_014574952.1
WP_014574992.1	WP_014325553.1	WP_014574992.1	WP_014574992.1	WP_014574992.1	WP_014574992.1	WP_014574992.1	WP_014574992.1	WP_014574992.1	WP_014574992.1	WP_014574992.1	YP_008519317.1	WP_014574992.1	WP_014574992.1	WP_014574992.1	WP_014574992.1	WP_014574992.1	WP_014574992.1	WP_014574992.1	WP_014574992.1	WP_014574992.1	WP_014574992.1	WP_014325553.1	WP_014574992.1	WP_014574992.1	WP_014574992.1	WP_014574992.1	WP_014574992.1			WP_014574992.1,WP_058129031.1	WP_014574992.1,WP_058129031.1	WP_014574992.1,WP_058129031.1	WP_058141137.1	WP_014574992.1	WP_058129046.1	WP_014574992.1	WP_014574992.1,WP_058129031.1	WP_014574992.1	WP_014574992.1	WP_014325553.1	WP_014574992.1	WP_014325553.1	WP_014574992.1	WP_014574992.1	WP_014574992.1	WP_014574992.1	WP_014574992.1	WP_014574992.1	WP_014574992.1
WP_010874510.1	WP_010874510.1	WP_010874510.1	WP_010874510.1	WP_010874510.1	WP_010874510.1	WP_010874510.1	WP_010874510.1	WP_010874510.1	WP_010874510.1	WP_010874510.1	NP_109841.1	WP_010874510.1	WP_010874510.1	WP_010874510.1	WP_010874510.1	WP_010874510.1	WP_010874510.1	WP_010874510.1	WP_010874510.1	WP_010874510.1	WP_010874510.1	WP_010874510.1	WP_010874510.1	WP_010874510.1,WP_098363658.1	WP_010874510.1	WP_010874510.1	WP_010874510.1	WP_010874510.1	WP_010874510.1	WP_010874510.1	WP_010874510.1	WP_010874510.1	WP_010874510.1	WP_010874510.1	WP_010874510.1	WP_010874510.1	WP_010874510.1	WP_010874510.1	WP_010874510.1	WP_086137864.1	WP_010874510.1	WP_010874510.1	WP_010874510.1	WP_010874510.1	WP_010874510.1	WP_010874510.1	WP_010874510.1	WP_010874510.1	WP_010874510.1
WP_014325560.1	WP_014325560.1	WP_014325560.1	WP_010874836.1	WP_010874836.1	WP_010874836.1	WP_010874836.1	WP_010874836.1	WP_014325560.1	WP_014325560.1	WP_010874836.1	NP_110168.1,NP_110208.1	WP_014325560.1	WP_010874836.1	WP_014325560.1	WP_010874836.1	WP_014325560.1	WP_014325560.1	WP_014325560.1	WP_014325560.1	WP_014325560.1	WP_010874836.1	WP_014325560.1	WP_010874836.1	WP_014325560.1	WP_010874836.1	WP_010874836.1	WP_010874836.1	WP_010874836.1	WP_010874836.1	WP_010874836.1	WP_010874836.1	WP_010874836.1	WP_010874836.1	WP_010874836.1	WP_010874836.1	WP_010874836.1	WP_010874836.1	WP_014325560.1	WP_010874836.1	WP_086137881.1	WP_010874836.1	WP_014325560.1	WP_010874836.1	WP_014325560.1	WP_014325560.1	WP_010874836.1	WP_010874836.1	WP_010874836.1	WP_014325560.1
WP_010874371.1	WP_010874371.1	WP_053343991.1	WP_017532889.1	WP_017532889.1	WP_017532889.1	WP_017532889.1	WP_017532889.1	WP_010874371.1	WP_010874371.1	WP_010874371.1	NP_109702.1	WP_053343991.1	WP_017532889.1	WP_053344064.1	WP_017532889.1	WP_010874371.1	WP_010874371.1	WP_010874371.1	WP_053343991.1	WP_053343991.1	WP_010874371.1	WP_010874371.1	WP_010874371.1	WP_053343991.1	WP_017532889.1	WP_017532889.1	WP_017532889.1	WP_017532889.1	WP_017532889.1	WP_017532889.1	WP_017532889.1	WP_017532889.1	WP_017532889.1	WP_017532889.1	WP_017532889.1	WP_017532889.1	WP_017532889.1	WP_053343991.1	WP_017532889.1	WP_010874371.1	WP_017532889.1	WP_010874371.1	WP_010874371.1	WP_010874371.1	WP_010874371.1	WP_017532889.1	WP_017532889.1	WP_017532889.1	WP_053343991.1
WP_010874402.1	WP_010874402.1	WP_010874402.1	WP_010874402.1	WP_010874402.1	WP_010874402.1	WP_010874402.1	WP_010874402.1	WP_010874402.1	WP_010874402.1	WP_010874402.1	NP_109733.1	WP_010874402.1	WP_010874402.1	WP_010874402.1	WP_010874402.1	WP_010874402.1	WP_010874402.1	WP_010874402.1	WP_010874402.1	WP_010874402.1	WP_010874402.1	WP_010874402.1	WP_010874402.1	WP_010874402.1	WP_010874402.1	WP_010874402.1	WP_010874402.1	WP_010874402.1	WP_010874402.1	WP_010874402.1	WP_010874402.1	WP_010874402.1	WP_010874402.1	WP_010874402.1	WP_010874402.1	WP_010874402.1	WP_010874402.1	WP_010874402.1	WP_010874402.1	WP_010874402.1	WP_010874402.1	WP_010874402.1	WP_010874402.1	WP_010874402.1	WP_010874402.1	WP_010874402.1	WP_010874402.1	WP_010874402.1	WP_010874402.1
WP_010874431.1	WP_010874431.1	WP_010874431.1	WP_010874431.1	WP_010874431.1	WP_010874431.1	WP_010874431.1	WP_010874431.1		WP_010874431.1	WP_010874431.1	NP_109762.1	WP_010874431.1	WP_010874431.1	WP_010874431.1	WP_010874431.1	WP_010874431.1	WP_010874431.1	WP_010874431.1	WP_010874431.1	WP_010874431.1	WP_010874431.1	WP_010874431.1	WP_010874431.1	WP_010874431.1	WP_010874431.1	WP_098363679.1	WP_010874431.1	WP_010874431.1	WP_010874431.1	WP_010874431.1	WP_010874431.1	WP_010874431.1	WP_010874431.1	WP_010874431.1	WP_010874431.1	WP_010874431.1	WP_010874431.1	WP_010874431.1	WP_010874431.1	WP_010874431.1	WP_010874431.1	WP_010874431.1	WP_010874431.1	WP_010874431.1	WP_010874431.1	WP_010874431.1	WP_010874431.1	WP_010874431.1	WP_010874431.1
WP_010874455.1	WP_010874455.1	WP_010874455.1	WP_010874455.1	WP_010874455.1	WP_010874455.1	WP_010874455.1	WP_010874455.1	WP_010874455.1	WP_010874455.1	WP_010874455.1		WP_010874455.1	WP_010874455.1	WP_010874455.1	WP_010874455.1	WP_010874455.1	WP_010874455.1	WP_010874455.1	WP_010874455.1	WP_010874455.1	WP_010874455.1	WP_010874455.1	WP_010874455.1	WP_010874455.1	WP_010874455.1	WP_010874455.1	WP_010874455.1	WP_010874455.1	WP_010874455.1	WP_010874455.1	WP_010874455.1	WP_010874455.1	WP_010874455.1	WP_010874455.1	WP_010874455.1	WP_010874455.1	WP_010874455.1	WP_010874455.1	WP_086131701.1	WP_010874455.1	WP_010874455.1	WP_010874455.1	WP_010874455.1	WP_010874455.1	WP_010874455.1	WP_010874455.1	WP_086131701.1	WP_010874455.1	WP_010874455.1
WP_010874478.1	WP_010874478.1	WP_010874478.1	WP_010874478.1	WP_010874478.1	WP_010874478.1	WP_010874478.1	WP_010874478.1	WP_010874478.1	WP_010874478.1	WP_010874478.1	NP_109809.1	WP_010874478.1	WP_010874478.1	WP_010874478.1	WP_010874478.1	WP_010874478.1	WP_010874478.1	WP_010874478.1	WP_010874478.1	WP_010874478.1	WP_010874478.1	WP_010874478.1	WP_010874478.1	WP_010874478.1	WP_010874478.1	WP_010874478.1	WP_010874478.1	WP_010874478.1	WP_010874478.1	WP_010874478.1	WP_010874478.1	WP_010874478.1	WP_010874478.1	WP_010874478.1	WP_010874478.1	WP_010874478.1	WP_010874478.1	WP_010874478.1	WP_010874478.1	WP_010874478.1	WP_010874478.1	WP_010874478.1	WP_010874478.1	WP_010874478.1		WP_010874478.1	WP_010874478.1	WP_010874478.1	WP_010874478.1
WP_010874486.1	WP_010874486.1	WP_010874486.1	WP_010874486.1	WP_010874486.1	WP_010874486.1	WP_010874486.1	WP_010874486.1	WP_017532751.1	WP_010874486.1	WP_010874486.1	NP_109817.1	WP_010874486.1	WP_010874486.1	WP_010874486.1	WP_010874486.1	WP_017532751.1	WP_010874486.1	WP_010874486.1	WP_010874486.1	WP_010874486.1	WP_010874486.1	WP_010874486.1	WP_010874486.1	WP_010874486.1	WP_010874486.1	WP_010874486.1	WP_010874486.1	WP_010874486.1	WP_010874486.1	WP_010874486.1	WP_010874486.1	WP_010874486.1	WP_010874486.1	WP_010874486.1	WP_010874486.1	WP_010874486.1	WP_010874486.1	WP_010874486.1	WP_010874486.1	WP_010874486.1	WP_010874486.1	WP_010874486.1	WP_010874486.1	WP_017532751.1	WP_017532751.1	WP_010874486.1	WP_010874486.1	WP_010874486.1	WP_010874486.1
WP_010874492.1	WP_010874492.1	WP_010874492.1	WP_010874492.1	WP_010874492.1	WP_010874492.1	WP_010874492.1	WP_010874492.1	WP_010874492.1	WP_010874492.1	WP_010874492.1	NP_109823.1	WP_010874492.1	WP_010874492.1	WP_010874492.1	WP_010874492.1	WP_010874492.1	WP_010874492.1	WP_010874492.1	WP_010874492.1	WP_010874492.1	WP_010874492.1	WP_010874492.1	WP_010874492.1	WP_010874492.1	WP_010874492.1	WP_010874492.1	WP_010874492.1	WP_010874492.1	WP_010874492.1	WP_010874492.1	WP_010874492.1	WP_010874492.1	WP_010874492.1	WP_010874492.1	WP_010874492.1	WP_010874492.1	WP_010874492.1	WP_010874492.1	WP_010874492.1	WP_010874492.1	WP_010874492.1	WP_010874492.1	WP_010874492.1	WP_010874492.1	WP_010874492.1	WP_010874492.1	WP_010874492.1	WP_010874492.1	WP_010874492.1
WP_010874493.1	WP_010874493.1	WP_010874493.1	WP_010874493.1	WP_010874493.1	WP_010874493.1	WP_010874493.1	WP_010874493.1	WP_010874493.1	WP_010874493.1	WP_010874493.1	NP_109824.1	WP_010874493.1	WP_010874493.1	WP_010874493.1	WP_010874493.1	WP_010874493.1	WP_010874493.1	WP_010874493.1	WP_010874493.1	WP_010874493.1	WP_010874493.1	WP_010874493.1	WP_010874493.1	WP_010874493.1	WP_010874493.1	WP_010874493.1	WP_010874493.1	WP_010874493.1	WP_010874493.1	WP_010874493.1	WP_010874493.1	WP_010874493.1	WP_010874493.1	WP_010874493.1	WP_010874493.1	WP_010874493.1	WP_010874493.1	WP_010874493.1	WP_010874493.1	WP_010874493.1	WP_010874493.1	WP_010874493.1	WP_010874493.1	WP_010874493.1	WP_010874493.1	WP_010874493.1	WP_010874493.1	WP_010874493.1	WP_010874493.1
WP_010874497.1	WP_010874497.1	WP_010874497.1	WP_010874497.1	WP_010874497.1	WP_010874497.1	WP_010874497.1	WP_010874497.1	WP_010874497.1	WP_010874497.1	WP_010874497.1	NP_109828.1	WP_010874497.1	WP_010874497.1	WP_010874497.1	WP_010874497.1	WP_010874497.1	WP_010874497.1	WP_010874497.1	WP_010874497.1	WP_010874497.1	WP_010874497.1	WP_010874497.1	WP_010874497.1	WP_010874497.1	WP_010874497.1	WP_010874497.1	WP_010874497.1	WP_010874497.1	WP_010874497.1	WP_010874497.1	WP_010874497.1	WP_010874497.1	WP_010874497.1	WP_010874497.1	WP_010874497.1	WP_010874497.1	WP_010874497.1	WP_010874497.1	WP_010874497.1	WP_010874497.1	WP_010874497.1	WP_010874497.1	WP_010874497.1	WP_010874497.1	WP_010874497.1	WP_010874497.1	WP_010874497.1	WP_010874497.1	WP_010874497.1
WP_010874521.1	WP_010874521.1	WP_010874521.1	WP_010874521.1	WP_010874521.1	WP_010874521.1	WP_010874521.1	WP_010874521.1		WP_010874521.1	WP_010874521.1	NP_109852.1	WP_010874521.1	WP_010874521.1	WP_010874521.1	WP_010874521.1	WP_010874521.1	WP_010874521.1	WP_010874521.1	WP_010874521.1	WP_010874521.1	WP_010874521.1	WP_010874521.1	WP_010874521.1	WP_010874521.1	WP_010874521.1	WP_010874521.1	WP_010874521.1	WP_010874521.1	WP_010874521.1	WP_010874521.1	WP_010874521.1	WP_010874521.1	WP_010874521.1	WP_010874521.1	WP_010874521.1	WP_010874521.1	WP_010874521.1	WP_010874521.1	WP_010874521.1	WP_010874521.1	WP_010874521.1	WP_010874521.1	WP_010874521.1	WP_010874521.1	WP_010874521.1	WP_010874521.1	WP_010874521.1	WP_010874521.1	WP_010874521.1
WP_010874552.1	WP_010874552.1	WP_010874552.1	WP_010874552.1	WP_010874552.1	WP_010874552.1	WP_010874552.1	WP_010874552.1	WP_010874552.1	WP_010874552.1	WP_010874552.1	NP_109883.1	WP_010874552.1	WP_038534373.1	WP_010874552.1	WP_010874552.1	WP_017532797.1	WP_010874552.1	WP_010874552.1	WP_010874552.1	WP_010874552.1	WP_010874552.1	WP_010874552.1	WP_010874552.1	WP_010874552.1	WP_010874552.1	WP_010874552.1	WP_010874552.1	WP_010874552.1	WP_010874552.1	WP_010874552.1		WP_010874552.1	WP_010874552.1	WP_010874552.1	WP_010874552.1	WP_010874552.1	WP_010874552.1	WP_010874552.1	WP_010874552.1	WP_010874552.1	WP_010874552.1	WP_010874552.1	WP_010874552.1	WP_017532797.1	WP_010874552.1	WP_010874552.1	WP_010874552.1	WP_010874552.1	WP_086135756.1
WP_010874579.1	WP_010874579.1	WP_010874579.1	WP_010874579.1	WP_010874579.1	WP_010874579.1	WP_010874579.1	WP_010874579.1	WP_010874579.1	WP_010874579.1	WP_010874579.1	NP_109910.1	WP_010874579.1	WP_010874579.1	WP_010874579.1	WP_010874579.1	WP_010874579.1	WP_010874579.1	WP_010874579.1	WP_010874579.1	WP_010874579.1	WP_010874579.1	WP_010874579.1	WP_010874579.1	WP_010874579.1	WP_010874579.1	WP_010874579.1	WP_010874579.1	WP_010874579.1	WP_010874579.1	WP_010874579.1	WP_010874579.1	WP_010874579.1	WP_010874579.1	WP_010874579.1	WP_010874579.1	WP_010874579.1	WP_010874579.1	WP_010874579.1	WP_010874579.1	WP_010874579.1	WP_010874579.1	WP_010874579.1	WP_010874579.1	WP_010874579.1	WP_010874579.1	WP_010874579.1	WP_010874579.1	WP_010874579.1	WP_010874579.1
WP_010874599.1	WP_010874599.1	WP_010874599.1	WP_010874599.1	WP_010874599.1	WP_010874599.1	WP_010874599.1	WP_010874599.1		WP_010874599.1	WP_010874599.1	NP_109930.1	WP_010874599.1	WP_010874599.1	WP_010874599.1	WP_010874599.1	WP_010874599.1	WP_010874599.1	WP_010874599.1	WP_010874599.1	WP_010874599.1	WP_098363685.1	WP_010874599.1	WP_010874599.1	WP_010874599.1	WP_010874599.1	WP_010874599.1	WP_010874599.1	WP_010874599.1	WP_010874599.1	WP_010874599.1	WP_010874599.1	WP_010874599.1	WP_010874599.1	WP_010874599.1	WP_010874599.1	WP_010874599.1	WP_010874599.1	WP_010874599.1	WP_010874599.1	WP_010874599.1	WP_010874599.1	WP_010874599.1	WP_010874599.1	WP_010874599.1	WP_010874599.1	WP_010874599.1	WP_010874599.1	WP_010874599.1	WP_010874599.1
WP_010874612.1	WP_010874612.1	WP_010874612.1	WP_010874612.1	WP_010874612.1	WP_010874612.1	WP_010874612.1	WP_010874612.1	WP_010874612.1	WP_010874612.1	WP_010874612.1	NP_109943.1	WP_010874612.1	WP_010874612.1	WP_010874612.1	WP_010874612.1		WP_010874612.1	WP_010874612.1	WP_010874612.1	WP_010874612.1	WP_010874612.1	WP_010874612.1	WP_010874612.1	WP_010874612.1	WP_010874612.1	WP_010874612.1	WP_010874612.1	WP_010874612.1	WP_010874612.1	WP_010874612.1	WP_010874612.1	WP_010874612.1	WP_010874612.1	WP_010874612.1	WP_010874612.1	WP_010874612.1	WP_010874612.1	WP_010874612.1	WP_010874612.1	WP_010874612.1	WP_010874612.1	WP_010874612.1	WP_010874612.1	WP_010874612.1	WP_010874612.1	WP_010874612.1	WP_010874612.1	WP_010874612.1	WP_010874612.1
WP_010874661.1	WP_010874661.1	WP_010874661.1	WP_010874661.1	WP_010874661.1	WP_010874661.1	WP_010874661.1	WP_010874661.1	WP_010874661.1	WP_010874661.1	WP_010874661.1		WP_010874661.1	WP_010874661.1	WP_010874661.1	WP_010874661.1	WP_010874661.1	WP_010874661.1	WP_010874661.1	WP_010874661.1	WP_010874661.1	WP_010874661.1	WP_010874661.1	WP_010874661.1	WP_010874661.1	WP_010874661.1	WP_010874661.1	WP_010874661.1	WP_010874661.1	WP_010874661.1	WP_010874661.1	WP_010874661.1	WP_010874661.1	WP_010874661.1	WP_010874661.1	WP_010874661.1	WP_010874661.1	WP_010874661.1	WP_010874661.1	WP_010874661.1	WP_010874661.1	WP_010874661.1	WP_010874661.1	WP_010874661.1	WP_010874661.1	WP_010874661.1	WP_010874661.1	WP_010874661.1	WP_010874661.1	WP_010874661.1
WP_010874708.1	WP_010874708.1	WP_010874708.1	WP_010874708.1	WP_010874708.1	WP_010874708.1	WP_010874708.1	WP_010874708.1	WP_010874708.1	WP_010874708.1	WP_010874708.1	NP_110040.1	WP_010874708.1	WP_010874708.1	WP_010874708.1	WP_010874708.1	WP_010874708.1	WP_010874708.1	WP_010874708.1	WP_010874708.1	WP_010874708.1	WP_010874708.1	WP_010874708.1	WP_010874708.1	WP_010874708.1	WP_010874708.1	WP_010874708.1	WP_010874708.1	WP_010874708.1	WP_010874708.1	WP_010874708.1	WP_010874708.1	WP_010874708.1	WP_010874708.1	WP_010874708.1	WP_010874708.1	WP_010874708.1	WP_010874708.1	WP_010874708.1	WP_010874708.1	WP_010874708.1	WP_010874708.1	WP_010874708.1	WP_010874708.1	WP_010874708.1	WP_010874708.1	WP_010874708.1	WP_010874708.1	WP_010874708.1	WP_010874708.1
WP_010874756.1	WP_010874756.1	WP_010874756.1	WP_010874756.1	WP_010874756.1	WP_053344180.1	WP_010874756.1	WP_010874756.1		WP_010874756.1	WP_010874756.1	NP_110088.1	WP_010874756.1	WP_010874756.1	WP_010874756.1	WP_010874756.1	WP_010874756.1	WP_010874756.1	WP_010874756.1	WP_010874756.1	WP_010874756.1	WP_010874756.1	WP_010874756.1	WP_086132722.1	WP_010874756.1	WP_010874756.1	WP_010874756.1	WP_010874756.1	WP_010874756.1	WP_010874756.1	WP_010874756.1	WP_010874756.1	WP_010874756.1	WP_010874756.1	WP_010874756.1	WP_010874756.1	WP_010874756.1	WP_010874756.1	WP_010874756.1	WP_010874756.1	WP_010874756.1	WP_010874756.1	WP_010874756.1	WP_010874756.1	WP_010874756.1	WP_010874756.1	WP_010874756.1	WP_010874756.1	WP_010874756.1	WP_010874756.1
WP_010874776.1	WP_010874776.1	WP_010874776.1	WP_010874776.1	WP_010874776.1	WP_010874776.1	WP_010874776.1	WP_010874776.1	WP_010874776.1	WP_010874776.1	WP_010874776.1	NP_110108.1	WP_010874776.1	WP_010874776.1	WP_010874776.1	WP_010874776.1	WP_010874776.1	WP_010874776.1	WP_010874776.1	WP_010874776.1	WP_010874776.1	WP_010874776.1	WP_010874776.1	WP_010874776.1	WP_010874776.1	WP_010874776.1	WP_010874776.1	WP_010874776.1	WP_010874776.1	WP_010874776.1	WP_010874776.1	WP_010874776.1	WP_010874776.1	WP_010874776.1	WP_010874776.1	WP_010874776.1	WP_010874776.1	WP_010874776.1	WP_010874776.1	WP_010874776.1	WP_010874776.1	WP_010874776.1	WP_010874776.1	WP_010874776.1	WP_010874776.1	WP_010874776.1	WP_010874776.1	WP_010874776.1	WP_010874776.1	WP_010874776.1
WP_010874778.1	WP_010874778.1	WP_010874778.1	WP_010874778.1	WP_010874778.1	WP_010874778.1	WP_010874778.1	WP_010874778.1	WP_010874778.1	WP_010874778.1	WP_010874778.1	NP_110110.1	WP_010874778.1	WP_010874778.1	WP_010874778.1	WP_010874778.1	WP_010874778.1	WP_010874778.1	WP_010874778.1	WP_010874778.1	WP_010874778.1	WP_010874778.1	WP_010874778.1	WP_010874778.1	WP_010874778.1	WP_010874778.1	WP_010874778.1	WP_010874778.1	WP_010874778.1	WP_010874778.1	WP_010874778.1	WP_010874778.1	WP_010874778.1	WP_010874778.1	WP_010874778.1	WP_010874778.1	WP_010874778.1	WP_010874778.1	WP_010874778.1	WP_010874778.1	WP_010874778.1	WP_010874778.1	WP_010874778.1	WP_010874778.1	WP_010874778.1		WP_010874778.1	WP_010874778.1	WP_010874778.1	WP_010874778.1
WP_010874811.1	WP_010874811.1	WP_010874811.1	WP_010874811.1	WP_010874811.1	WP_010874811.1	WP_010874811.1	WP_010874811.1	WP_010874811.1	WP_010874811.1	WP_010874811.1	NP_110143.1	WP_010874811.1	WP_010874811.1	WP_010874811.1	WP_010874811.1	WP_010874811.1	WP_010874811.1	WP_010874811.1	WP_010874811.1	WP_010874811.1	WP_010874811.1	WP_010874811.1	WP_010874811.1	WP_010874811.1	WP_010874811.1	WP_010874811.1	WP_010874811.1	WP_010874811.1	WP_010874811.1	WP_010874811.1	WP_010874811.1	WP_010874811.1	WP_010874811.1	WP_010874811.1	WP_010874811.1	WP_010874811.1	WP_010874811.1	WP_010874811.1	WP_010874811.1	WP_010874811.1	WP_010874811.1	WP_010874811.1	WP_010874811.1	WP_010874811.1	WP_010874811.1	WP_010874811.1	WP_010874811.1	WP_010874811.1	WP_010874811.1
WP_010874848.1	WP_010874848.1	WP_010874848.1	WP_010874848.1	WP_010874848.1	WP_010874848.1	WP_010874848.1	WP_010874848.1	WP_010874848.1	WP_010874848.1	WP_010874848.1	NP_110180.1	WP_010874848.1	WP_010874848.1	WP_010874848.1	WP_010874848.1	WP_010874848.1	WP_010874848.1	WP_010874848.1	WP_010874848.1	WP_010874848.1	WP_010874848.1	WP_010874848.1	WP_010874848.1	WP_010874848.1	WP_010874848.1	WP_010874848.1	WP_010874848.1	WP_010874848.1	WP_010874848.1	WP_010874848.1	WP_010874848.1	WP_010874848.1	WP_010874848.1	WP_010874848.1	WP_010874848.1	WP_010874848.1	WP_010874848.1		WP_010874848.1	WP_010874848.1	WP_010874848.1	WP_010874848.1	WP_010874848.1	WP_010874848.1	WP_010874848.1	WP_010874848.1	WP_010874848.1	WP_010874848.1	WP_010874848.1
WP_010874904.1	WP_010874904.1	WP_010874904.1	WP_010874904.1	WP_010874904.1	WP_010874904.1	WP_010874904.1	WP_010874904.1		WP_010874904.1	WP_010874904.1	NP_110236.1	WP_010874904.1	WP_010874904.1	WP_010874904.1	WP_010874904.1	WP_010874904.1	WP_010874904.1	WP_010874904.1	WP_010874904.1	WP_010874904.1	WP_010874904.1	WP_010874904.1	WP_010874904.1	WP_010874904.1	WP_010874904.1	WP_010874904.1	WP_010874904.1	WP_010874904.1	WP_010874904.1	WP_010874904.1	WP_010874904.1	WP_010874904.1	WP_010874904.1	WP_010874904.1	WP_010874904.1	WP_010874904.1	WP_010874904.1	WP_010874904.1	WP_010874904.1	WP_010874904.1	WP_010874904.1	WP_010874904.1	WP_010874904.1	WP_010874904.1	WP_010874904.1	WP_010874904.1	WP_010874904.1	WP_010874904.1	WP_010874904.1
WP_010874914.1	WP_010874914.1	WP_010874914.1	WP_010874914.1	WP_010874914.1	WP_010874914.1	WP_010874914.1	WP_010874914.1	WP_010874914.1	WP_010874914.1	WP_010874914.1	NP_110246.1	WP_010874914.1	WP_010874914.1	WP_010874914.1	WP_010874914.1	WP_010874914.1	WP_010874914.1	WP_010874914.1	WP_010874914.1	WP_010874914.1	WP_010874914.1	WP_010874914.1	WP_086132727.1	WP_010874914.1	WP_010874914.1	WP_010874914.1	WP_010874914.1	WP_010874914.1	WP_010874914.1	WP_010874914.1	WP_010874914.1	WP_010874914.1	WP_010874914.1	WP_010874914.1	WP_010874914.1	WP_010874914.1	WP_010874914.1	WP_010874914.1	WP_010874914.1	WP_010874914.1	WP_010874914.1	WP_010874914.1	WP_010874914.1	WP_010874914.1	WP_010874914.1	WP_010874914.1	WP_010874914.1	WP_010874914.1	WP_010874914.1
WP_010874916.1	WP_010874916.1	WP_010874916.1	WP_010874916.1	WP_010874916.1	WP_010874916.1	WP_010874916.1	WP_010874916.1		WP_010874916.1	WP_010874916.1	NP_110248.1	WP_010874916.1	WP_010874916.1	WP_010874916.1	WP_010874916.1	WP_010874916.1	WP_010874916.1	WP_010874916.1	WP_010874916.1	WP_010874916.1	WP_010874916.1	WP_010874916.1	WP_010874916.1	WP_010874916.1	WP_010874916.1	WP_010874916.1	WP_010874916.1	WP_010874916.1	WP_010874916.1	WP_010874916.1	WP_010874916.1	WP_010874916.1	WP_010874916.1	WP_010874916.1	WP_010874916.1	WP_010874916.1	WP_010874916.1	WP_010874916.1	WP_010874916.1	WP_010874916.1	WP_010874916.1	WP_010874916.1	WP_010874916.1	WP_010874916.1	WP_010874916.1	WP_010874916.1	WP_010874916.1	WP_010874916.1	WP_010874916.1
WP_010874930.1	WP_010874930.1	WP_010874930.1	WP_010874930.1	WP_010874930.1	WP_010874930.1	WP_010874930.1	WP_010874930.1	WP_010874930.1	WP_010874930.1	WP_010874930.1	NP_110262.1	WP_010874930.1	WP_010874930.1	WP_010874930.1	WP_010874930.1	WP_010874930.1	WP_010874930.1		WP_010874930.1	WP_010874930.1	WP_010874930.1	WP_010874930.1	WP_010874930.1	WP_010874930.1	WP_010874930.1	WP_010874930.1	WP_010874930.1	WP_010874930.1	WP_010874930.1	WP_010874930.1	WP_010874930.1	WP_010874930.1	WP_010874930.1	WP_010874930.1	WP_010874930.1	WP_010874930.1	WP_010874930.1	WP_010874930.1	WP_010874930.1	WP_010874930.1	WP_010874930.1	WP_010874930.1	WP_010874930.1	WP_010874930.1	WP_010874930.1	WP_010874930.1	WP_010874930.1	WP_010874930.1	WP_010874930.1
WP_010874968.1	WP_010874968.1	WP_010874968.1	WP_010874968.1	WP_010874968.1	WP_010874968.1	WP_010874968.1	WP_010874968.1	WP_010874968.1	WP_010874968.1	WP_010874968.1	NP_110300.1	WP_010874968.1	WP_010874968.1	WP_010874968.1	WP_010874968.1	WP_010874968.1	WP_010874968.1	WP_010874968.1	WP_010874968.1	WP_010874968.1	WP_010874968.1	WP_010874968.1	WP_010874968.1	WP_010874968.1	WP_010874968.1	WP_010874968.1	WP_010874968.1	WP_010874968.1	WP_010874968.1	WP_010874968.1	WP_010874968.1	WP_010874968.1	WP_010874968.1	WP_010874968.1	WP_010874968.1	WP_010874968.1	WP_010874968.1	WP_010874968.1	WP_010874968.1	WP_010874968.1	WP_010874968.1	WP_010874968.1	WP_010874968.1	WP_010874968.1	WP_010874968.1	WP_010874968.1	WP_010874968.1	WP_010874968.1	WP_010874968.1
WP_010874982.1	WP_010874982.1	WP_010874982.1	WP_010874982.1	WP_010874982.1	WP_010874982.1	WP_010874982.1	WP_010874982.1	WP_010874982.1	WP_010874982.1	WP_010874982.1	NP_110314.1	WP_010874982.1	WP_038534315.1	WP_010874982.1	WP_010874982.1	WP_010874982.1	WP_010874982.1	WP_010874982.1	WP_010874982.1	WP_010874982.1	WP_010874982.1	WP_010874982.1	WP_010874982.1	WP_010874982.1	WP_010874982.1	WP_010874982.1	WP_010874982.1	WP_010874982.1	WP_010874982.1	WP_010874982.1	WP_010874982.1	WP_010874982.1	WP_010874982.1	WP_010874982.1	WP_010874982.1	WP_010874982.1	WP_010874982.1	WP_010874982.1	WP_010874982.1	WP_010874982.1	WP_010874982.1	WP_010874982.1	WP_010874982.1	WP_010874982.1	WP_010874982.1	WP_010874982.1	WP_010874982.1	WP_010874982.1	WP_010874982.1
WP_010875000.1	WP_010875000.1	WP_010875000.1	WP_010875000.1	WP_010875000.1	WP_010875000.1	WP_010875000.1	WP_010875000.1	WP_010875000.1	WP_010875000.1	WP_010875000.1	NP_110332.1	WP_010875000.1	WP_010875000.1	WP_010875000.1	WP_010875000.1	WP_010875000.1	WP_010875000.1	WP_010875000.1	WP_010875000.1	WP_010875000.1	WP_010875000.1	WP_010875000.1	WP_010875000.1	WP_010875000.1	WP_010875000.1	WP_010875000.1	WP_010875000.1	WP_010875000.1	WP_010875000.1	WP_010875000.1	WP_010875000.1	WP_010875000.1	WP_010875000.1	WP_010875000.1	WP_010875000.1	WP_010875000.1	WP_010875000.1	WP_010875000.1	WP_010875000.1	WP_010875000.1	WP_010875000.1	WP_010875000.1	WP_010875000.1	WP_010875000.1	WP_010875000.1	WP_010875000.1	WP_010875000.1	WP_010875000.1	WP_010875000.1
WP_010875006.1	WP_010875006.1	WP_010875006.1	WP_026088361.1	WP_026088361.1	WP_026088361.1	WP_026088361.1	WP_026088361.1	WP_026088303.1	WP_010875006.1	WP_010875006.1	NP_110338.1	WP_010875006.1	WP_026088361.1	WP_010875006.1	WP_026088361.1	WP_026088303.1	WP_010875006.1	WP_010875006.1	WP_010875006.1	WP_010875006.1	WP_010875006.1	WP_010875006.1	WP_010875006.1	WP_010875006.1	WP_026088361.1	WP_026088361.1	WP_026088361.1	WP_026088361.1	WP_026088361.1	WP_026088361.1	WP_026088361.1	WP_026088361.1	WP_026088361.1	WP_026088361.1	WP_026088361.1	WP_026088361.1	WP_026088361.1	WP_010875006.1	WP_026088361.1	WP_010875006.1	WP_026088361.1	WP_010875006.1	WP_010875006.1	WP_026088303.1	WP_026088303.1	WP_026088361.1	WP_026088361.1	WP_026088361.1	WP_010875006.1
WP_010875011.1	WP_010875011.1	WP_010875011.1	WP_010875011.1	WP_010875011.1	WP_010875011.1	WP_010875011.1	WP_010875011.1	WP_010875011.1	WP_010875011.1	WP_010875011.1	NP_110343.1	WP_010875011.1	WP_010875011.1	WP_010875011.1	WP_010875011.1	WP_010875011.1	WP_010875011.1	WP_010875011.1	WP_010875011.1	WP_010875011.1	WP_010875011.1	WP_010875011.1	WP_010875011.1	WP_010875011.1	WP_010875011.1	WP_010875011.1	WP_010875011.1	WP_010875011.1	WP_010875011.1	WP_010875011.1	WP_010875011.1	WP_010875011.1	WP_010875011.1	WP_010875011.1	WP_010875011.1	WP_010875011.1	WP_010875011.1	WP_010875011.1	WP_010875011.1	WP_010875011.1	WP_010875011.1		WP_010875011.1	WP_010875011.1	WP_010875011.1	WP_010875011.1	WP_010875011.1	WP_010875011.1	WP_010875011.1
WP_010875031.1	WP_010875031.1	WP_010875031.1	WP_010875031.1	WP_010875031.1	WP_010875031.1	WP_010875031.1	WP_010875031.1	WP_010875031.1	WP_010875031.1	WP_010875031.1	NP_110363.1	WP_010875031.1	WP_010875031.1	WP_010875031.1	WP_010875031.1	WP_010875031.1	WP_010875031.1	WP_010875031.1	WP_010875031.1	WP_010875031.1	WP_010875031.1	WP_010875031.1	WP_010875031.1	WP_010875031.1	WP_010875031.1	WP_010875031.1	WP_010875031.1	WP_010875031.1	WP_010875031.1	WP_010875031.1	WP_010875031.1	WP_010875031.1	WP_010875031.1	WP_010875031.1	WP_010875031.1	WP_010875031.1	WP_010875031.1	WP_010875031.1	WP_010875031.1	WP_010875031.1	WP_010875031.1	WP_010875031.1	WP_010875031.1	WP_010875031.1	WP_010875031.1	WP_010875031.1	WP_010875031.1	WP_010875031.1	WP_010875031.1
WP_014325315.1	WP_014325315.1	WP_014325315.1	WP_010874418.1	WP_010874418.1	WP_010874418.1	WP_010874418.1	WP_010874418.1	WP_014325315.1	WP_014325315.1	WP_010874418.1	NP_109749.1	WP_014325315.1	WP_010874418.1	WP_014325315.1	WP_010874418.1	WP_014325315.1	WP_014325315.1	WP_014325315.1	WP_014325315.1	WP_014325315.1	WP_010874418.1	WP_014325315.1	WP_010874418.1	WP_014325315.1	WP_010874418.1	WP_010874418.1	WP_010874418.1	WP_010874418.1	WP_058158329.1	WP_010874418.1	WP_010874418.1	WP_010874418.1	WP_010874418.1	WP_010874418.1	WP_010874418.1	WP_010874418.1	WP_010874418.1	WP_014325315.1	WP_010874418.1	WP_014325315.1	WP_010874418.1	WP_014325315.1	WP_010874418.1	WP_014325315.1	WP_014325315.1	WP_010874418.1	WP_010874418.1	WP_010874418.1	WP_014325315.1
WP_014325339.1	WP_014325339.1	WP_014325339.1	WP_010874454.1	WP_010874454.1	WP_010874454.1	WP_010874454.1	WP_010874454.1	WP_014325339.1	WP_014325339.1	WP_010874454.1		WP_014325339.1	WP_010874454.1	WP_014325339.1	WP_010874454.1	WP_014325339.1	WP_014325339.1	WP_014325339.1	WP_014325339.1	WP_014325339.1	WP_010874454.1	WP_014325339.1	WP_010874454.1	WP_014325339.1	WP_010874454.1	WP_010874454.1	WP_010874454.1	WP_010874454.1	WP_010874454.1	WP_010874454.1	WP_010874454.1	WP_010874454.1	WP_010874454.1	WP_010874454.1	WP_010874454.1	WP_010874454.1	WP_010874454.1	WP_014325339.1	WP_010874454.1	WP_014325339.1	WP_086132305.1	WP_014325339.1	WP_010874454.1	WP_014325339.1	WP_014325339.1	WP_010874454.1	WP_010874454.1	WP_010874454.1	WP_014325339.1
WP_014325357.1	WP_014325357.1	WP_014325357.1	WP_010874479.1	WP_010874479.1	WP_010874479.1	WP_010874479.1	WP_010874479.1	WP_014574880.1	WP_014325357.1	WP_010874479.1	NP_109810.1	WP_014325357.1	WP_010874479.1	WP_014325357.1	WP_010874479.1	WP_014574880.1	WP_014325357.1	WP_014325357.1	WP_014325357.1	WP_014325357.1	WP_010874479.1	WP_014325357.1	WP_010874479.1	WP_014325357.1	WP_010874479.1	WP_010874479.1	WP_010874479.1	WP_010874479.1	WP_010874479.1	WP_010874479.1	WP_010874479.1	WP_010874479.1	WP_010874479.1	WP_010874479.1	WP_010874479.1	WP_010874479.1	WP_010874479.1	WP_014325357.1	WP_010874479.1	WP_086137858.1	WP_010874479.1	WP_014325357.1	WP_010874479.1	WP_014574880.1	WP_014574880.1	WP_010874479.1	WP_010874479.1	WP_010874479.1	WP_014325357.1
WP_014325369.1	WP_014325369.1	WP_014325369.1	WP_010874496.1	WP_010874496.1	WP_010874496.1	WP_010874496.1	WP_010874496.1	WP_014325369.1	WP_014325369.1	WP_010874496.1	NP_109827.1	WP_014325369.1	WP_010874496.1	WP_053344074.1	WP_010874496.1	WP_014325369.1	WP_014325369.1	WP_014325369.1	WP_014325369.1	WP_014325369.1	WP_010874496.1	WP_014325369.1	WP_010874496.1	WP_014325369.1	WP_010874496.1	WP_010874496.1	WP_010874496.1	WP_010874496.1	WP_010874496.1	WP_010874496.1	WP_010874496.1	WP_010874496.1	WP_010874496.1	WP_010874496.1	WP_010874496.1	WP_010874496.1	WP_010874496.1	WP_014325369.1	WP_010874496.1	WP_014325369.1	WP_010874496.1	WP_014325369.1	WP_010874496.1	WP_014325369.1	WP_014325369.1	WP_010874496.1	WP_010874496.1	WP_010874496.1	WP_014325369.1
WP_014325375.1	WP_014325375.1	WP_014325375.1	WP_026088338.1	WP_026088338.1	WP_026088338.1	WP_026088338.1	WP_026088338.1	WP_014325375.1	WP_014325375.1	WP_010874503.1		WP_014325375.1	WP_026088338.1	WP_014325375.1	WP_026088338.1	WP_014325375.1	WP_014325375.1	WP_014325375.1	WP_014325375.1	WP_014325375.1	WP_010874503.1	WP_014325375.1	WP_086132715.1	WP_014325375.1	WP_086118752.1	WP_026088338.1	WP_026088338.1	WP_026088338.1	WP_026088338.1	WP_026088338.1	WP_026088338.1	WP_026088338.1	WP_010874503.1	WP_026088338.1	WP_026088338.1	WP_026088338.1	WP_026088338.1	WP_014325375.1	WP_026088338.1	WP_014325375.1	WP_026088338.1	WP_014325375.1	WP_010874503.1	WP_014325375.1	WP_014325375.1	WP_026088338.1	WP_026088338.1	WP_026088338.1	WP_014325375.1
WP_014325396.1	WP_014325396.1	WP_014325396.1	WP_014325396.1	WP_014325396.1	WP_014325396.1	WP_014325396.1	WP_014325396.1		WP_014325396.1	WP_010874557.1	NP_109888.1	WP_014325396.1	WP_014325396.1	WP_014325396.1	WP_014325396.1	WP_014325396.1	WP_014325396.1	WP_014325396.1	WP_014325396.1	WP_014325396.1	WP_010874557.1	WP_014325396.1	WP_010874557.1	WP_014325396.1	WP_014325396.1	WP_014325396.1	WP_014325396.1	WP_014325396.1	WP_014325396.1	WP_014325396.1	WP_014325396.1	WP_014325396.1	WP_014325396.1	WP_014325396.1	WP_014325396.1	WP_014325396.1	WP_014325396.1	WP_014325396.1	WP_014325396.1	WP_014325396.1	WP_014325396.1	WP_014325396.1	WP_010874557.1	WP_014325396.1	WP_014325396.1	WP_014325396.1	WP_014325396.1	WP_014325396.1	WP_014325396.1
WP_014325407.1	WP_014325407.1	WP_014325407.1	WP_010874574.1	WP_010874574.1	WP_010874574.1	WP_010874574.1	WP_010874574.1		WP_014325407.1	WP_010874574.1	NP_109905.1	WP_014325407.1	WP_010874574.1	WP_014325407.1	WP_010874574.1	WP_014325407.1	WP_014325407.1	WP_014325407.1	WP_014325407.1	WP_014325407.1	WP_010874574.1	WP_014325407.1	WP_010874574.1	WP_014325407.1	WP_010874574.1	WP_010874574.1	WP_010874574.1	WP_010874574.1	WP_010874574.1	WP_010874574.1	WP_010874574.1	WP_010874574.1	WP_010874574.1	WP_010874574.1	WP_010874574.1	WP_010874574.1	WP_010874574.1	WP_014325407.1	WP_010874574.1	WP_014325407.1	WP_010874574.1	WP_014325407.1	WP_010874574.1	WP_014325407.1	WP_014325407.1	WP_010874574.1	WP_010874574.1	WP_010874574.1	WP_014325407.1
WP_014325408.1	WP_014325408.1	WP_014325408.1	WP_017532950.1	WP_017532950.1	WP_017532950.1	WP_017532950.1	WP_017532950.1		WP_014325408.1	WP_010874575.1	NP_109906.1	WP_014325408.1	WP_017532950.1	WP_014325408.1	WP_017532950.1	WP_014325408.1	WP_014325408.1	WP_014325408.1	WP_014325408.1	WP_014325408.1	WP_010874575.1	WP_014325408.1	WP_010874575.1	WP_014325408.1	WP_017532950.1	WP_017532950.1	WP_017532950.1	WP_017532950.1	WP_017532950.1	WP_017532950.1	WP_017532950.1	WP_017532950.1	WP_017532950.1	WP_017532950.1	WP_017532950.1	WP_017532950.1	WP_017532950.1	WP_014325408.1	WP_017532950.1	WP_014325408.1	WP_017532950.1	WP_014325408.1	WP_010874575.1	WP_014325408.1	WP_014325408.1	WP_017532950.1	WP_017532950.1	WP_017532950.1	WP_014325408.1
WP_014325413.1	WP_014325413.1	WP_014325413.1	WP_015344893.1	WP_015344893.1	WP_015344893.1	WP_015344893.1	WP_015344893.1	WP_014325413.1	WP_014325413.1	WP_015344893.1	NP_109921.1	WP_014325413.1	WP_015344893.1	WP_014325413.1	WP_015344893.1	WP_014325413.1	WP_014325413.1	WP_014325413.1	WP_014325413.1	WP_014325413.1	WP_015344893.1	WP_014325413.1	WP_015344893.1	WP_014325413.1	WP_015344893.1	WP_015344893.1	WP_015344893.1	WP_015344893.1	WP_015344893.1	WP_015344893.1	WP_015344893.1	WP_015344893.1	WP_015344893.1	WP_015344893.1	WP_015344893.1	WP_015344893.1	WP_015344893.1	WP_014325413.1	WP_015344893.1	WP_014325413.1	WP_015344893.1	WP_014325413.1	WP_015344893.1	WP_014325413.1	WP_014325413.1	WP_015344893.1	WP_015344893.1	WP_015344893.1	WP_014325413.1
WP_014325416.1	WP_014325416.1	WP_014325416.1	WP_010874600.1	WP_010874600.1	WP_010874600.1	WP_010874600.1	WP_010874600.1	WP_014325416.1	WP_014325416.1	WP_010874600.1	NP_109931.1	WP_014325416.1	WP_010874600.1	WP_014325416.1	WP_010874600.1	WP_014325416.1	WP_014325416.1	WP_014325416.1	WP_014325416.1	WP_014325416.1	WP_010874600.1	WP_014325416.1	WP_010874600.1	WP_014325416.1	WP_010874600.1	WP_010874600.1	WP_010874600.1	WP_010874600.1	WP_010874600.1	WP_010874600.1	WP_010874600.1	WP_010874600.1	WP_010874600.1	WP_010874600.1	WP_010874600.1	WP_010874600.1	WP_010874600.1	WP_014325416.1	WP_010874600.1	WP_014325416.1	WP_010874600.1	WP_014325416.1	WP_010874600.1	WP_014325416.1	WP_014325416.1	WP_010874600.1	WP_010874600.1	WP_010874600.1	WP_014325416.1
WP_014325421.1	WP_014325421.1	WP_014325421.1	WP_010874611.1	WP_010874611.1	WP_010874611.1	WP_010874611.1	WP_010874611.1	WP_014325421.1	WP_014325421.1	WP_010874611.1	NP_109942.1	WP_014325421.1	WP_010874611.1	WP_014325421.1	WP_010874611.1	WP_014325421.1	WP_014325421.1	WP_014325421.1	WP_014325421.1	WP_014325421.1	WP_010874611.1	WP_014325421.1	WP_010874611.1	WP_014325421.1	WP_010874611.1	WP_010874611.1	WP_010874611.1	WP_010874611.1	WP_010874611.1	WP_010874611.1	WP_010874611.1	WP_010874611.1	WP_010874611.1	WP_010874611.1	WP_010874611.1	WP_010874611.1	WP_010874611.1	WP_014325421.1	WP_010874611.1	WP_014325421.1	WP_010874611.1	WP_014325421.1	WP_010874611.1	WP_014325421.1		WP_010874611.1	WP_010874611.1	WP_010874611.1	WP_014325421.1
WP_014325424.1	WP_014325424.1	WP_014325424.1	WP_014325424.1	WP_014325424.1	WP_014325424.1	WP_014325424.1	WP_014325424.1	WP_014574924.1	WP_014325424.1	WP_010874616.1	NP_109947.1	WP_014325424.1	WP_014325424.1	WP_014325424.1	WP_014325424.1	WP_014574924.1	WP_014325424.1	WP_014325424.1	WP_014325424.1	WP_014325424.1	WP_010874616.1	WP_014325424.1	WP_014325424.1	WP_014325424.1	WP_014325424.1	WP_098363675.1	WP_014325424.1	WP_014325424.1	WP_014325424.1	WP_014325424.1	WP_014325424.1	WP_014325424.1	WP_014325424.1	WP_014325424.1	WP_014325424.1	WP_014325424.1	WP_014325424.1	WP_014325424.1	WP_014325424.1	WP_014325424.1	WP_014325424.1	WP_014325424.1	WP_010874616.1	WP_014574924.1	WP_014574924.1	WP_014325424.1	WP_014325424.1	WP_014325424.1	WP_014325424.1
WP_014325448.1	WP_014325448.1	WP_014325448.1	WP_010874657.1	WP_010874657.1	WP_010874657.1	WP_010874657.1	WP_010874657.1	WP_014574941.1	WP_014325448.1	WP_010874657.1	NP_109988.1	WP_014325448.1	WP_010874657.1	WP_014325448.1	WP_010874657.1	WP_014574941.1	WP_014325448.1	WP_014325448.1	WP_014325448.1	WP_014325448.1	WP_010874657.1	WP_014325448.1	WP_010874657.1	WP_014325448.1	WP_010874657.1	WP_010874657.1	WP_010874657.1	WP_010874657.1	WP_010874657.1	WP_010874657.1	WP_010874657.1	WP_010874657.1	WP_010874657.1	WP_010874657.1	WP_010874657.1	WP_010874657.1	WP_010874657.1	WP_014325448.1	WP_010874657.1	WP_014325448.1	WP_010874657.1	WP_014325448.1	WP_010874657.1	WP_014574941.1	WP_014574941.1	WP_010874657.1	WP_010874657.1	WP_010874657.1	WP_014325448.1
WP_014325449.1	WP_014325449.1	WP_014325449.1	WP_036453192.1	WP_036453192.1	WP_036453192.1	WP_036453192.1	WP_036453192.1	WP_014325449.1	WP_014325449.1	WP_010874662.1		WP_014325449.1	WP_036453192.1	WP_014325449.1	WP_036453192.1	WP_014325449.1	WP_014325449.1	WP_014325449.1	WP_014325449.1	WP_014325449.1	WP_010874662.1	WP_014325449.1	WP_010874662.1	WP_014325449.1	WP_036453192.1	WP_036453192.1	WP_036453192.1	WP_036453192.1	WP_036453192.1	WP_036453192.1	WP_036453192.1	WP_036453192.1	WP_036453192.1	WP_036453192.1	WP_036453192.1	WP_036453192.1	WP_036453192.1	WP_014325449.1	WP_036453192.1	WP_014325449.1	WP_036453192.1	WP_014325449.1	WP_010874662.1	WP_014325449.1	WP_014325449.1	WP_036453192.1	WP_036453192.1	WP_036453192.1	WP_014325449.1
WP_014325462.1	WP_014325462.1	WP_014325462.1	WP_010874683.1	WP_010874683.1	WP_010874683.1	WP_010874683.1	WP_010874683.1	WP_014325462.1	WP_014325462.1	WP_010874683.1	NP_110015.1	WP_014325462.1	WP_010874683.1	WP_014325462.1	WP_010874683.1	WP_014325462.1	WP_014325462.1	WP_014325462.1	WP_014325462.1	WP_014325462.1	WP_010874683.1	WP_014325462.1	WP_010874683.1	WP_014325462.1	WP_010874683.1	WP_010874683.1	WP_010874683.1	WP_010874683.1	WP_010874683.1	WP_010874683.1	WP_010874683.1	WP_010874683.1	WP_010874683.1	WP_010874683.1	WP_010874683.1	WP_010874683.1	WP_010874683.1	WP_014325462.1	WP_010874683.1	WP_014325462.1	WP_010874683.1	WP_014325462.1	WP_010874683.1	WP_014325462.1	WP_014325462.1	WP_010874683.1	WP_010874683.1	WP_010874683.1	WP_014325462.1
WP_014325463.1	WP_014325463.1	WP_014325463.1	WP_014325463.1	WP_014325463.1	WP_014325463.1	WP_014325463.1	WP_014325463.1	WP_014325463.1	WP_014325463.1	WP_010874687.1	NP_110019.1	WP_014325463.1	WP_014325463.1	WP_014325463.1	WP_014325463.1	WP_014325463.1	WP_014325463.1	WP_014325463.1	WP_014325463.1	WP_014325463.1	WP_010874687.1	WP_014325463.1	WP_010874687.1	WP_014325463.1	WP_014325463.1	WP_014325463.1	WP_014325463.1	WP_014325463.1	WP_014325463.1	WP_014325463.1	WP_014325463.1	WP_014325463.1	WP_014325463.1	WP_014325463.1	WP_014325463.1	WP_014325463.1	WP_014325463.1	WP_014325463.1	WP_014325463.1	WP_014325463.1	WP_014325463.1	WP_014325463.1	WP_010874687.1	WP_014325463.1	WP_014325463.1	WP_014325463.1	WP_014325463.1	WP_014325463.1	WP_014325463.1
WP_014325477.1	WP_014325477.1	WP_014325477.1	WP_017532880.1	WP_017532880.1	WP_017532880.1	WP_017532880.1	WP_017532880.1	WP_014325477.1	WP_014325477.1	WP_010874703.1		WP_014325477.1	WP_017532880.1	WP_014325477.1	WP_017532880.1	WP_014325477.1	WP_014325477.1	WP_014325477.1	WP_014325477.1	WP_014325477.1	WP_010874703.1	WP_014325477.1	WP_010874703.1	WP_014325477.1	WP_017532880.1	WP_017532880.1	WP_017532880.1	WP_017532880.1	WP_017532880.1	WP_017532880.1	WP_017532880.1	WP_017532880.1	WP_010874703.1	WP_017532880.1	WP_017532880.1	WP_017532880.1	WP_017532880.1	WP_014325477.1	WP_017532880.1	WP_014325477.1	WP_017532880.1	WP_014325477.1	WP_010874703.1	WP_014325477.1	WP_014325477.1	WP_017532880.1	WP_017532880.1	WP_017532880.1	WP_014325477.1
WP_014325481.1	WP_014325481.1	WP_014325481.1	WP_010874712.1	WP_010874712.1	WP_010874712.1	WP_010874712.1	WP_010874712.1	WP_014325481.1	WP_014325481.1	WP_010874712.1	NP_110044.1	WP_014325481.1	WP_010874712.1	WP_014325481.1	WP_010874712.1	WP_014325481.1	WP_014325481.1	WP_014325481.1	WP_014325481.1	WP_014325481.1	WP_010874712.1	WP_014325481.1	WP_010874712.1	WP_014325481.1	WP_010874712.1	WP_010874712.1	WP_010874712.1	WP_010874712.1	WP_010874712.1	WP_010874712.1	WP_010874712.1	WP_010874712.1	WP_010874712.1	WP_010874712.1	WP_010874712.1	WP_010874712.1	WP_010874712.1	WP_014325481.1	WP_010874712.1	WP_014325481.1	WP_010874712.1	WP_014325481.1	WP_010874712.1	WP_014325481.1	WP_014325481.1	WP_010874712.1	WP_010874712.1	WP_010874712.1	WP_014325481.1
WP_014325484.1	WP_014325484.1	WP_014325484.1	WP_014325484.1	WP_053344128.1	WP_014325484.1	WP_014325484.1	WP_014325484.1	WP_014325484.1	WP_014325484.1	WP_010874715.1	NP_110047.1	WP_014325484.1	WP_014325484.1	WP_014325484.1	WP_014325484.1	WP_014325484.1	WP_014325484.1	WP_014325484.1	WP_014325484.1	WP_014325484.1	WP_010874715.1	WP_014325484.1	WP_010874715.1	WP_014325484.1	WP_014325484.1	WP_014325484.1	WP_014325484.1	WP_014325484.1	WP_014325484.1	WP_014325484.1	WP_014325484.1	WP_014325484.1	WP_014325484.1	WP_014325484.1	WP_014325484.1	WP_014325484.1	WP_014325484.1	WP_014325484.1	WP_014325484.1	WP_014325484.1	WP_014325484.1	WP_014325484.1	WP_010874715.1	WP_014325484.1	WP_014325484.1	WP_014325484.1	WP_014325484.1	WP_014325484.1	WP_014325484.1
WP_014325501.1	WP_014325501.1	WP_014325501.1	WP_010874734.1	WP_010874734.1	WP_010874734.1	WP_010874734.1	WP_010874734.1	WP_014574962.1	WP_014325501.1	WP_010874734.1	NP_110066.1	WP_014325501.1		WP_014325501.1	WP_010874734.1	WP_014574962.1	WP_014325501.1	WP_014325501.1	WP_014325501.1	WP_014325501.1	WP_010874734.1	WP_014325501.1	WP_010874734.1	WP_014325501.1	WP_010874734.1	WP_010874734.1	WP_010874734.1	WP_010874734.1	WP_010874734.1	WP_010874734.1	WP_058140845.1	WP_010874734.1	WP_058141084.1	WP_010874734.1	WP_010874734.1	WP_010874734.1	WP_010874734.1	WP_014325501.1	WP_010874734.1	WP_014325501.1	WP_010874734.1	WP_014325501.1	WP_010874734.1	WP_014574962.1	WP_014574962.1	WP_010874734.1	WP_086131706.1	WP_010874734.1	WP_014325501.1
WP_014325503.1	WP_014325503.1	WP_014325503.1	WP_015344909.1	WP_015344909.1	WP_015344909.1	WP_015344909.1	WP_015344909.1	WP_014325503.1	WP_014325503.1	WP_015344909.1		WP_014325503.1	WP_015344909.1	WP_014325503.1	WP_015344909.1	WP_014325503.1	WP_014325503.1	WP_014325503.1	WP_014325503.1	WP_014325503.1	WP_015344909.1	WP_014325503.1	WP_015344909.1	WP_014325503.1	WP_015344909.1	WP_015344909.1	WP_015344909.1	WP_015344909.1	WP_015344909.1	WP_015344909.1	WP_015344909.1	WP_015344909.1	WP_015344909.1	WP_015344909.1	WP_015344909.1	WP_015344909.1	WP_015344909.1	WP_014325503.1	WP_015344909.1	WP_014325503.1	WP_015344909.1	WP_014325503.1	WP_015344909.1	WP_014325503.1	WP_014325503.1	WP_015344909.1	WP_015344909.1	WP_015344909.1	WP_014325503.1
WP_014325521.1	WP_014325521.1	WP_014325521.1	WP_010874771.1	WP_010874771.1	WP_010874771.1	WP_010874771.1	WP_010874771.1	WP_014325521.1	WP_014325521.1	WP_010874771.1	NP_110103.1	WP_014325521.1	WP_010874771.1	WP_014325521.1	WP_010874771.1	WP_014325521.1	WP_014325521.1	WP_014325521.1	WP_014325521.1	WP_014325521.1	WP_010874771.1	WP_014325521.1	WP_010874771.1	WP_014325521.1	WP_010874771.1	WP_010874771.1	WP_010874771.1	WP_010874771.1	WP_010874771.1	WP_010874771.1	WP_010874771.1	WP_010874771.1	WP_010874771.1	WP_010874771.1	WP_010874771.1	WP_010874771.1	WP_010874771.1		WP_010874771.1	WP_086137878.1	WP_010874771.1	WP_014325521.1	WP_010874771.1	WP_014325521.1	WP_014325521.1	WP_010874771.1	WP_010874771.1	WP_010874771.1	WP_014325521.1
WP_014325522.1	WP_014325522.1	WP_014325522.1	WP_017532944.1	WP_017532944.1	WP_017532944.1	WP_017532944.1	WP_017532944.1		WP_014325522.1	WP_010874772.1	NP_110104.1	WP_014325522.1	WP_017532944.1	WP_014325522.1	WP_017532944.1	WP_014325522.1	WP_014325522.1	WP_014325522.1	WP_014325522.1	WP_014325522.1	WP_010874772.1	WP_014325522.1	WP_010874772.1	WP_014325522.1	WP_017532944.1	WP_017532944.1	WP_017532944.1	WP_017532944.1	WP_017532944.1	WP_017532944.1	WP_017532944.1	WP_017532944.1	WP_017532944.1	WP_017532944.1	WP_017532944.1	WP_017532944.1	WP_017532944.1	WP_014325522.1	WP_017532944.1	WP_014325522.1	WP_017532944.1	WP_014325522.1	WP_010874772.1	WP_014325522.1	WP_014325522.1	WP_017532944.1	WP_017532944.1	WP_017532944.1	WP_014325522.1
WP_014325529.1	WP_014325529.1	WP_014325529.1	WP_014325529.1	WP_014325529.1	WP_014325529.1	WP_014325529.1	WP_014325529.1	WP_014325529.1	WP_014325529.1	WP_014325529.1	NP_110120.1	WP_014325529.1	WP_014325529.1	WP_014325529.1	WP_014325529.1	WP_014325529.1	WP_014325529.1	WP_014325529.1	WP_014325529.1	WP_014325529.1	WP_014325529.1	WP_014325529.1	WP_014325529.1	WP_014325529.1	WP_014325529.1	WP_014325529.1	WP_014325529.1	WP_014325529.1	WP_014325529.1	WP_014325529.1	WP_014325529.1	WP_014325529.1	WP_014325529.1	WP_014325529.1	WP_081038399.1	WP_014325529.1	WP_014325529.1	WP_014325529.1	WP_014325529.1	WP_014325529.1	WP_014325529.1	WP_014325529.1	WP_014325529.1	WP_014325529.1	WP_014325529.1	WP_014325529.1	WP_014325529.1	WP_014325529.1	WP_014325529.1
WP_014325546.1	WP_014325546.1	WP_014325546.1	WP_010874809.1	WP_010874809.1	WP_010874809.1	WP_010874809.1	WP_010874809.1		WP_014325546.1	WP_010874809.1	NP_110141.1	WP_014325546.1	WP_038534422.1	WP_014325546.1	WP_010874809.1	WP_014325546.1	WP_014325546.1	WP_014325546.1	WP_014325546.1	WP_014325546.1	WP_010874809.1	WP_014325546.1	WP_010874809.1	WP_014325546.1	WP_010874809.1	WP_098363669.1	WP_010874809.1	WP_058157846.1	WP_058129033.1	WP_058129033.1	WP_058129033.1	WP_058141131.1	WP_058141131.1	WP_058129033.1	WP_058129033.1	WP_081038988.1	WP_058129033.1	WP_014325546.1	WP_010874809.1	WP_014325546.1	WP_010874809.1	WP_014325546.1	WP_010874809.1	WP_014325546.1	WP_014325546.1	WP_010874809.1	WP_010874809.1	WP_010874809.1	WP_014325546.1
WP_014325547.1	WP_014325547.1	WP_014325547.1	WP_010874810.1	WP_010874810.1	WP_010874810.1	WP_010874810.1	WP_010874810.1	WP_014325547.1	WP_014325547.1	WP_010874810.1	NP_110142.1	WP_014325547.1	WP_038534424.1	WP_014325547.1	WP_010874810.1	WP_014325547.1	WP_014325547.1	WP_014325547.1	WP_014325547.1	WP_014325547.1	WP_010874810.1	WP_014325547.1	WP_010874810.1	WP_014325547.1	WP_086118761.1	WP_010874810.1	WP_010874810.1	WP_010874810.1	WP_010874810.1	WP_010874810.1	WP_010874810.1	WP_010874810.1	WP_010874810.1	WP_010874810.1	WP_010874810.1	WP_010874810.1	WP_010874810.1	WP_014325547.1	WP_010874810.1	WP_014325547.1	WP_010874810.1	WP_014325547.1	WP_010874810.1	WP_014325547.1	WP_014325547.1	WP_010874810.1	WP_086131708.1	WP_010874810.1	WP_014325547.1
WP_014325565.1	WP_014325565.1	WP_014325565.1	WP_017532863.1	WP_053344125.1	WP_017532863.1	WP_017532863.1	WP_017532863.1	WP_014325565.1	WP_014325565.1	WP_010874847.1	NP_110179.1	WP_014325565.1	WP_017532863.1	WP_014325565.1	WP_017532863.1	WP_014325565.1	WP_014325565.1	WP_014325565.1	WP_014325565.1	WP_014325565.1		WP_014325565.1	WP_010874847.1	WP_014325565.1	WP_017532863.1	WP_017532863.1	WP_017532863.1	WP_017532863.1	WP_017532863.1	WP_017532863.1	WP_017532863.1	WP_017532863.1	WP_017532863.1	WP_017532863.1	WP_017532863.1	WP_017532863.1	WP_017532863.1	WP_014325565.1	WP_017532863.1	WP_014325565.1	WP_017532863.1	WP_014325565.1	WP_010874847.1	WP_014325565.1	WP_014325565.1	WP_017532863.1	WP_017532863.1	WP_017532863.1	WP_014325565.1
WP_014325623.1	WP_014325623.1	WP_014325623.1	WP_010874946.1	WP_010874946.1	WP_010874946.1	WP_010874946.1	WP_010874946.1	WP_014325623.1		WP_010874946.1	NP_110278.1	WP_014325623.1	WP_010874946.1	WP_014325623.1	WP_010874946.1	WP_014325623.1	WP_014325623.1	WP_014325623.1	WP_014325623.1	WP_014325623.1	WP_010874946.1	WP_014325623.1	WP_010874946.1	WP_014325623.1	WP_010874946.1	WP_010874946.1	WP_010874946.1	WP_058157815.1	WP_010874946.1	WP_010874946.1	WP_010874946.1	WP_010874946.1	WP_010874946.1	WP_010874946.1	WP_010874946.1	WP_010874946.1	WP_010874946.1	WP_014325623.1	WP_010874946.1	WP_014325623.1	WP_010874946.1	WP_014325623.1	WP_010874946.1	WP_014325623.1	WP_014325623.1	WP_010874946.1	WP_010874946.1	WP_010874946.1	WP_014325623.1
WP_014325635.1	WP_014325635.1	WP_014325635.1	WP_010874971.1	WP_010874971.1	WP_010874971.1	WP_010874971.1	WP_010874971.1		WP_014325635.1	WP_010874971.1	NP_110303.1	WP_014325635.1	WP_010874971.1	WP_014325635.1	WP_010874971.1	WP_014325635.1	WP_014325635.1	WP_014325635.1	WP_014325635.1	WP_014325635.1	WP_010874971.1	WP_014325635.1	WP_010874971.1	WP_014325635.1	WP_010874971.1	WP_010874971.1	WP_010874971.1	WP_010874971.1	WP_010874971.1	WP_010874971.1	WP_010874971.1	WP_010874971.1	WP_010874971.1	WP_010874971.1	WP_010874971.1	WP_010874971.1	WP_010874971.1	WP_014325635.1	WP_010874971.1	WP_014325635.1	WP_010874971.1	WP_014325635.1	WP_010874971.1	WP_014325635.1	WP_014325635.1	WP_010874971.1	WP_010874971.1	WP_010874971.1	WP_014325635.1
WP_014325639.1	WP_014325639.1	WP_014325639.1	WP_010874976.1	WP_010874976.1	WP_010874976.1	WP_010874976.1	WP_010874976.1	WP_014325639.1	WP_014325639.1	WP_010874976.1	NP_110308.1	WP_014325639.1	WP_010874976.1	WP_014325639.1	WP_010874976.1	WP_014325639.1	WP_014325639.1	WP_014325639.1	WP_014325639.1	WP_014325639.1	WP_010874976.1	WP_014325639.1	WP_010874976.1	WP_014325639.1	WP_010874976.1	WP_010874976.1	WP_010874976.1	WP_010874976.1	WP_010874976.1	WP_010874976.1	WP_010874976.1	WP_010874976.1	WP_010874976.1	WP_010874976.1	WP_010874976.1	WP_010874976.1	WP_010874976.1	WP_014325639.1	WP_010874976.1	WP_014325639.1	WP_010874976.1	WP_014325639.1	WP_010874976.1	WP_014325639.1	WP_014325639.1	WP_010874976.1	WP_010874976.1	WP_010874976.1	WP_014325639.1
WP_014325640.1	WP_014325640.1	WP_014325640.1	WP_010874977.1	WP_010874977.1	WP_010874977.1	WP_010874977.1	WP_010874977.1	WP_014325640.1	WP_014325640.1	WP_010874977.1	NP_110309.1	WP_014325640.1	WP_010874977.1	WP_014325640.1	WP_010874977.1	WP_014325640.1	WP_014325640.1	WP_014325640.1	WP_014325640.1	WP_014325640.1	WP_010874977.1	WP_014325640.1	WP_010874977.1	WP_014325640.1	WP_010874977.1	WP_010874977.1	WP_010874977.1	WP_010874977.1	WP_010874977.1	WP_010874977.1	WP_010874977.1	WP_010874977.1	WP_010874977.1	WP_010874977.1	WP_010874977.1	WP_010874977.1	WP_010874977.1	WP_014325640.1	WP_010874977.1	WP_014325640.1	WP_086132312.1	WP_014325640.1	WP_010874977.1	WP_014325640.1	WP_014325640.1	WP_010874977.1	WP_010874977.1	WP_010874977.1	WP_014325640.1
WP_014325645.1	WP_014325645.1	WP_014325645.1	WP_010874987.1	WP_010874987.1	WP_010874987.1	WP_010874987.1	WP_010874987.1	WP_014575037.1	WP_014325645.1	WP_010874987.1	NP_110319.1	WP_014325645.1	WP_010874987.1	WP_014325645.1	WP_010874987.1	WP_017532709.1	WP_014325645.1	WP_014325645.1	WP_014325645.1	WP_014325645.1	WP_010874987.1	WP_014325645.1	WP_010874987.1	WP_014325645.1	WP_010874987.1	WP_010874987.1	WP_010874987.1	WP_010874987.1	WP_010874987.1	WP_010874987.1	WP_010874987.1	WP_010874987.1	WP_010874987.1	WP_010874987.1	WP_010874987.1	WP_010874987.1	WP_010874987.1	WP_014325645.1	WP_010874987.1	WP_014325645.1	WP_010874987.1	WP_014325645.1	WP_010874987.1	WP_017532709.1	WP_014325645.1	WP_010874987.1	WP_010874987.1	WP_010874987.1	WP_014325645.1
WP_014325657.1	WP_014325657.1	WP_014325657.1	WP_010875001.1	WP_010875001.1	WP_010875001.1	WP_010875001.1	WP_010875001.1	WP_014325657.1	WP_014325657.1	WP_010875001.1	NP_110333.1	WP_014325657.1	WP_010875001.1	WP_014325657.1	WP_010875001.1	WP_014325657.1	WP_014325657.1	WP_014325657.1	WP_014325657.1	WP_014325657.1	WP_010875001.1	WP_014325657.1	WP_010875001.1	WP_014325657.1	WP_010875001.1	WP_010875001.1	WP_010875001.1	WP_010875001.1	WP_010875001.1	WP_010875001.1	WP_010875001.1	WP_010875001.1	WP_010875001.1	WP_010875001.1	WP_010875001.1	WP_010875001.1	WP_010875001.1	WP_014325657.1	WP_010875001.1	WP_014325657.1	WP_010875001.1	WP_014325657.1	WP_010875001.1	WP_014325657.1	WP_014325657.1	WP_010875001.1	WP_010875001.1	WP_010875001.1	WP_014325657.1
WP_014325661.1	WP_014325661.1	WP_014325661.1	WP_010875008.1	WP_010875008.1	WP_010875008.1	WP_010875008.1	WP_010875008.1	WP_049766952.1	WP_014325661.1	WP_010875008.1	NP_110340.1	WP_014325661.1	WP_010875008.1	WP_014325661.1	WP_010875008.1	WP_014325661.1	WP_014325661.1	WP_014325661.1	WP_014325661.1	WP_014325661.1	WP_010875008.1	WP_014325661.1	WP_010875008.1	WP_014325661.1	WP_010875008.1	WP_010875008.1	WP_010875008.1	WP_010875008.1	WP_010875008.1	WP_010875008.1	WP_010875008.1	WP_010875008.1	WP_010875008.1	WP_010875008.1	WP_010875008.1	WP_010875008.1	WP_010875008.1	WP_014325661.1	WP_010875008.1	WP_014325661.1	WP_010875008.1	WP_014325661.1	WP_010875008.1	WP_014325661.1	WP_014325661.1	WP_010875008.1	WP_010875008.1	WP_010875008.1	WP_014325661.1
WP_014574846.1	WP_014325297.1	WP_053343993.1	WP_015344863.1	WP_015344863.1	WP_015344863.1	WP_015344863.1	WP_015344863.1	WP_014574846.1	WP_014574846.1	WP_015344863.1	NP_109722.1	WP_053343993.1	WP_015344863.1	WP_014574846.1	WP_015344863.1	WP_014574846.1	WP_014574846.1	WP_014574846.1	WP_053343993.1	WP_086131716.1	WP_015344863.1	WP_014325297.1	WP_015344863.1	WP_053343993.1	WP_015344863.1	WP_015344863.1	WP_058140978.1	WP_058140978.1	WP_058158328.1	WP_015344863.1	WP_015344863.1	WP_058140978.1	WP_015344863.1	WP_058140978.1	WP_015344863.1	WP_015344863.1	WP_015344863.1	WP_053343993.1	WP_015344863.1	WP_014325297.1	WP_015344863.1	WP_014325297.1	WP_015344863.1	WP_014574846.1	WP_014574846.1	WP_015344863.1	WP_015344863.1	WP_015344863.1	WP_053343993.1
WP_014574853.1	WP_014574853.1	WP_014574853.1	WP_014574853.1	WP_014574853.1	WP_014574853.1	WP_014574853.1	WP_014574853.1	WP_014574853.1	WP_014574853.1	WP_014574853.1		WP_014574853.1	WP_014574853.1	WP_014574853.1	WP_014574853.1	WP_014574853.1	WP_014574853.1	WP_014574853.1	WP_014574853.1	WP_014574853.1	WP_014574853.1	WP_014574853.1	WP_014574853.1	WP_014574853.1	WP_014574853.1	WP_014574853.1	WP_014574853.1	WP_014574853.1	WP_014574853.1	WP_014574853.1	WP_014574853.1	WP_014574853.1	WP_014574853.1	WP_014574853.1	WP_014574853.1	WP_014574853.1	WP_014574853.1	WP_014574853.1	WP_014574853.1	WP_014574853.1	WP_014574853.1	WP_014574853.1	WP_014574853.1	WP_014574853.1	WP_014574853.1	WP_014574853.1	WP_014574853.1	WP_014574853.1	WP_014574853.1
WP_014574932.1	WP_014574932.1	WP_014574932.1	WP_014574932.1	WP_014574932.1	WP_014574932.1	WP_014574932.1	WP_014574932.1	WP_014574932.1	WP_014574932.1	WP_014574932.1		WP_014574932.1	WP_014574932.1	WP_014574932.1	WP_014574932.1	WP_014574932.1	WP_014574932.1	WP_014574932.1	WP_014574932.1	WP_014574932.1	WP_014574932.1	WP_014574932.1	WP_014574932.1	WP_014574932.1	WP_014574932.1	WP_014574932.1	WP_014574932.1	WP_014574932.1	WP_014574932.1	WP_014574932.1	WP_014574932.1	WP_014574932.1	WP_014574932.1	WP_014574932.1	WP_014574932.1	WP_014574932.1	WP_014574932.1	WP_014574932.1	WP_014574932.1	WP_014574932.1	WP_014574932.1	WP_014574932.1	WP_014574932.1	WP_014574932.1	WP_014574932.1	WP_014574932.1	WP_014574932.1	WP_014574932.1	WP_014574932.1
WP_014574986.1	WP_014325542.1	WP_014574986.1	WP_010874803.1	WP_053344123.1	WP_010874803.1	WP_053344045.1	WP_053344045.1	WP_014574986.1	WP_014574986.1	WP_010874803.1	NP_110135.1	WP_053344170.1	WP_010874803.1	WP_014574986.1	WP_010874803.1	WP_014574986.1	WP_014574986.1	WP_014574986.1	WP_014574986.1		WP_010874803.1	WP_014325542.1	WP_010874803.1	WP_014574986.1	WP_010874803.1	WP_053344045.1	WP_010874803.1	WP_058157842.1	WP_010874803.1	WP_010874803.1	WP_010874803.1	WP_010874803.1	WP_058141126.1	WP_010874803.1	WP_010874803.1	WP_010874803.1	WP_010874803.1	WP_014574986.1	WP_010874803.1	WP_014325542.1	WP_010874803.1	WP_014325542.1	WP_010874803.1	WP_014574986.1	WP_014574986.1	WP_010874803.1	WP_010874803.1	WP_010874803.1	WP_014574986.1
WP_014575014.1	WP_041913433.1	WP_014575014.1	WP_014575014.1	WP_014575014.1	WP_014575014.1	WP_014575014.1	WP_014575014.1	WP_014575014.1	WP_014575014.1	WP_014575014.1		WP_014575014.1	WP_014575014.1	WP_014575014.1	WP_014575014.1	WP_014575014.1	WP_014575014.1	WP_014575014.1	WP_014575014.1	WP_014575014.1	WP_014575014.1	WP_041913433.1	WP_014575014.1	WP_014575014.1	WP_014575014.1	WP_014575014.1	WP_014575014.1	WP_014575014.1	WP_014575014.1	WP_014575014.1	WP_014575014.1	WP_014575014.1	WP_014575014.1	WP_014575014.1	WP_014575014.1	WP_014575014.1	WP_014575014.1	WP_014575014.1	WP_014575014.1	WP_041913433.1	WP_014575014.1	WP_041913433.1	WP_014575014.1	WP_014575014.1	WP_014575014.1	WP_014575014.1	WP_014575014.1	WP_014575014.1	WP_014575014.1
WP_014575020.1	WP_014575020.1	WP_014575020.1	WP_014575020.1	WP_014575020.1	WP_014575020.1	WP_014575020.1	WP_014575020.1	WP_014575020.1	WP_014575020.1	WP_014575020.1		WP_014575020.1	WP_014575020.1	WP_014575020.1	WP_014575020.1	WP_014575020.1	WP_014575020.1	WP_014575020.1	WP_014575020.1	WP_014575020.1	WP_014575020.1	WP_014575020.1	WP_014575020.1	WP_014575020.1	WP_014575020.1	WP_014575020.1	WP_014575020.1	WP_014575020.1	WP_014575020.1	WP_014575020.1	WP_014575020.1	WP_014575020.1	WP_014575020.1	WP_014575020.1	WP_014575020.1	WP_014575020.1	WP_014575020.1	WP_014575020.1	WP_014575020.1	WP_014575020.1	WP_014575020.1	WP_014575020.1	WP_014575020.1	WP_014575020.1	WP_014575020.1	WP_014575020.1	WP_014575020.1	WP_014575020.1	WP_014575020.1
WP_014575044.1	WP_014325658.1	WP_014575044.1	WP_010875002.1	WP_010875002.1	WP_010875002.1	WP_010875002.1	WP_010875002.1	WP_014575044.1	WP_014575044.1	WP_010875002.1	NP_110334.1	WP_014575044.1	WP_010875002.1	WP_014325658.1	WP_010875002.1	WP_014575044.1	WP_014575044.1	WP_014575044.1	WP_014575044.1	WP_014575044.1	WP_010875002.1	WP_014325658.1	WP_010875002.1	WP_014575044.1	WP_010875002.1	WP_010875002.1	WP_010875002.1	WP_010875002.1	WP_010875002.1	WP_010875002.1	WP_010875002.1	WP_010875002.1	WP_010875002.1	WP_010875002.1	WP_010875002.1	WP_010875002.1	WP_010875002.1	WP_014575044.1	WP_010875002.1	WP_014325658.1	WP_086132314.1	WP_014325658.1	WP_010875002.1	WP_014575044.1	WP_014575044.1	WP_010875002.1	WP_010875002.1	WP_010875002.1	WP_014575044.1
WP_014575046.1	WP_014325662.1	WP_014575046.1	WP_010875009.1	WP_010875009.1	WP_010875009.1	WP_010875009.1	WP_010875009.1	WP_014575046.1	WP_014575046.1	WP_010875009.1	NP_110341.1	WP_014575046.1	WP_010875009.1	WP_014575046.1	WP_010875009.1	WP_014575046.1	WP_014575046.1	WP_014575046.1	WP_014575046.1	WP_014575046.1		WP_014575046.1	WP_010875009.1	WP_014575046.1	WP_010875009.1	WP_010875009.1	WP_010875009.1	WP_010875009.1	WP_010875009.1	WP_010875009.1	WP_010875009.1	WP_010875009.1	WP_010875009.1	WP_010875009.1	WP_010875009.1	WP_010875009.1	WP_010875009.1	WP_014575046.1	WP_010875009.1	WP_014575046.1	WP_010875009.1	WP_014575046.1	WP_010875009.1	WP_014575046.1	WP_014575046.1	WP_010875009.1	WP_010875009.1	WP_010875009.1	WP_014575046.1
WP_014575052.1	WP_014575052.1	WP_014575052.1	WP_015344934.1	WP_015344934.1	WP_015344934.1	WP_015344934.1	WP_015344934.1	WP_014575052.1	WP_014575052.1	WP_015344934.1		WP_014575052.1	WP_015344934.1	WP_014575052.1	WP_015344934.1	WP_014575052.1	WP_014575052.1	WP_014575052.1	WP_014575052.1	WP_014575052.1	WP_015344934.1	WP_014575052.1	WP_015344934.1	WP_014575052.1	WP_015344934.1	WP_015344934.1	WP_015344934.1	WP_015344934.1	WP_015344934.1	WP_015344934.1	WP_015344934.1	WP_015344934.1	WP_015344934.1	WP_015344934.1	WP_015344934.1	WP_015344934.1	WP_015344934.1	WP_014575052.1	WP_015344934.1	WP_014575052.1	WP_015344934.1	WP_014575052.1	WP_015344934.1	WP_014575052.1	WP_014575052.1	WP_015344934.1	WP_015344934.1	WP_015344934.1	WP_014575052.1
WP_014575053.1	WP_014575053.1	WP_014575053.1	WP_014575053.1	WP_014575053.1	WP_014575053.1	WP_014575053.1	WP_014575053.1	WP_014575053.1	WP_014575053.1	WP_014575053.1	YP_009121742.1	WP_014575053.1	WP_014575053.1	WP_014575053.1	WP_014575053.1	WP_014575053.1	WP_014575053.1	WP_014575053.1	WP_014575053.1	WP_014575053.1	WP_014575053.1	WP_014575053.1	WP_014575053.1	WP_014575053.1		WP_014575053.1	WP_014575053.1	WP_014575053.1	WP_014575053.1	WP_014575053.1	WP_014575053.1	WP_014575053.1	WP_014575053.1	WP_014575053.1	WP_014575053.1	WP_014575053.1	WP_014575053.1	WP_014575053.1	WP_014575053.1	WP_014575053.1	WP_014575053.1	WP_014575053.1	WP_014575053.1	WP_014575053.1	WP_014575053.1	WP_014575053.1	WP_014575053.1	WP_014575053.1	WP_014575053.1
WP_015344899.1	WP_015344899.1	WP_015344899.1	WP_015344899.1	WP_015344899.1	WP_015344899.1	WP_015344899.1	WP_015344899.1	WP_015344899.1	WP_015344899.1	WP_015344899.1		WP_015344899.1	WP_015344899.1	WP_015344899.1	WP_015344899.1	WP_015344899.1	WP_015344899.1	WP_015344899.1	WP_015344899.1	WP_015344899.1	WP_015344899.1	WP_015344899.1	WP_015344899.1	WP_015344899.1	WP_015344899.1	WP_015344899.1	WP_015344899.1	WP_015344899.1	WP_015344899.1	WP_015344899.1	WP_015344899.1	WP_015344899.1	WP_015344899.1	WP_015344899.1	WP_015344899.1	WP_015344899.1	WP_015344899.1	WP_015344899.1	WP_015344899.1	WP_015344899.1	WP_015344899.1	WP_015344899.1	WP_015344899.1	WP_015344899.1	WP_015344899.1	WP_015344899.1	WP_015344899.1	WP_015344899.1	WP_015344899.1
WP_015344926.1	WP_015344926.1	WP_015344926.1	WP_015344926.1	WP_015344926.1	WP_015344926.1	WP_015344926.1	WP_015344926.1	WP_015344926.1	WP_015344926.1	WP_015344926.1	NP_110280.1	WP_015344926.1	WP_015344926.1	WP_015344926.1	WP_015344926.1	WP_015344926.1	WP_015344926.1	WP_015344926.1	WP_015344926.1	WP_015344926.1	WP_015344926.1	WP_015344926.1	WP_015344926.1	WP_015344926.1	WP_086118764.1	WP_015344926.1	WP_015344926.1	WP_081038370.1	WP_015344926.1	WP_015344926.1	WP_015344926.1	WP_015344926.1	WP_015344926.1	WP_015344926.1	WP_015344926.1	WP_015344926.1	WP_015344926.1	WP_015344926.1	WP_015344926.1	WP_015344926.1	WP_015344926.1	WP_086127247.1	WP_015344926.1	WP_015344926.1	WP_015344926.1	WP_015344926.1	WP_015344926.1	WP_015344926.1	WP_015344926.1
WP_017532691.1	WP_017532691.1	WP_017532691.1	WP_017532896.1	WP_017532896.1	WP_017532896.1	WP_017532896.1	WP_017532896.1	WP_017532691.1	WP_017532691.1	WP_017532896.1		WP_017532691.1	WP_017532896.1	WP_017532691.1	WP_017532896.1	WP_017532691.1	WP_017532691.1	WP_017532691.1	WP_017532691.1	WP_017532691.1	WP_017532896.1	WP_017532691.1	WP_017532896.1	WP_017532691.1	WP_017532896.1	WP_017532896.1	WP_017532896.1	WP_017532896.1	WP_017532896.1	WP_017532896.1	WP_017532896.1	WP_017532896.1	WP_017532896.1	WP_017532896.1	WP_017532896.1	WP_017532896.1	WP_017532896.1	WP_017532691.1	WP_017532896.1	WP_017532691.1	WP_017532896.1	WP_017532691.1	WP_017532896.1	WP_017532691.1	WP_017532691.1	WP_017532896.1	WP_017532896.1	WP_017532896.1	WP_017532691.1
WP_017532693.1	WP_017532693.1	WP_017532693.1	WP_017532693.1	WP_017532693.1	WP_017532693.1	WP_017532693.1	WP_017532693.1	WP_017532693.1	WP_017532693.1	WP_041359976.1		WP_017532693.1	WP_017532693.1	WP_053344087.1	WP_017532693.1	WP_017532693.1	WP_017532693.1	WP_017532693.1	WP_017532693.1	WP_017532693.1	WP_041359976.1	WP_017532693.1	WP_041359976.1	WP_017532693.1	WP_017532693.1	WP_017532693.1	WP_017532693.1	WP_017532693.1	WP_017532693.1	WP_017532693.1	WP_017532693.1	WP_017532693.1	WP_017532693.1	WP_017532693.1	WP_017532693.1	WP_017532693.1	WP_017532693.1	WP_017532693.1	WP_017532693.1	WP_017532693.1	WP_017532693.1	WP_017532693.1	WP_041359976.1	WP_017532693.1	WP_017532693.1	WP_017532693.1	WP_017532693.1	WP_017532693.1	WP_017532693.1
WP_017532695.1	WP_014325578.1	WP_017532695.1	WP_014325578.1	WP_014325578.1	WP_014325578.1	WP_014325578.1	WP_014325578.1		WP_017532695.1	WP_014325578.1	NP_110206.1	WP_017532695.1	WP_014325578.1	WP_014325578.1	WP_014325578.1	WP_017532695.1	WP_017532695.1	WP_017532695.1	WP_017532695.1	WP_017532695.1	WP_014325578.1	WP_014325578.1	WP_014325578.1	WP_017532695.1	WP_014325578.1	WP_014325578.1	WP_014325578.1	WP_014325578.1	WP_014325578.1	WP_014325578.1	WP_014325578.1	WP_014325578.1	WP_014325578.1	WP_014325578.1	WP_014325578.1	WP_014325578.1	WP_014325578.1	WP_017532695.1	WP_014325578.1	WP_014325578.1	WP_014325578.1	WP_014325578.1	WP_014325578.1	WP_017532695.1	WP_017532695.1	WP_014325578.1	WP_014325578.1	WP_014325578.1	WP_017532695.1
WP_017532715.1	WP_017532715.1	WP_017532715.1	WP_017532715.1	WP_017532715.1	WP_017532715.1	WP_017532715.1	WP_017532715.1	WP_017532715.1	WP_017532715.1	WP_017532715.1		WP_017532715.1	WP_017532715.1	WP_017532715.1	WP_017532715.1	WP_017532715.1	WP_017532715.1	WP_017532715.1	WP_017532715.1	WP_017532715.1	WP_017532715.1	WP_017532715.1	WP_017532715.1	WP_017532715.1	WP_017532715.1	WP_017532715.1	WP_017532715.1	WP_017532715.1	WP_017532715.1	WP_017532715.1	WP_017532715.1	WP_017532715.1	WP_017532715.1	WP_017532715.1	WP_017532715.1	WP_017532715.1	WP_017532715.1	WP_017532715.1	WP_017532715.1	WP_017532715.1	WP_017532715.1	WP_017532715.1	WP_017532715.1	WP_017532715.1	WP_017532715.1	WP_017532715.1	WP_017532715.1	WP_017532715.1	WP_017532715.1
WP_017532716.1	WP_017532716.1	WP_017532716.1	WP_017532716.1	WP_017532716.1	WP_017532716.1	WP_017532716.1	WP_017532716.1	WP_017532716.1	WP_017532716.1	WP_017532716.1		WP_017532716.1	WP_017532716.1	WP_017532716.1	WP_017532716.1	WP_017532716.1	WP_017532716.1	WP_017532716.1	WP_017532716.1	WP_017532716.1	WP_017532716.1	WP_017532716.1	WP_017532716.1	WP_017532716.1	WP_017532716.1	WP_017532716.1	WP_017532716.1	WP_017532716.1	WP_017532716.1	WP_017532716.1	WP_017532716.1	WP_017532716.1	WP_017532716.1	WP_017532716.1	WP_017532716.1	WP_017532716.1	WP_017532716.1	WP_017532716.1	WP_017532716.1	WP_017532716.1	WP_017532716.1	WP_017532716.1	WP_017532716.1	WP_017532716.1	WP_017532716.1	WP_017532716.1	WP_017532716.1	WP_017532716.1	WP_017532716.1
WP_017532728.1	WP_017532728.1	WP_017532728.1	WP_017532728.1	WP_017532728.1	WP_017532728.1	WP_017532728.1	WP_017532728.1	WP_017532728.1	WP_017532728.1	WP_017532728.1		WP_017532728.1	WP_017532728.1	WP_017532728.1	WP_017532728.1	WP_017532728.1	WP_017532728.1	WP_017532728.1	WP_017532728.1	WP_017532728.1	WP_017532728.1	WP_017532728.1	WP_017532728.1	WP_017532728.1	WP_017532728.1	WP_017532728.1	WP_017532728.1	WP_017532728.1	WP_017532728.1	WP_017532728.1	WP_017532728.1	WP_017532728.1	WP_017532728.1	WP_017532728.1	WP_017532728.1	WP_017532728.1	WP_017532728.1	WP_017532728.1	WP_017532728.1	WP_017532728.1	WP_017532728.1	WP_017532728.1	WP_017532728.1	WP_017532728.1	WP_017532728.1	WP_017532728.1	WP_017532728.1	WP_017532728.1	WP_017532728.1
WP_017532737.1	WP_017532737.1	WP_017532737.1	WP_017532936.1	WP_017532936.1	WP_017532936.1	WP_017532936.1	WP_017532936.1	WP_017532737.1	WP_017532737.1	WP_017532936.1		WP_017532737.1	WP_017532936.1	WP_017532737.1	WP_017532936.1	WP_017532737.1	WP_017532737.1	WP_017532737.1	WP_017532737.1	WP_017532737.1	WP_017532936.1	WP_017532737.1	WP_017532936.1	WP_017532737.1	WP_017532936.1	WP_017532936.1	WP_017532936.1	WP_017532936.1	WP_017532936.1	WP_017532936.1	WP_017532936.1	WP_017532936.1	WP_017532936.1	WP_017532936.1	WP_017532936.1	WP_017532936.1	WP_017532936.1	WP_017532737.1	WP_017532936.1	WP_017532737.1	WP_017532936.1	WP_017532737.1	WP_017532936.1	WP_017532737.1	WP_017532737.1	WP_017532936.1	WP_017532936.1	WP_017532936.1	WP_017532737.1
WP_017532738.1	WP_017532738.1	WP_017532738.1	WP_017532935.1	WP_017532935.1	WP_017532935.1	WP_017532935.1	WP_017532935.1	WP_017532738.1	WP_017532738.1	WP_017532935.1		WP_017532738.1	WP_017532935.1	WP_017532738.1	WP_017532935.1	WP_017532738.1	WP_017532738.1	WP_017532738.1	WP_017532738.1	WP_017532738.1	WP_017532935.1	WP_017532738.1	WP_017532935.1	WP_017532738.1	WP_017532935.1	WP_017532935.1	WP_017532935.1	WP_017532935.1	WP_017532935.1	WP_017532935.1	WP_017532935.1	WP_017532935.1	WP_017532935.1	WP_017532935.1	WP_017532935.1	WP_017532935.1	WP_017532935.1	WP_017532738.1	WP_017532935.1	WP_017532738.1	WP_017532935.1	WP_017532738.1	WP_017532935.1	WP_017532738.1	WP_017532738.1	WP_017532935.1	WP_017532935.1	WP_017532935.1	WP_017532738.1
WP_017532749.1	WP_017532749.1	WP_017532749.1	WP_017532749.1	WP_017532749.1	WP_017532749.1	WP_017532749.1	WP_017532749.1	WP_017532749.1	WP_017532749.1	WP_017532749.1		WP_017532749.1	WP_017532749.1	WP_017532749.1	WP_017532749.1	WP_017532749.1	WP_017532749.1	WP_017532749.1	WP_017532749.1	WP_017532749.1	WP_017532749.1	WP_017532749.1	WP_017532749.1	WP_017532749.1	WP_017532749.1	WP_017532749.1	WP_017532749.1	WP_017532749.1	WP_017532749.1	WP_017532749.1	WP_017532749.1	WP_017532749.1	WP_017532749.1	WP_017532749.1	WP_017532749.1	WP_017532749.1	WP_017532749.1	WP_017532749.1	WP_017532749.1	WP_017532749.1	WP_017532749.1	WP_017532749.1	WP_017532749.1	WP_017532749.1	WP_017532749.1	WP_017532749.1	WP_017532749.1	WP_017532749.1	WP_017532749.1
WP_017532750.1	WP_041913427.1	WP_017532750.1	WP_017532884.1	WP_017532884.1	WP_017532884.1	WP_017532884.1	WP_017532884.1	WP_017532750.1	WP_014325353.1	WP_017532884.1		WP_017532750.1	WP_017532884.1	WP_014325353.1	WP_017532884.1	WP_017532750.1	WP_017532750.1	WP_017532750.1	WP_086136146.1	WP_017532750.1	WP_017532884.1	WP_086138791.1	WP_017532884.1	WP_017532750.1	WP_017532884.1	WP_017532884.1	WP_017532884.1	WP_017532884.1	WP_017532884.1	WP_017532884.1	WP_017532884.1	WP_017532884.1	WP_058141121.1	WP_017532884.1	WP_017532884.1	WP_017532884.1	WP_017532884.1	WP_017532750.1	WP_010874470.1	WP_041913427.1	WP_017532884.1	WP_041913427.1	WP_017532884.1	WP_017532750.1	WP_053344054.1	WP_017532884.1	WP_010874470.1	WP_017532884.1	WP_017532750.1
WP_017532752.1	WP_014325364.1	WP_017532752.1	WP_038534365.1	WP_038534365.1	WP_038534365.1	WP_038534365.1	WP_038534365.1	WP_017532752.1	WP_017532752.1	WP_010874489.1	NP_109820.1	WP_017532752.1	WP_038534365.1	WP_017532752.1	WP_038534365.1	WP_017532752.1	WP_017532752.1	WP_017532752.1	WP_017532752.1	WP_017532752.1	WP_010874489.1	WP_014325364.1	WP_010874489.1	WP_017532752.1	WP_038534365.1	WP_038534365.1	WP_038534365.1	WP_081038369.1	WP_081038991.1	WP_038534365.1	WP_038534365.1	WP_038534365.1	WP_038534365.1	WP_038534365.1	WP_038534365.1	WP_038534365.1	WP_038534365.1	WP_017532752.1	WP_038534365.1	WP_014325364.1	WP_038534365.1	WP_014325364.1	WP_010874489.1	WP_017532752.1	WP_017532752.1	WP_086136135.1	WP_038534365.1	WP_038534365.1	WP_017532752.1
WP_017532779.1	WP_017532779.1	WP_017532779.1	WP_017532779.1	WP_017532779.1	WP_017532779.1	WP_017532779.1	WP_017532779.1	WP_017532779.1	WP_017532779.1	WP_017532779.1		WP_017532779.1	WP_017532779.1	WP_017532779.1	WP_017532779.1	WP_017532779.1	WP_017532779.1	WP_017532779.1	WP_017532779.1	WP_017532779.1	WP_017532779.1	WP_017532779.1	WP_017532779.1	WP_017532779.1	WP_017532779.1	WP_017532779.1	WP_017532779.1	WP_017532779.1	WP_017532779.1	WP_017532779.1	WP_017532779.1	WP_017532779.1	WP_017532779.1	WP_017532779.1	WP_017532779.1	WP_017532779.1	WP_017532779.1	WP_017532779.1	WP_054175486.1	WP_017532779.1	WP_017532779.1	WP_017532779.1	WP_017532779.1	WP_017532779.1	WP_017532779.1	WP_017532779.1	WP_054175486.1	WP_017532779.1	WP_017532779.1
WP_017532800.1	WP_017532800.1	WP_017532800.1	WP_017532800.1	WP_017532800.1	WP_017532800.1	WP_017532800.1	WP_017532800.1	WP_017532800.1	WP_017532800.1	WP_017532800.1		WP_017532800.1	WP_017532800.1	WP_017532800.1	WP_017532800.1	WP_017532800.1	WP_017532800.1	WP_017532800.1	WP_017532800.1	WP_017532800.1	WP_017532800.1	WP_017532800.1	WP_017532800.1	WP_017532800.1	WP_017532800.1	WP_017532800.1	WP_017532800.1	WP_017532800.1	WP_017532800.1	WP_017532800.1	WP_017532800.1	WP_017532800.1	WP_017532800.1	WP_017532800.1	WP_017532800.1	WP_017532800.1	WP_017532800.1	WP_017532800.1	WP_017532800.1	WP_017532800.1	WP_017532800.1	WP_017532800.1	WP_017532800.1	WP_017532800.1	WP_017532800.1	WP_017532800.1	WP_017532800.1	WP_017532800.1	WP_017532800.1
WP_017532801.1	WP_017532801.1	WP_017532801.1	WP_017532801.1	WP_017532801.1	WP_017532801.1	WP_017532801.1	WP_017532801.1	WP_017532801.1	WP_017532801.1	WP_017532801.1		WP_017532801.1	WP_017532801.1	WP_017532801.1	WP_017532801.1	WP_017532801.1	WP_017532801.1	WP_017532801.1	WP_017532801.1	WP_017532801.1	WP_017532801.1	WP_017532801.1	WP_017532801.1	WP_017532801.1	WP_017532801.1	WP_017532801.1	WP_017532801.1	WP_017532801.1	WP_017532801.1	WP_017532801.1	WP_017532801.1	WP_017532801.1	WP_017532801.1	WP_017532801.1	WP_017532801.1	WP_017532801.1	WP_017532801.1	WP_017532801.1	WP_017532801.1	WP_017532801.1	WP_017532801.1	WP_017532801.1	WP_017532801.1	WP_017532801.1	WP_017532801.1	WP_017532801.1	WP_017532801.1	WP_017532801.1	WP_017532801.1
WP_017532942.1	WP_017532942.1	WP_017532942.1	WP_017532942.1	WP_017532942.1	WP_017532942.1	WP_017532942.1	WP_017532942.1	WP_017532942.1	WP_017532942.1	WP_017532942.1		WP_017532942.1	WP_017532942.1	WP_017532942.1	WP_017532942.1	WP_017532942.1	WP_017532942.1	WP_017532942.1	WP_017532942.1	WP_017532942.1	WP_017532942.1	WP_017532942.1	WP_017532942.1	WP_017532942.1	WP_017532942.1	WP_017532942.1	WP_017532942.1	WP_017532942.1	WP_017532942.1	WP_017532942.1	WP_017532942.1	WP_017532942.1	WP_017532942.1	WP_017532942.1	WP_017532942.1	WP_017532942.1	WP_017532942.1	WP_017532942.1	WP_017532942.1	WP_017532942.1	WP_017532942.1	WP_017532942.1	WP_017532942.1	WP_017532942.1	WP_017532942.1	WP_017532942.1	WP_017532942.1	WP_017532942.1	WP_017532942.1
WP_019830444.1	WP_014325434.1	WP_010874634.1	WP_010874634.1	WP_010874634.1	WP_010874634.1	WP_010874634.1	WP_010874634.1		WP_010874634.1	WP_010874634.1	NP_109965.1	WP_010874634.1	WP_010874634.1	WP_010874634.1	WP_010874634.1	WP_010874634.1	WP_010874634.1	WP_010874634.1	WP_010874634.1	WP_010874634.1	WP_010874634.1	WP_014325434.1	WP_010874634.1	WP_010874634.1	WP_010874634.1	WP_010874634.1	WP_010874634.1	WP_010874634.1	WP_010874634.1	WP_010874634.1	WP_010874634.1	WP_010874634.1	WP_010874634.1	WP_010874634.1	WP_010874634.1	WP_010874634.1	WP_010874634.1	WP_010874634.1	WP_010874634.1	WP_014325434.1	WP_010874634.1	WP_014325434.1	WP_010874634.1	WP_010874634.1	WP_010874634.1	WP_010874634.1	WP_010874634.1	WP_010874634.1	WP_010874634.1
WP_019830456.1	WP_014325531.1	WP_014574981.1	WP_010874791.1	WP_010874791.1	WP_010874791.1	WP_010874791.1	WP_010874791.1	WP_014574981.1	WP_014574981.1	WP_010874791.1	NP_110123.1	WP_014574981.1	WP_010874791.1	WP_014574981.1	WP_010874791.1	WP_014574981.1	WP_019830456.1	WP_019830456.1	WP_014574981.1	WP_014574981.1	WP_010874791.1	WP_014574981.1	WP_010874791.1	WP_014574981.1	WP_010874791.1	WP_010874791.1	WP_010874791.1	WP_010874791.1	WP_010874791.1	WP_010874791.1	WP_010874791.1	WP_010874791.1	WP_010874791.1	WP_010874791.1	WP_010874791.1	WP_010874791.1	WP_010874791.1	WP_014574981.1	WP_010874791.1	WP_014574981.1	WP_010874791.1	WP_014574981.1	WP_010874791.1	WP_014574981.1	WP_014574981.1	WP_010874791.1	WP_010874791.1	WP_010874791.1	WP_014574981.1
WP_019830460.1	WP_010874680.1	WP_053344008.1	WP_017532907.1	WP_017532907.1	WP_017532907.1	WP_017532907.1	WP_017532907.1	WP_014574945.1	WP_010874680.1	WP_010874680.1	NP_110012.1	WP_010874680.1	WP_017532907.1	WP_053344081.1	WP_017532907.1	WP_014574945.1	WP_010874680.1	WP_010874680.1	WP_010874680.1	WP_010874680.1	WP_010874680.1	WP_010874680.1	WP_010874680.1	WP_010874680.1	WP_017532907.1	WP_017532907.1	WP_017532907.1	WP_017532907.1	WP_017532907.1	WP_017532907.1	WP_017532907.1	WP_017532907.1	WP_010874680.1	WP_017532907.1	WP_017532907.1	WP_017532907.1	WP_017532907.1	WP_010874680.1	WP_017532907.1	WP_010874680.1	WP_017532907.1	WP_010874680.1	WP_010874680.1	WP_014574945.1	WP_014574945.1	WP_017532907.1	WP_017532907.1	WP_017532907.1	WP_010874680.1
WP_019830462.1	WP_014325464.1	WP_014325464.1	WP_010874688.1	WP_010874688.1	WP_010874688.1	WP_010874688.1	WP_010874688.1	WP_014325464.1	WP_014325464.1	WP_010874688.1	NP_110020.1	WP_014325464.1	WP_010874688.1	WP_014325464.1	WP_010874688.1	WP_014325464.1	WP_019830462.1	WP_019830462.1	WP_014325464.1	WP_086131717.1	WP_010874688.1	WP_014325464.1	WP_010874688.1	WP_014325464.1	WP_010874688.1	WP_010874688.1	WP_010874688.1	WP_010874688.1	WP_010874688.1	WP_010874688.1	WP_010874688.1	WP_010874688.1	WP_010874688.1	WP_010874688.1	WP_010874688.1	WP_010874688.1	WP_010874688.1	WP_014325464.1	WP_010874688.1	WP_014325464.1	WP_010874688.1	WP_014325464.1	WP_010874688.1	WP_014325464.1	WP_014325464.1	WP_010874688.1	WP_010874688.1	WP_010874688.1	WP_014325464.1
WP_019830478.1	WP_014325406.1	WP_014325406.1	WP_010874570.1	WP_010874570.1	WP_010874570.1	WP_010874570.1	WP_010874570.1	WP_014574910.1	WP_014325406.1	WP_010874570.1	NP_109901.1	WP_014325406.1	WP_010874570.1	WP_014325406.1	WP_010874570.1	WP_014325406.1	WP_014325406.1	WP_014325406.1	WP_014325406.1	WP_014325406.1	WP_010874570.1	WP_014325406.1	WP_010874570.1	WP_014325406.1	WP_010874570.1	WP_010874570.1	WP_058129026.1	WP_058129026.1	WP_058129026.1	WP_058129026.1	WP_058129026.1	WP_058129026.1	WP_010874570.1	WP_058129026.1	WP_058129026.1	WP_058129026.1	WP_058129026.1	WP_014325406.1	WP_010874570.1	WP_014325406.1	WP_010874570.1	WP_014325406.1	WP_010874570.1	WP_014325406.1	WP_014325406.1	WP_010874570.1	WP_010874570.1	WP_010874570.1	WP_014325406.1
WP_019830490.1	WP_014325638.1	WP_014325638.1	WP_017532961.1	WP_017532961.1	WP_017532961.1	WP_017532961.1	WP_017532961.1	WP_014325638.1	WP_053344147.1	WP_010874975.1	NP_110307.1	WP_014325638.1	WP_017532961.1	WP_014325638.1	WP_017532961.1	WP_014325638.1	WP_019830490.1	WP_019830490.1	WP_014325638.1	WP_014325638.1	WP_010874975.1	WP_053344147.1	WP_010874975.1	WP_014325638.1	WP_017532961.1	WP_017532961.1	WP_017532961.1	WP_017532961.1	WP_017532961.1	WP_017532961.1	WP_017532961.1	WP_017532961.1	WP_017532961.1	WP_017532961.1	WP_017532961.1	WP_017532961.1	WP_017532961.1	WP_014325638.1	WP_017532961.1	WP_053344147.1	WP_017532961.1	WP_053344147.1	WP_010874975.1	WP_014325638.1	WP_014325638.1	WP_017532961.1	WP_017532961.1	WP_017532961.1	WP_014325638.1
WP_026088315.1		WP_026088315.1	WP_026088358.1	WP_026088358.1	WP_026088358.1	WP_053344155.1	WP_053344044.1	WP_026088315.1	WP_026088315.1	WP_010874800.1	NP_110132.1	WP_026088315.1	WP_026088358.1	WP_026088315.1	WP_026088358.1	WP_026088315.1	WP_026088315.1	WP_026088315.1	WP_026088315.1	WP_026088315.1	WP_010874800.1	WP_041913443.1	WP_010874800.1	WP_026088315.1	WP_086118760.1	WP_026088358.1	WP_053344155.1	WP_053344155.1	WP_058158319.1	WP_053344044.1	WP_058140851.1	WP_053344155.1	WP_026088358.1	WP_053344155.1	WP_053344044.1	WP_053344155.1	WP_053344155.1	WP_026088315.1	WP_026088358.1	WP_041913443.1	WP_026088358.1	WP_041913443.1	WP_010874800.1	WP_026088315.1	WP_026088315.1	WP_026088358.1	WP_026088358.1	WP_026088358.1	WP_026088315.1
WP_026088329.1	WP_026088329.1	WP_026088329.1	WP_026088329.1	WP_026088329.1	WP_026088329.1	WP_026088329.1	WP_026088329.1	WP_026088329.1	WP_026088329.1	WP_026088329.1		WP_026088329.1	WP_026088329.1	WP_026088329.1	WP_026088329.1	WP_026088329.1	WP_026088329.1	WP_026088329.1	WP_026088329.1	WP_026088329.1	WP_026088329.1	WP_026088329.1	WP_026088329.1	WP_026088329.1	WP_026088329.1	WP_026088329.1	WP_026088329.1	WP_026088329.1	WP_026088329.1	WP_026088329.1	WP_026088329.1	WP_026088329.1	WP_058141096.1	WP_026088329.1	WP_026088329.1	WP_026088329.1	WP_026088329.1	WP_026088329.1	WP_026088329.1	WP_026088329.1	WP_026088329.1	WP_026088329.1	WP_026088329.1	WP_026088329.1	WP_026088329.1	WP_026088329.1	WP_026088329.1	WP_026088329.1	WP_026088329.1
WP_036456023.1	WP_026088300.1	WP_036456023.1	WP_017532895.1	WP_017532895.1	WP_017532895.1	WP_017532895.1	WP_017532895.1	WP_036456023.1	WP_036456023.1	WP_017532895.1		WP_026088300.1	WP_017532895.1	WP_026088300.1	WP_017532895.1	WP_026088300.1	WP_036456023.1	WP_036456023.1	WP_036456023.1	WP_036456023.1	WP_017532895.1	WP_036456023.1	WP_017532895.1	WP_036456023.1	WP_017532895.1	WP_017532895.1	WP_017532895.1	WP_017532895.1	WP_017532895.1	WP_017532895.1	WP_017532895.1	WP_017532895.1	WP_017532895.1	WP_017532895.1	WP_017532895.1	WP_017532895.1	WP_017532895.1	WP_036456023.1	WP_017532895.1	WP_026088300.1	WP_017532895.1	WP_036456023.1	WP_017532895.1	WP_036456023.1	WP_036456023.1	WP_017532895.1	WP_017532895.1	WP_017532895.1	WP_036456023.1
WP_080582797.1	WP_080582797.1	WP_080582797.1	WP_080713776.1	WP_080713776.1	WP_080713776.1	WP_080713776.1	WP_080713776.1	WP_080582797.1	WP_080582797.1	WP_080713776.1		WP_080582797.1	WP_080713776.1	WP_080582797.1	WP_080713776.1	WP_080582797.1	WP_080582797.1	WP_080582797.1	WP_080582797.1	WP_080582797.1	WP_080713776.1	WP_080582797.1	WP_080713776.1	WP_080582797.1	WP_080713776.1	WP_080713776.1	WP_080713776.1	WP_080713776.1	WP_080713776.1	WP_080713776.1	WP_080713776.1	WP_080713776.1	WP_080713776.1	WP_080713776.1	WP_080713776.1	WP_080713776.1	WP_080713776.1	WP_086135256.1	WP_080713776.1	WP_080582797.1	WP_080713776.1	WP_080582797.1	WP_080713776.1	WP_080582797.1	WP_080582797.1	WP_080713776.1	WP_080582797.1	WP_080713776.1	WP_080582797.1
WP_080582800.1	WP_080582800.1	WP_080582800.1	WP_080713781.1	WP_080713781.1	WP_080713781.1	WP_080713781.1	WP_080713781.1	WP_080582800.1	WP_080582800.1	WP_080713781.1		WP_080582800.1	WP_080713781.1	WP_080582800.1	WP_080713781.1	WP_080582800.1	WP_080582800.1	WP_080582800.1	WP_080582800.1	WP_080582800.1	WP_080713781.1	WP_080582800.1	WP_080713781.1	WP_080582800.1	WP_080713781.1	WP_080713781.1	WP_080713781.1	WP_080713781.1	WP_080713781.1	WP_080713781.1	WP_080713781.1	WP_080713781.1	WP_080713781.1	WP_080713781.1	WP_080713781.1	WP_080713781.1	WP_080713781.1	WP_080582800.1	WP_080713781.1	WP_080582800.1	WP_080713781.1	WP_080582800.1	WP_080713781.1	WP_080582800.1	WP_080582800.1	WP_080713781.1	WP_080713781.1	WP_080713781.1	WP_080582800.1
WP_080582802.1	WP_080582802.1	WP_080582802.1	WP_026088357.1	WP_026088357.1	WP_026088357.1	WP_026088357.1	WP_026088357.1	WP_080582802.1	WP_080582802.1	WP_010874793.1		WP_080582802.1	WP_026088357.1	WP_080582802.1	WP_026088357.1	WP_080582802.1	WP_080582802.1	WP_080582802.1	WP_080582802.1	WP_080582802.1	WP_010874793.1	WP_086138800.1	WP_010874793.1	WP_080582802.1	WP_010874793.1	WP_026088357.1	WP_026088357.1	WP_026088357.1	WP_026088357.1	WP_026088357.1	WP_026088357.1	WP_026088357.1	WP_010874793.1	WP_026088357.1	WP_026088357.1	WP_026088357.1	WP_026088357.1	WP_080582802.1	WP_026088357.1	WP_080582802.1	WP_026088357.1	WP_080582802.1	WP_010874793.1	WP_080582802.1	WP_080582802.1	WP_026088357.1	WP_026088357.1	WP_026088357.1	WP_080582802.1
WP_010874360.1	WP_010874360.1	WP_010874360.1	WP_010874360.1	WP_010874360.1	WP_010874360.1	WP_010874360.1	WP_010874360.1		WP_010874360.1	WP_010874360.1	NP_109691.1	WP_010874360.1	WP_010874360.1	WP_010874360.1	WP_010874360.1	WP_010874360.1	WP_010874360.1	WP_010874360.1	WP_010874360.1	WP_010874360.1	WP_010874360.1	WP_010874360.1	WP_010874360.1	WP_010874360.1	WP_010874360.1	WP_010874360.1	WP_010874360.1	WP_010874360.1	WP_010874360.1	WP_010874360.1	WP_010874360.1	WP_010874360.1	WP_010874360.1	WP_010874360.1	WP_010874360.1	WP_010874360.1	WP_010874360.1	WP_010874360.1	WP_010874360.1	WP_010874360.1	WP_010874360.1	WP_010874360.1	WP_010874360.1	WP_010874360.1	WP_010874360.1	WP_010874360.1	WP_010874360.1	WP_010874360.1	WP_010874360.1
WP_010874392.1	WP_010874392.1	WP_010874392.1	WP_017532887.1	WP_017532887.1	WP_017532887.1	WP_053344029.1	WP_053344029.1	WP_010874392.1	WP_010874392.1	WP_010874392.1	NP_109723.1	WP_010874392.1	WP_017532887.1	WP_010874392.1	WP_017532887.1	WP_010874392.1	WP_010874392.1	WP_010874392.1	WP_010874392.1	WP_010874392.1	WP_010874392.1	WP_010874392.1	WP_010874392.1	WP_010874392.1	WP_017532887.1	WP_053344029.1	WP_017532887.1	WP_017532887.1	WP_017532887.1	WP_017532887.1	WP_017532887.1	WP_017532887.1	WP_017532887.1	WP_017532887.1	WP_017532887.1	WP_017532887.1	WP_017532887.1	WP_010874392.1	WP_017532887.1	WP_010874392.1		WP_010874392.1	WP_010874392.1	WP_010874392.1	WP_010874392.1	WP_017532887.1	WP_017532887.1	WP_017532887.1	WP_010874392.1
WP_010874490.1	WP_010874490.1	WP_010874490.1	WP_010874490.1	WP_010874490.1	WP_010874490.1	WP_010874490.1	WP_010874490.1	WP_010874490.1	WP_010874490.1	WP_010874490.1	NP_109821.1	WP_010874490.1	WP_010874490.1	WP_010874490.1	WP_010874490.1	WP_010874490.1	WP_010874490.1	WP_010874490.1	WP_010874490.1	WP_010874490.1	WP_010874490.1	WP_010874490.1	WP_010874490.1	WP_010874490.1	WP_010874490.1	WP_010874490.1	WP_010874490.1	WP_010874490.1	WP_010874490.1	WP_010874490.1	WP_010874490.1	WP_010874490.1	WP_010874490.1	WP_010874490.1	WP_058129049.1	WP_010874490.1	WP_010874490.1	WP_010874490.1	WP_010874490.1	WP_010874490.1	WP_010874490.1	WP_010874490.1	WP_010874490.1	WP_010874490.1	WP_010874490.1	WP_010874490.1	WP_010874490.1	WP_010874490.1	WP_010874490.1
WP_010874614.1	WP_010874614.1	WP_010874614.1	WP_010874614.1	WP_010874614.1	WP_010874614.1	WP_010874614.1	WP_010874614.1	WP_014574922.1	WP_010874614.1	WP_010874614.1	NP_109945.1	WP_010874614.1	WP_010874614.1	WP_053344078.1	WP_010874614.1	WP_010874614.1	WP_010874614.1	WP_010874614.1	WP_010874614.1	WP_010874614.1	WP_010874614.1	WP_010874614.1	WP_010874614.1	WP_010874614.1	WP_010874614.1	WP_010874614.1	WP_010874614.1	WP_010874614.1	WP_010874614.1	WP_010874614.1	WP_010874614.1	WP_010874614.1	WP_010874614.1	WP_010874614.1	WP_010874614.1	WP_010874614.1	WP_010874614.1	WP_010874614.1	WP_010874614.1	WP_010874614.1	WP_010874614.1	WP_010874614.1	WP_010874614.1	WP_010874614.1	WP_010874614.1	WP_010874614.1	WP_010874614.1	WP_010874614.1	WP_010874614.1
WP_010874663.1	WP_010874663.1	WP_010874663.1	WP_010874663.1	WP_010874663.1	WP_053344179.1	WP_053344154.1	WP_053344039.1	WP_010874663.1	WP_010874663.1	WP_010874663.1	NP_109995.1	WP_010874663.1	WP_010874663.1	WP_010874663.1	WP_010874663.1	WP_010874663.1	WP_010874663.1	WP_010874663.1	WP_010874663.1	WP_010874663.1	WP_010874663.1	WP_010874663.1	WP_010874663.1	WP_010874663.1	WP_010874663.1	WP_010874663.1	WP_010874663.1	WP_010874663.1	WP_010874663.1	WP_010874663.1	WP_010874663.1	WP_010874663.1	WP_010874663.1	WP_010874663.1	WP_010874663.1	WP_010874663.1	WP_010874663.1	WP_010874663.1	WP_010874663.1	WP_010874663.1	WP_010874663.1	WP_010874663.1	WP_010874663.1	WP_010874663.1	WP_010874663.1	WP_010874663.1	WP_010874663.1	WP_010874663.1	WP_010874663.1
WP_010874716.1	WP_010874716.1	WP_010874716.1	WP_010874716.1	WP_010874716.1	WP_010874716.1	WP_010874716.1	WP_010874716.1	WP_010874716.1	WP_010874716.1	WP_010874716.1	NP_110048.1	WP_010874716.1	WP_010874716.1	WP_010874716.1	WP_010874716.1	WP_010874716.1	WP_010874716.1	WP_010874716.1	WP_010874716.1	WP_010874716.1	WP_010874716.1	WP_010874716.1	WP_010874716.1	WP_010874716.1	WP_010874716.1	WP_010874716.1	WP_010874716.1	WP_010874716.1	WP_010874716.1	WP_010874716.1	WP_010874716.1	WP_010874716.1	WP_010874716.1	WP_010874716.1	WP_010874716.1	WP_010874716.1	WP_010874716.1	WP_010874716.1	WP_010874716.1	WP_010874716.1	WP_010874716.1	WP_010874716.1	WP_010874716.1	WP_010874716.1	WP_010874716.1	WP_010874716.1	WP_010874716.1	WP_010874716.1	WP_010874716.1
WP_010874741.1	WP_010874741.1	WP_010874741.1	WP_010874741.1	WP_010874741.1	WP_010874741.1	WP_053344043.1	WP_053344043.1	WP_010874741.1	WP_010874741.1	WP_010874741.1	NP_110073.1	WP_010874741.1	WP_010874741.1	WP_010874741.1	WP_010874741.1	WP_010874741.1	WP_010874741.1	WP_010874741.1	WP_010874741.1	WP_010874741.1	WP_010874741.1	WP_010874741.1	WP_010874741.1	WP_010874741.1	WP_010874741.1	WP_010874741.1	WP_010874741.1	WP_010874741.1	WP_010874741.1	WP_010874741.1	WP_010874741.1	WP_010874741.1	WP_010874741.1	WP_010874741.1	WP_010874741.1	WP_010874741.1	WP_010874741.1	WP_010874741.1	WP_010874741.1	WP_010874741.1	WP_010874741.1		WP_010874741.1	WP_010874741.1	WP_010874741.1	WP_010874741.1	WP_010874741.1	WP_010874741.1	WP_010874741.1
WP_010874787.1	WP_010874787.1	WP_010874787.1	WP_010874787.1	WP_010874787.1	WP_010874787.1	WP_010874787.1	WP_010874787.1	WP_010874787.1	WP_010874787.1	WP_010874787.1	NP_110119.1	WP_010874787.1	WP_010874787.1	WP_010874787.1	WP_010874787.1	WP_010874787.1	WP_010874787.1	WP_010874787.1	WP_010874787.1	WP_010874787.1	WP_010874787.1	WP_010874787.1	WP_010874787.1	WP_010874787.1	WP_010874787.1	WP_010874787.1	WP_010874787.1	WP_010874787.1	WP_010874787.1	WP_010874787.1	WP_010874787.1	WP_010874787.1	WP_010874787.1	WP_010874787.1	WP_010874787.1	WP_010874787.1	WP_010874787.1	WP_010874787.1	WP_010874787.1	WP_010874787.1	WP_010874787.1	WP_010874787.1	WP_010874787.1	WP_010874787.1	WP_010874787.1	WP_010874787.1	WP_010874787.1	WP_010874787.1	WP_010874787.1
WP_010874839.1	WP_010874839.1	WP_053344018.1	WP_010874839.1	WP_010874839.1	WP_010874839.1	WP_010874839.1	WP_010874839.1	WP_010874839.1	WP_010874839.1	WP_010874839.1	NP_110171.1	WP_053344018.1	WP_010874839.1	WP_010874839.1	WP_010874839.1	WP_010874839.1	WP_010874839.1	WP_010874839.1	WP_053344018.1	WP_053344018.1	WP_098363694.1	WP_010874839.1	WP_010874839.1	WP_053344018.1	WP_010874839.1	WP_010874839.1	WP_010874839.1	WP_010874839.1	WP_010874839.1	WP_010874839.1	WP_010874839.1	WP_010874839.1	WP_010874839.1	WP_010874839.1	WP_010874839.1	WP_010874839.1	WP_010874839.1	WP_053344018.1	WP_054175481.1	WP_010874839.1	WP_010874839.1	WP_010874839.1	WP_010874839.1	WP_010874839.1	WP_010874839.1	WP_010874839.1	WP_054175481.1	WP_010874839.1	WP_053344018.1
WP_010874925.1	WP_014325605.1	WP_010874925.1	WP_010874925.1	WP_010874925.1	WP_010874925.1	WP_010874925.1	WP_010874925.1	WP_010874925.1	WP_010874925.1	WP_010874925.1	NP_110257.1	WP_010874925.1	WP_010874925.1	WP_010874925.1	WP_010874925.1	WP_010874925.1	WP_010874925.1	WP_010874925.1	WP_010874925.1	WP_010874925.1	WP_010874925.1	WP_014325605.1	WP_010874925.1	WP_010874925.1	WP_010874925.1	WP_010874925.1	WP_010874925.1	WP_010874925.1	WP_010874925.1	WP_010874925.1	WP_010874925.1	WP_010874925.1	WP_010874925.1	WP_010874925.1	WP_010874925.1	WP_010874925.1	WP_010874925.1	WP_010874925.1	WP_010874925.1	WP_014325605.1	WP_010874925.1	WP_014325605.1	WP_010874925.1	WP_010874925.1	WP_010874925.1	WP_010874925.1	WP_010874925.1	WP_010874925.1	WP_010874925.1
WP_010875010.1	WP_010875010.1	WP_010875010.1	WP_010875010.1	WP_010875010.1	WP_010875010.1	WP_010875010.1	WP_010875010.1	WP_010875010.1	WP_010875010.1	WP_010875010.1	NP_110342.1	WP_010875010.1	WP_010875010.1		WP_010875010.1	WP_010875010.1	WP_010875010.1	WP_010875010.1	WP_010875010.1	WP_010875010.1		WP_010875010.1	WP_010875010.1	WP_010875010.1	WP_010875010.1	WP_010875010.1	WP_010875010.1	WP_010875010.1	WP_010875010.1	WP_010875010.1	WP_010875010.1	WP_010875010.1	WP_010875010.1	WP_010875010.1	WP_010875010.1	WP_010875010.1	WP_010875010.1	WP_010875010.1	WP_010875010.1	WP_010875010.1	WP_010875010.1	WP_010875010.1	WP_010875010.1	WP_010875010.1	WP_010875010.1	WP_010875010.1	WP_010875010.1	WP_010875010.1	WP_010875010.1
WP_010875028.1	WP_010875028.1	WP_010875028.1	WP_010875028.1	WP_010875028.1	WP_010875028.1	WP_010875028.1	WP_010875028.1	WP_010875028.1	WP_010875028.1	WP_010875028.1	NP_110360.1	WP_010875028.1	WP_010875028.1	WP_010875028.1	WP_010875028.1	WP_010875028.1	WP_010875028.1	WP_010875028.1	WP_010875028.1	WP_010875028.1	WP_010875028.1	WP_010875028.1	WP_010875028.1	WP_010875028.1	WP_086118770.1	WP_010875028.1	WP_058140980.1	WP_010875028.1	WP_010875028.1	WP_010875028.1	WP_058140859.1	WP_058158037.1	WP_010875028.1	WP_058140980.1	WP_058129041.1	WP_058158215.1	WP_010875028.1	WP_010875028.1	WP_010875028.1	WP_010875028.1	WP_010875028.1	WP_010875028.1	WP_084253844.1	WP_010875028.1	WP_010875028.1	WP_010875028.1	WP_010875028.1	WP_010875028.1	WP_010875028.1
WP_014325282.1	WP_014325282.1	WP_014325282.1	WP_010874366.1	WP_010874366.1	WP_010874366.1	WP_010874366.1	WP_010874366.1	WP_014325282.1	WP_014325282.1	WP_010874366.1	NP_109697.1	WP_014325282.1	WP_010874366.1	WP_014325282.1	WP_010874366.1	WP_014325282.1	WP_014325282.1	WP_014325282.1	WP_014325282.1	WP_014325282.1	WP_010874366.1	WP_014325282.1	WP_010874366.1	WP_014325282.1	WP_010874366.1	WP_010874366.1	WP_010874366.1	WP_010874366.1	WP_010874366.1	WP_010874366.1	WP_010874366.1	WP_010874366.1	WP_010874366.1	WP_010874366.1	WP_010874366.1	WP_010874366.1	WP_010874366.1	WP_014325282.1	WP_010874366.1	WP_014325282.1	WP_010874366.1	WP_014325282.1	WP_010874366.1	WP_014325282.1	WP_014325282.1	WP_010874366.1	WP_010874366.1	WP_010874366.1	WP_014325282.1
WP_014325328.1	WP_014325328.1	WP_014325328.1	WP_017532939.1	WP_017532939.1	WP_017532939.1	WP_017532939.1	WP_017532939.1		WP_014325328.1	WP_015344870.1	NP_109771.1	WP_014325328.1	WP_017532939.1		WP_017532939.1	WP_014325328.1	WP_014325328.1	WP_014325328.1	WP_014325328.1	WP_014325328.1	WP_015344870.1	WP_014325328.1	WP_015344870.1	WP_014325328.1	WP_017532939.1	WP_017532939.1	WP_017532939.1	WP_017532939.1	WP_017532939.1	WP_017532939.1	WP_017532939.1	WP_017532939.1	WP_017532939.1	WP_017532939.1	WP_017532939.1	WP_017532939.1	WP_017532939.1	WP_014325328.1	WP_017532939.1	WP_014325328.1	WP_017532939.1	WP_014325328.1	WP_015344870.1	WP_014325328.1	WP_014325328.1	WP_017532939.1	WP_017532939.1	WP_017532939.1	WP_014325328.1
WP_014325346.1	WP_014325346.1	WP_014325346.1	WP_010874463.1	WP_010874463.1	WP_053344175.1	WP_010874463.1	WP_010874463.1	WP_014325346.1	WP_014325346.1	WP_010874463.1	NP_109794.1	WP_014325346.1	WP_010874463.1	WP_053344068.1	WP_010874463.1	WP_014325346.1	WP_014325346.1	WP_014325346.1	WP_014325346.1	WP_014325346.1	WP_010874463.1	WP_014325346.1	WP_010874463.1	WP_014325346.1	WP_010874463.1	WP_010874463.1	WP_010874463.1	WP_010874463.1	WP_010874463.1	WP_010874463.1	WP_010874463.1	WP_010874463.1	WP_010874463.1	WP_010874463.1	WP_010874463.1	WP_010874463.1	WP_010874463.1	WP_014325346.1	WP_010874463.1	WP_014325346.1	WP_010874463.1	WP_014325346.1	WP_010874463.1	WP_014325346.1	WP_014325346.1	WP_010874463.1	WP_010874463.1	WP_010874463.1	WP_014325346.1
WP_014325348.1	WP_014325348.1	WP_014325348.1	WP_010874465.1	WP_010874465.1	WP_010874465.1	WP_010874465.1	WP_010874465.1	WP_014325348.1	WP_014325348.1	WP_010874465.1	NP_109796.1	WP_014325348.1	WP_010874465.1	WP_014325348.1	WP_010874465.1	WP_014325348.1	WP_014325348.1	WP_014325348.1	WP_014325348.1	WP_014325348.1	WP_010874465.1	WP_014325348.1	WP_010874465.1	WP_014325348.1	WP_010874465.1	WP_010874465.1	WP_010874465.1	WP_010874465.1	WP_010874465.1	WP_010874465.1	WP_010874465.1	WP_010874465.1	WP_010874465.1	WP_010874465.1	WP_010874465.1	WP_010874465.1	WP_010874465.1	WP_014325348.1	WP_010874465.1	WP_014325348.1	WP_010874465.1	WP_014325348.1	WP_010874465.1	WP_014325348.1	WP_014325348.1	WP_010874465.1	WP_010874465.1	WP_010874465.1	WP_014325348.1
WP_014325355.1	WP_014325355.1	WP_014325355.1	WP_010874476.1	WP_010874476.1	WP_010874476.1	WP_010874476.1	WP_010874476.1	WP_014325355.1	WP_053344133.1	WP_010874476.1	NP_109807.1	WP_014325355.1	WP_010874476.1	WP_014325355.1	WP_010874476.1	WP_014325355.1	WP_014325355.1	WP_014325355.1	WP_014325355.1	WP_014325355.1	WP_010874476.1	WP_014325355.1	WP_086132712.1	WP_014325355.1	WP_010874476.1	WP_010874476.1	WP_010874476.1	WP_010874476.1	WP_010874476.1	WP_010874476.1	WP_010874476.1	WP_010874476.1	WP_010874476.1	WP_010874476.1	WP_010874476.1	WP_010874476.1	WP_010874476.1	WP_014325355.1	WP_010874476.1	WP_014325355.1	WP_010874476.1	WP_014325355.1	WP_010874476.1	WP_014325355.1	WP_014325355.1	WP_010874476.1	WP_010874476.1	WP_010874476.1	WP_014325355.1
WP_014325362.1	WP_014325362.1	WP_053343998.1	WP_010874488.1	WP_010874488.1	WP_010874488.1	WP_010874488.1	WP_010874488.1	WP_014325362.1	WP_014325362.1	WP_010874488.1	NP_109819.1	WP_053344162.1	WP_010874488.1	WP_014325362.1	WP_010874488.1	WP_014325362.1	WP_014325362.1	WP_014325362.1	WP_053344162.1	WP_053344162.1	WP_010874488.1	WP_014325362.1	WP_010874488.1	WP_053344162.1	WP_010874488.1	WP_010874488.1	WP_010874488.1		WP_058158281.1	WP_010874488.1	WP_010874488.1	WP_010874488.1	WP_010874488.1	WP_010874488.1	WP_010874488.1	WP_010874488.1	WP_010874488.1	WP_053344162.1	WP_010874488.1	WP_014325362.1	WP_010874488.1	WP_014325362.1	WP_010874488.1	WP_014325362.1	WP_014325362.1	WP_010874488.1	WP_010874488.1	WP_010874488.1	WP_053344162.1
WP_014325365.1	WP_014325365.1	WP_014325365.1	WP_010874491.1	WP_010874491.1	WP_010874491.1	WP_010874491.1	WP_010874491.1	WP_014325365.1	WP_014325365.1	WP_010874491.1	NP_109822.1	WP_014325365.1	WP_010874491.1	WP_014325365.1	WP_010874491.1	WP_014325365.1	WP_014325365.1	WP_014325365.1	WP_086136147.1	WP_014325365.1	WP_010874491.1		WP_010874491.1	WP_014325365.1	WP_010874491.1	WP_010874491.1	WP_010874491.1	WP_010874491.1	WP_010874491.1	WP_010874491.1	WP_010874491.1	WP_010874491.1	WP_010874491.1	WP_010874491.1	WP_010874491.1	WP_010874491.1	WP_010874491.1	WP_014325365.1	WP_010874491.1	WP_014325365.1	WP_010874491.1	WP_014325365.1	WP_010874491.1	WP_014325365.1	WP_014325365.1	WP_010874491.1	WP_010874491.1	WP_010874491.1	WP_014325365.1
WP_014325404.1	WP_014325404.1	WP_014325404.1	WP_010874566.1	WP_010874566.1	WP_010874566.1	WP_010874566.1	WP_010874566.1	WP_014325404.1	WP_014325404.1	WP_010874566.1	NP_109897.1	WP_014325404.1	WP_010874566.1	WP_014325404.1	WP_010874566.1	WP_014325404.1	WP_014325404.1	WP_014325404.1	WP_014325404.1	WP_014325404.1	WP_010874566.1	WP_014325404.1	WP_010874566.1	WP_014325404.1	WP_010874566.1	WP_010874566.1	WP_010874566.1	WP_010874566.1	WP_010874566.1	WP_010874566.1	WP_010874566.1	WP_010874566.1	WP_010874566.1	WP_010874566.1	WP_010874566.1	WP_010874566.1	WP_010874566.1	WP_014325404.1	WP_010874566.1	WP_014325404.1	WP_010874566.1	WP_014325404.1	WP_010874566.1	WP_014325404.1	WP_014325404.1	WP_010874566.1	WP_086131703.1	WP_010874566.1	WP_014325404.1
WP_014325446.1	WP_014325446.1	WP_014325446.1	WP_010874649.1	WP_010874649.1	WP_010874649.1	WP_010874649.1	WP_010874649.1	WP_014325446.1	WP_014325446.1	WP_010874649.1	NP_109980.1	WP_014325446.1	WP_010874649.1	WP_014325446.1	WP_010874649.1	WP_014325446.1	WP_014325446.1	WP_014325446.1	WP_014325446.1	WP_014325446.1	WP_010874649.1	WP_014325446.1	WP_010874649.1	WP_014325446.1	WP_010874649.1	WP_010874649.1	WP_010874649.1	WP_010874649.1	WP_010874649.1	WP_010874649.1	WP_010874649.1	WP_010874649.1	WP_010874649.1	WP_010874649.1	WP_010874649.1	WP_010874649.1	WP_010874649.1	WP_014325446.1	WP_010874649.1	WP_014325446.1	WP_010874649.1	WP_014325446.1	WP_010874649.1	WP_014325446.1	WP_014325446.1	WP_010874649.1	WP_010874649.1	WP_010874649.1	WP_014325446.1
WP_014325456.1	WP_014325456.1	WP_014325456.1	WP_010874671.1	WP_010874671.1	WP_010874671.1	WP_010874671.1	WP_010874671.1	WP_014325456.1	WP_014325456.1	WP_010874671.1	NP_110003.1	WP_014325456.1	WP_010874671.1	WP_014325456.1	WP_010874671.1	WP_014325456.1	WP_014325456.1	WP_014325456.1	WP_014325456.1	WP_014325456.1	WP_010874671.1	WP_014325456.1	WP_010874671.1	WP_014325456.1	WP_010874671.1	WP_010874671.1	WP_010874671.1	WP_010874671.1	WP_010874671.1	WP_010874671.1	WP_010874671.1	WP_010874671.1	WP_010874671.1	WP_010874671.1	WP_010874671.1	WP_010874671.1	WP_010874671.1	WP_014325456.1	WP_010874671.1	WP_014325456.1	WP_010874671.1	WP_014325456.1	WP_010874671.1	WP_014325456.1	WP_014325456.1	WP_010874671.1	WP_010874671.1	WP_010874671.1	WP_014325456.1
WP_014325458.1	WP_014325458.1	WP_053344007.1	WP_014325458.1	WP_014325458.1	WP_014325458.1	WP_014325458.1	WP_014325458.1	WP_014574944.1	WP_014325458.1	WP_014325458.1	NP_110006.1	WP_053344007.1	WP_014325458.1	WP_014325458.1	WP_014325458.1	WP_014325458.1	WP_014325458.1	WP_014325458.1	WP_053344007.1	WP_053344007.1	WP_098363688.1	WP_014325458.1	WP_014325458.1	WP_053344007.1		WP_014325458.1	WP_014325458.1	WP_014325458.1	WP_014325458.1	WP_014325458.1	WP_014325458.1	WP_014325458.1	WP_014325458.1	WP_014325458.1	WP_014325458.1	WP_014325458.1	WP_014325458.1	WP_053344007.1	WP_014325458.1	WP_014325458.1	WP_014325458.1	WP_014325458.1	WP_084293719.1	WP_014325458.1	WP_014325458.1	WP_014325458.1	WP_014325458.1	WP_014325458.1	WP_053344007.1
WP_014325467.1	WP_014325467.1	WP_014325467.1	WP_017532905.1	WP_017532905.1	WP_017532905.1	WP_017532905.1	WP_017532905.1	WP_014325467.1	WP_014325467.1	WP_010874691.1	NP_110023.1	WP_014325467.1	WP_017532905.1	WP_014325467.1	WP_017532905.1	WP_014325467.1	WP_014325467.1	WP_014325467.1	WP_014325467.1	WP_014325467.1	WP_010874691.1	WP_014325467.1	WP_010874691.1	WP_014325467.1	WP_017532905.1	WP_017532905.1	WP_017532905.1	WP_017532905.1	WP_017532905.1	WP_017532905.1	WP_017532905.1	WP_017532905.1	WP_010874691.1	WP_017532905.1	WP_017532905.1	WP_017532905.1	WP_017532905.1	WP_014325467.1	WP_017532905.1	WP_014325467.1	WP_017532905.1	WP_014325467.1	WP_010874691.1	WP_014325467.1	WP_014325467.1	WP_017532905.1	WP_017532905.1	WP_017532905.1	WP_014325467.1
WP_014325516.1	WP_014325516.1	WP_014325516.1	WP_017532921.1	WP_017532921.1	WP_017532921.1	WP_017532921.1	WP_017532921.1		WP_014325516.1	WP_010874763.1	NP_110095.1	WP_014325516.1	WP_038534410.1	WP_014325516.1	WP_017532921.1	WP_014325516.1	WP_014325516.1	WP_014325516.1	WP_014325516.1	WP_014325516.1	WP_010874763.1	WP_014325516.1	WP_010874763.1	WP_014325516.1	WP_017532921.1	WP_017532921.1	WP_038534410.1	WP_038534410.1	WP_038534410.1	WP_038534410.1	WP_038534410.1	WP_038534410.1	WP_017532921.1	WP_038534410.1	WP_038534410.1	WP_038534410.1	WP_038534410.1	WP_014325516.1	WP_017532921.1	WP_014325516.1	WP_086132310.1	WP_014325516.1	WP_010874763.1	WP_014325516.1	WP_014325516.1	WP_017532921.1	WP_017532921.1	WP_017532921.1	WP_014325516.1
WP_014325577.1	WP_014325577.1	WP_014325577.1	WP_010874872.1	WP_010874872.1	WP_010874872.1	WP_010874872.1	WP_010874872.1	WP_014325577.1	WP_053344146.1	WP_010874872.1	NP_110204.1	WP_014325577.1	WP_038534447.1	WP_014325577.1	WP_010874872.1	WP_014325577.1	WP_014325577.1	WP_014325577.1	WP_014325577.1	WP_014325577.1	WP_010874872.1	WP_014325577.1	WP_010874872.1	WP_014325577.1	WP_010874872.1	WP_010874872.1	WP_038534447.1	WP_038534447.1	WP_038534447.1	WP_038534447.1	WP_038534447.1	WP_038534447.1	WP_010874872.1	WP_038534447.1	WP_038534447.1	WP_038534447.1	WP_038534447.1	WP_014325577.1	WP_010874872.1	WP_086137887.1	WP_010874872.1	WP_014325577.1	WP_010874872.1	WP_014325577.1	WP_014325577.1	WP_010874872.1	WP_010874872.1	WP_010874872.1	WP_014325577.1
WP_014325668.1	WP_014325668.1	WP_014325668.1	WP_017532955.1	WP_017532955.1	WP_017532955.1	WP_017532955.1	WP_017532955.1	WP_014325668.1	WP_014325668.1	WP_015344931.1	NP_110350.1	WP_014325668.1	WP_017532955.1	WP_014325668.1	WP_017532955.1	WP_014325668.1	WP_014325668.1	WP_014325668.1	WP_014325668.1	WP_014325668.1	WP_015344931.1	WP_014325668.1	WP_015344931.1	WP_014325668.1	WP_086118768.1	WP_017532955.1	WP_017532955.1	WP_017532955.1	WP_017532955.1	WP_017532955.1	WP_017532955.1	WP_017532955.1	WP_017532955.1	WP_017532955.1	WP_017532955.1	WP_017532955.1	WP_017532955.1	WP_014325668.1	WP_017532955.1	WP_014325668.1	WP_017532955.1	WP_014325668.1	WP_015344931.1	WP_014325668.1	WP_014325668.1	WP_017532955.1	WP_017532955.1	WP_017532955.1	WP_014325668.1
WP_014574904.1	WP_010874534.1	WP_014574904.1	WP_010874534.1	WP_010874534.1	WP_010874534.1	WP_010874534.1	WP_010874534.1	WP_014574904.1	WP_010874534.1	WP_010874534.1	NP_109865.1	WP_014574904.1	WP_010874534.1	WP_010874534.1	WP_010874534.1	WP_014574904.1	WP_014574904.1	WP_014574904.1	WP_014574904.1	WP_014574904.1	WP_010874534.1	WP_010874534.1	WP_010874534.1	WP_014574904.1	WP_010874534.1	WP_010874534.1	WP_010874534.1	WP_010874534.1	WP_010874534.1	WP_010874534.1	WP_010874534.1	WP_010874534.1	WP_010874534.1	WP_010874534.1	WP_010874534.1	WP_010874534.1	WP_010874534.1	WP_014574904.1	WP_010874534.1	WP_010874534.1	WP_010874534.1	WP_010874534.1	WP_010874534.1	WP_014574904.1	WP_014574904.1	WP_010874534.1	WP_010874534.1	WP_010874534.1	WP_014574904.1
WP_014574907.1	WP_014574907.1	WP_014574907.1	WP_015344891.1	WP_015344891.1	WP_015344891.1	WP_015344891.1	WP_015344891.1	WP_014574907.1	WP_014574907.1	WP_015344891.1		WP_014574907.1	WP_015344891.1	WP_014574907.1	WP_015344891.1	WP_014574907.1	WP_014574907.1	WP_014574907.1	WP_014574907.1	WP_014574907.1	WP_015344891.1	WP_014574907.1	WP_015344891.1	WP_014574907.1	WP_015344891.1	WP_015344891.1	WP_015344891.1		WP_015344891.1	WP_015344891.1	WP_015344891.1	WP_015344891.1	WP_015344891.1	WP_015344891.1	WP_015344891.1	WP_015344891.1	WP_015344891.1	WP_014574907.1	WP_015344891.1	WP_014574907.1	WP_015344891.1	WP_014574907.1	WP_015344891.1	WP_014574907.1	WP_014574907.1	WP_015344891.1	WP_015344891.1	WP_015344891.1	WP_014574907.1
WP_014574976.1	WP_014325525.1	WP_014574976.1	WP_010874782.1	WP_010874782.1	WP_010874782.1	WP_010874782.1	WP_010874782.1	WP_014574976.1	WP_014574976.1	WP_010874782.1	NP_110114.1	WP_014574976.1	WP_010874782.1	WP_014574976.1	WP_010874782.1	WP_014574976.1	WP_014574976.1	WP_014574976.1	WP_014574976.1	WP_014574976.1	WP_010874782.1	WP_014325525.1	WP_010874782.1	WP_014574976.1	WP_010874782.1	WP_010874782.1	WP_010874782.1	WP_010874782.1	WP_010874782.1	WP_010874782.1	WP_010874782.1	WP_010874782.1	WP_010874782.1	WP_010874782.1	WP_010874782.1	WP_010874782.1	WP_010874782.1	WP_014574976.1	WP_010874782.1	WP_014325525.1	WP_010874782.1	WP_014325525.1	WP_010874782.1	WP_014574976.1	WP_014574976.1	WP_010874782.1	WP_010874782.1	WP_010874782.1	WP_014574976.1
WP_014575016.1	WP_014325576.1	WP_014575016.1	WP_017532897.1	WP_017532897.1	WP_017532897.1	WP_017532897.1	WP_017532897.1	WP_014575016.1	WP_014575016.1	WP_010874871.1	NP_110203.1	WP_014575016.1	WP_017532897.1	WP_014325576.1	WP_017532897.1	WP_014575016.1	WP_014575016.1	WP_014575016.1	WP_014575016.1	WP_086131720.1	WP_010874871.1	WP_014325576.1	WP_010874871.1	WP_014575016.1	WP_017532897.1	WP_017532897.1	WP_017532897.1	WP_017532897.1	WP_017532897.1	WP_017532897.1	WP_017532897.1	WP_017532897.1	WP_017532897.1	WP_017532897.1	WP_017532897.1	WP_017532897.1	WP_017532897.1	WP_014575016.1	WP_017532897.1	WP_014325576.1	WP_017532897.1	WP_014325576.1	WP_010874871.1	WP_014575016.1	WP_014575016.1	WP_017532897.1	WP_017532897.1	WP_017532897.1	WP_014575016.1
WP_014575023.1	WP_014325599.1	WP_014575023.1	WP_010874913.1	WP_010874913.1	WP_010874913.1	WP_010874913.1	WP_010874913.1	WP_014575023.1	WP_014575023.1	WP_010874913.1	NP_110245.1	WP_014575023.1	WP_010874913.1	WP_014575023.1	WP_010874913.1	WP_014575023.1	WP_014575023.1	WP_014575023.1	WP_014575023.1	WP_014575023.1	WP_010874913.1	WP_014325599.1	WP_010874913.1	WP_014575023.1	WP_010874913.1	WP_010874913.1	WP_010874913.1	WP_010874913.1	WP_010874913.1	WP_010874913.1	WP_010874913.1	WP_010874913.1	WP_010874913.1	WP_010874913.1	WP_010874913.1	WP_010874913.1	WP_010874913.1	WP_014575023.1	WP_054173278.1	WP_014325599.1	WP_010874913.1	WP_014325599.1	WP_010874913.1	WP_014575023.1	WP_014575023.1	WP_010874913.1	WP_054173278.1	WP_010874913.1	WP_014575023.1
WP_015344878.1	WP_015344878.1	WP_015344878.1	WP_015344878.1	WP_015344878.1	WP_015344878.1	WP_015344878.1	WP_015344878.1	WP_015344878.1	WP_015344878.1	WP_015344878.1		WP_015344878.1	WP_015344878.1	WP_015344878.1	WP_015344878.1	WP_015344878.1	WP_015344878.1	WP_015344878.1	WP_015344878.1	WP_015344878.1	WP_015344878.1	WP_015344878.1	WP_015344878.1	WP_015344878.1	WP_015344878.1	WP_015344878.1	WP_015344878.1	WP_015344878.1		WP_015344878.1	WP_015344878.1	WP_015344878.1	WP_015344878.1	WP_015344878.1	WP_015344878.1	WP_015344878.1	WP_015344878.1	WP_015344878.1	WP_015344878.1	WP_015344878.1	WP_015344878.1	WP_015344878.1	WP_015344878.1	WP_015344878.1	WP_015344878.1	WP_015344878.1	WP_015344878.1	WP_015344878.1	WP_015344878.1
WP_017532696.1	WP_017532696.1	WP_017532696.1	WP_017532696.1	WP_017532696.1	WP_017532696.1	WP_017532696.1	WP_017532696.1	WP_017532696.1	WP_017532696.1	WP_017532696.1		WP_017532696.1	WP_017532696.1	WP_017532696.1	WP_017532696.1	WP_017532696.1	WP_017532696.1	WP_017532696.1	WP_017532696.1	WP_017532696.1	WP_017532696.1	WP_017532696.1	WP_017532696.1	WP_017532696.1	WP_017532696.1	WP_017532696.1	WP_017532696.1		WP_017532696.1	WP_017532696.1	WP_017532696.1	WP_017532696.1	WP_017532696.1	WP_017532696.1	WP_017532696.1	WP_017532696.1	WP_017532696.1	WP_017532696.1	WP_017532696.1	WP_054174962.1	WP_017532696.1	WP_054174962.1	WP_017532696.1	WP_017532696.1	WP_017532696.1	WP_017532696.1	WP_017532696.1	WP_017532696.1	WP_017532696.1
WP_017532724.1	WP_017532724.1	WP_017532724.1	WP_038534334.1	WP_038534334.1	WP_038534334.1	WP_038534334.1	WP_038534334.1	WP_017532724.1	WP_017532724.1	WP_038534334.1		WP_017532724.1	WP_038534334.1	WP_017532724.1	WP_038534334.1	WP_017532724.1	WP_017532724.1	WP_017532724.1	WP_017532724.1	WP_017532724.1	WP_038534334.1	WP_017532724.1	WP_038534334.1	WP_017532724.1	WP_038534334.1	WP_038534334.1	WP_038534334.1	WP_038534334.1	WP_038534334.1	WP_038534334.1	WP_038534334.1	WP_038534334.1	WP_038534334.1	WP_038534334.1	WP_038534334.1	WP_038534334.1	WP_038534334.1	WP_017532724.1	WP_038534334.1	WP_017532724.1	WP_038534334.1	WP_017532724.1	WP_038534334.1	WP_017532724.1	WP_017532724.1	WP_038534334.1	WP_038534334.1	WP_038534334.1	WP_017532724.1
WP_017532763.1		WP_017532763.1	WP_017532763.1	WP_017532763.1	WP_017532763.1	WP_017532763.1	WP_017532763.1	WP_017532763.1	WP_017532763.1	WP_017532763.1		WP_017532763.1	WP_017532763.1	WP_017532763.1	WP_017532763.1	WP_017532763.1	WP_017532763.1	WP_017532763.1	WP_017532763.1	WP_017532763.1	WP_017532763.1	WP_017532763.1	WP_017532763.1	WP_017532763.1	WP_017532763.1	WP_017532763.1	WP_017532763.1	WP_017532763.1	WP_017532763.1	WP_017532763.1	WP_017532763.1	WP_017532763.1	WP_017532763.1	WP_017532763.1	WP_017532763.1	WP_017532763.1	WP_017532763.1	WP_017532763.1	WP_017532763.1	WP_017532763.1	WP_017532763.1	WP_017532763.1	WP_017532763.1	WP_017532763.1	WP_017532763.1	WP_017532763.1	WP_017532763.1	WP_017532763.1	WP_017532763.1
WP_019830459.1	WP_014325453.1	WP_014325453.1	WP_017532909.1	WP_017532909.1	WP_017532909.1	WP_017532909.1	WP_017532909.1		WP_014325453.1	WP_010874666.1	NP_109998.1	WP_014325453.1	WP_017532909.1	WP_014325453.1	WP_017532909.1	WP_014325453.1	WP_019830459.1	WP_019830459.1	WP_014325453.1	WP_014325453.1	WP_010874666.1	WP_014325453.1	WP_010874666.1	WP_014325453.1	WP_017532909.1	WP_017532909.1	WP_017532909.1	WP_017532909.1	WP_017532909.1	WP_017532909.1	WP_017532909.1	WP_017532909.1	WP_017532909.1	WP_017532909.1	WP_017532909.1	WP_017532909.1	WP_017532909.1	WP_014325453.1	WP_017532909.1	WP_014325453.1	WP_017532909.1	WP_014325453.1	WP_010874666.1	WP_014325453.1	WP_014325453.1	WP_017532909.1		WP_017532909.1	WP_014325453.1
WP_019830486.1	WP_014325665.1	WP_053344025.1	WP_014575048.1	WP_014325665.1	WP_014325665.1	WP_053344157.1	WP_053344048.1	WP_014575048.1	WP_014325665.1	WP_014325665.1	NP_110346.1	WP_014325665.1	WP_014325665.1	WP_053344089.1		WP_014575048.1	WP_014325665.1		WP_014325665.1	WP_014325665.1	WP_098363683.1	WP_086138796.1	WP_014325665.1	WP_014325665.1	WP_086118767.1	WP_014325665.1	WP_014325665.1	WP_014325665.1	WP_053344089.1	WP_014325665.1	WP_014325665.1	WP_014325665.1	WP_014325665.1	WP_014325665.1	WP_014325665.1	WP_014325665.1	WP_014325665.1	WP_014325665.1	WP_014325665.1	WP_014325665.1	WP_014325665.1	WP_014325665.1	WP_084253840.1	WP_014575048.1	WP_014575048.1	WP_014325665.1	WP_014325665.1	WP_014325665.1	WP_014325665.1
WP_019830487.1	WP_010874988.1	WP_010874988.1	WP_010874988.1	WP_010874988.1	WP_010874988.1	WP_010874988.1	WP_010874988.1	WP_010874988.1	WP_010874988.1	WP_010874988.1	NP_110320.1	WP_010874988.1	WP_010874988.1	WP_010874988.1	WP_010874988.1	WP_017532710.1	WP_019830487.1	WP_019830487.1	WP_010874988.1	WP_010874988.1	WP_010874988.1	WP_010874988.1	WP_010874988.1	WP_010874988.1	WP_010874988.1	WP_010874988.1	WP_010874988.1	WP_010874988.1	WP_010874988.1	WP_010874988.1	WP_010874988.1	WP_010874988.1	WP_010874988.1	WP_010874988.1	WP_010874988.1	WP_010874988.1	WP_010874988.1	WP_010874988.1	WP_010874988.1	WP_010874988.1	WP_010874988.1	WP_010874988.1	WP_010874988.1	WP_010874988.1	WP_010874988.1	WP_010874988.1	WP_010874988.1	WP_010874988.1	WP_010874988.1
	WP_010874453.1	WP_010874453.1	WP_080713785.1	WP_080713785.1	WP_080713785.1	WP_080996634.1	WP_080996634.1	WP_010874453.1	WP_010874453.1	WP_080774613.1	NP_109784.1	WP_010874453.1	WP_080713785.1	WP_010874453.1	WP_080713785.1	WP_010874453.1	WP_098363665.1		WP_010874453.1	WP_010874453.1	WP_015344873.1	WP_081000469.1	WP_080774613.1	WP_010874453.1	WP_080713785.1	WP_054173232.1	WP_080713785.1	WP_080713785.1	WP_080713785.1	WP_080713785.1	WP_080713785.1	WP_080713785.1	WP_081039320.1	WP_080713785.1	WP_080713785.1	WP_080713785.1	WP_080713785.1	WP_010874453.1	WP_026088341.1	WP_081000469.1	WP_080713785.1	WP_081000469.1	WP_080774613.1	WP_010874453.1	WP_010874453.1	WP_080713785.1	WP_080713785.1	WP_026088341.1	WP_010874453.1
WP_010874462.1	WP_010874462.1	WP_010874462.1	WP_010874462.1	WP_010874462.1	WP_010874462.1	WP_010874462.1	WP_010874462.1	WP_010874462.1	WP_010874462.1	WP_010874462.1	NP_109793.1	WP_010874462.1	WP_010874462.1	WP_010874462.1	WP_010874462.1	WP_010874462.1	WP_010874462.1	WP_010874462.1	WP_010874462.1	WP_010874462.1	WP_010874462.1	WP_010874462.1	WP_010874462.1	WP_010874462.1	WP_010874462.1	WP_010874462.1	WP_010874462.1	WP_010874462.1	WP_010874462.1	WP_010874462.1	WP_010874462.1	WP_010874462.1	WP_010874462.1	WP_010874462.1	WP_010874462.1	WP_010874462.1	WP_010874462.1	WP_010874462.1	WP_010874462.1	WP_010874462.1	WP_010874462.1	WP_010874462.1	WP_010874462.1	WP_010874462.1	WP_010874462.1	WP_010874462.1	WP_010874462.1	WP_010874462.1	WP_010874462.1
WP_010874584.1	WP_010874584.1	WP_010874584.1	WP_053344096.1	WP_053344096.1	WP_010874584.1	WP_010874584.1	WP_010874584.1	WP_010874584.1	WP_010874584.1	WP_010874584.1	NP_109915.1	WP_010874584.1	WP_010874584.1	WP_010874584.1	WP_010874584.1	WP_010874584.1	WP_010874584.1	WP_010874584.1	WP_010874584.1	WP_010874584.1	WP_010874584.1	WP_010874584.1	WP_010874584.1	WP_010874584.1	WP_010874584.1	WP_010874584.1	WP_010874584.1	WP_010874584.1	WP_010874584.1	WP_010874584.1	WP_010874584.1	WP_010874584.1	WP_010874584.1	WP_010874584.1	WP_010874584.1	WP_010874584.1	WP_010874584.1	WP_010874584.1	WP_010874584.1	WP_010874584.1	WP_053344096.1	WP_010874584.1	WP_010874584.1	WP_010874584.1	WP_010874584.1	WP_086136137.1	WP_010874584.1	WP_010874584.1	WP_010874584.1
WP_010874852.1	WP_010874852.1	WP_010874852.1	WP_017532860.1	WP_017532860.1	WP_017532860.1	WP_017532860.1	WP_017532860.1	WP_010874852.1	WP_010874852.1	WP_010874852.1	NP_110184.1	WP_010874852.1	WP_017532860.1	WP_010874852.1	WP_017532860.1	WP_010874852.1	WP_010874852.1	WP_010874852.1	WP_010874852.1	WP_010874852.1	WP_010874852.1	WP_010874852.1	WP_010874852.1	WP_098363660.1	WP_017532860.1	WP_017532860.1	WP_058129029.1	WP_058129029.1	WP_058129029.1	WP_058129029.1	WP_058129029.1	WP_058129029.1	WP_017532860.1	WP_058129029.1	WP_058129029.1	WP_058129029.1	WP_058129029.1	WP_010874852.1	WP_017532860.1	WP_010874852.1	WP_017532860.1	WP_010874852.1	WP_010874852.1	WP_010874852.1	WP_010874852.1	WP_017532860.1	WP_086131710.1	WP_017532860.1	WP_010874852.1
WP_014325483.1	WP_014325483.1	WP_014325483.1	WP_010874714.1	WP_010874714.1	WP_010874714.1	WP_010874714.1	WP_010874714.1	WP_014325483.1	WP_053344139.1	WP_010874714.1	NP_110046.1	WP_014325483.1	WP_010874714.1	WP_014325483.1	WP_010874714.1	WP_014325483.1	WP_014325483.1	WP_014325483.1	WP_014325483.1	WP_014325483.1	WP_010874714.1	WP_014325483.1	WP_010874714.1	WP_014325483.1	WP_010874714.1	WP_010874714.1	WP_010874714.1	WP_010874714.1	WP_010874714.1	WP_010874714.1	WP_010874714.1	WP_010874714.1	WP_010874714.1	WP_010874714.1	WP_010874714.1	WP_010874714.1	WP_010874714.1	WP_014325483.1	WP_010874714.1		WP_010874714.1	WP_014325483.1	WP_010874714.1	WP_014325483.1	WP_014325483.1	WP_010874714.1	WP_010874714.1	WP_010874714.1	WP_014325483.1
WP_017532768.1	WP_017532768.1	WP_053344006.1	WP_017532871.1	WP_017532871.1	WP_017532871.1	WP_017532871.1	WP_017532871.1	WP_017532768.1	WP_017532768.1	WP_017532871.1	YP_009121719.1	WP_017532768.1	WP_017532871.1	WP_017532768.1	WP_017532871.1	WP_017532768.1	WP_017532768.1	WP_017532768.1	WP_017532768.1	WP_017532768.1	WP_017532871.1	WP_017532768.1	WP_017532871.1	WP_017532768.1	WP_017532871.1	WP_017532871.1	WP_017532871.1	WP_017532871.1	WP_017532871.1	WP_017532871.1	WP_017532871.1	WP_017532871.1	WP_017532871.1	WP_017532871.1	WP_017532871.1	WP_017532871.1	WP_017532871.1	WP_017532768.1	WP_017532871.1	WP_017532768.1	WP_017532871.1	WP_017532768.1	WP_017532871.1	WP_017532768.1	WP_017532768.1	WP_017532871.1	WP_017532871.1	WP_017532871.1	WP_017532768.1
WP_017532769.1	WP_014325452.1	WP_017532769.1	WP_010874665.1	WP_010874665.1	WP_010874665.1	WP_010874665.1	WP_010874665.1	WP_014574942.1	WP_017532769.1	WP_010874665.1	NP_109997.1	WP_017532769.1	WP_010874665.1	WP_017532769.1	WP_010874665.1	WP_017532769.1	WP_017532769.1	WP_017532769.1	WP_017532769.1	WP_017532769.1	WP_010874665.1	WP_014325452.1	WP_010874665.1	WP_017532769.1	WP_010874665.1	WP_010874665.1	WP_010874665.1	WP_058157855.1		WP_058129025.1	WP_058129039.1	WP_010874665.1	WP_010874665.1	WP_058129039.1	WP_058129039.1	WP_058129039.1	WP_058129039.1	WP_017532769.1	WP_010874665.1	WP_014325452.1	WP_010874665.1	WP_014325452.1	WP_010874665.1	WP_017532769.1	WP_017532769.1	WP_010874665.1	WP_010874665.1	WP_010874665.1	WP_017532769.1
WP_017532788.1	WP_017532788.1	WP_017532788.1	WP_017532788.1	WP_017532788.1	WP_017532788.1	WP_017532788.1	WP_017532788.1	WP_017532788.1	WP_017532788.1	WP_017532788.1		WP_017532788.1	WP_017532788.1	WP_017532788.1	WP_017532788.1	WP_017532788.1	WP_017532788.1	WP_017532788.1	WP_017532788.1	WP_017532788.1	WP_017532788.1	WP_017532788.1	WP_017532788.1	WP_017532788.1	WP_017532788.1	WP_017532788.1	WP_017532788.1			WP_017532788.1	WP_017532788.1	WP_017532788.1	WP_017532788.1	WP_017532788.1	WP_017532788.1	WP_017532788.1	WP_017532788.1	WP_017532788.1	WP_017532788.1	WP_017532788.1	WP_017532788.1	WP_017532788.1	WP_017532788.1	WP_017532788.1	WP_017532788.1	WP_017532788.1	WP_017532788.1	WP_017532788.1	WP_017532788.1
WP_010874368.1	WP_010874368.1	WP_053343990.1		WP_036453243.1	WP_036453243.1	WP_036453243.1	WP_036453243.1	WP_010874368.1	WP_010874368.1	WP_010874368.1	NP_109699.1	WP_053343990.1	WP_036453243.1	WP_010874368.1	WP_036453243.1	WP_010874368.1			WP_053343990.1	WP_053343990.1	WP_010874368.1	WP_010874368.1	WP_010874368.1	WP_053343990.1	WP_036453243.1	WP_036453243.1	WP_036453243.1	WP_036453243.1	WP_036453243.1	WP_036453243.1	WP_036453243.1	WP_036453243.1	WP_036453243.1	WP_036453243.1	WP_036453243.1	WP_036453243.1	WP_036453243.1	WP_053343990.1	WP_036453243.1	WP_010874368.1	WP_036453243.1	WP_010874368.1	WP_084293713.1	WP_010874368.1	WP_010874368.1	WP_036453243.1	WP_036453243.1	WP_036453243.1	WP_053343990.1
WP_010874718.1	WP_010874718.1	WP_010874718.1	WP_010874718.1	WP_010874718.1	WP_010874718.1	WP_010874718.1	WP_010874718.1	WP_010874718.1	WP_010874718.1	WP_010874718.1	NP_110050.1	WP_010874718.1	WP_010874718.1	WP_010874718.1	WP_010874718.1	WP_010874718.1	WP_010874718.1	WP_010874718.1	WP_010874718.1	WP_010874718.1	WP_010874718.1	WP_010874718.1	WP_010874718.1	WP_010874718.1	WP_010874718.1	WP_010874718.1	WP_010874718.1	WP_010874718.1	WP_010874718.1	WP_010874718.1	WP_010874718.1	WP_010874718.1	WP_010874718.1	WP_010874718.1	WP_010874718.1	WP_010874718.1	WP_010874718.1	WP_010874718.1	WP_010874718.1	WP_010874718.1	WP_010874718.1	WP_010874718.1	WP_010874718.1	WP_010874718.1	WP_010874718.1	WP_010874718.1	WP_010874718.1	WP_010874718.1	WP_010874718.1
WP_010874750.1	WP_010874750.1	WP_010874750.1	WP_010874750.1	WP_010874750.1	WP_010874750.1	WP_010874750.1	WP_010874750.1	WP_010874750.1	WP_010874750.1	WP_010874750.1	NP_110082.1	WP_010874750.1	WP_010874750.1	WP_010874750.1	WP_010874750.1	WP_010874750.1	WP_010874750.1	WP_010874750.1	WP_010874750.1	WP_010874750.1	WP_010874750.1	WP_010874750.1	WP_010874750.1	WP_010874750.1	WP_010874750.1	WP_010874750.1	WP_010874750.1	WP_010874750.1	WP_010874750.1	WP_010874750.1	WP_010874750.1	WP_010874750.1	WP_010874750.1	WP_010874750.1	WP_010874750.1	WP_010874750.1	WP_010874750.1	WP_010874750.1	WP_010874750.1	WP_010874750.1	WP_010874750.1	WP_010874750.1	WP_010874750.1	WP_010874750.1	WP_010874750.1	WP_010874750.1	WP_010874750.1	WP_010874750.1	WP_010874750.1
WP_010874867.1	WP_010874867.1	WP_010874867.1	WP_010874867.1	WP_010874867.1	WP_010874867.1	WP_010874867.1	WP_010874867.1	WP_010874867.1	WP_010874867.1	WP_010874867.1	NP_110199.1	WP_010874867.1	WP_010874867.1	WP_010874867.1	WP_010874867.1	WP_010874867.1	WP_010874867.1	WP_010874867.1	WP_010874867.1	WP_010874867.1	WP_010874867.1	WP_010874867.1	WP_010874867.1	WP_010874867.1	WP_010874867.1	WP_010874867.1	WP_010874867.1	WP_010874867.1	WP_010874867.1	WP_010874867.1	WP_010874867.1	WP_010874867.1	WP_010874867.1	WP_010874867.1	WP_010874867.1	WP_010874867.1	WP_010874867.1		WP_010874867.1	WP_010874867.1	WP_010874867.1	WP_010874867.1	WP_010874867.1	WP_010874867.1	WP_010874867.1	WP_010874867.1	WP_010874867.1	WP_010874867.1
WP_010874868.1	WP_010874868.1	WP_010874868.1	WP_010874868.1		WP_010874868.1	WP_010874868.1	WP_010874868.1	WP_010874868.1	WP_010874868.1	WP_010874868.1	NP_110200.1	WP_010874868.1	WP_010874868.1	WP_010874868.1	WP_010874868.1	WP_010874868.1	WP_010874868.1	WP_010874868.1	WP_010874868.1	WP_010874868.1	WP_010874868.1	WP_010874868.1		WP_010874868.1	WP_010874868.1	WP_010874868.1	WP_010874868.1	WP_010874868.1	WP_010874868.1	WP_010874868.1	WP_010874868.1	WP_010874868.1	WP_010874868.1	WP_010874868.1	WP_010874868.1	WP_010874868.1	WP_010874868.1	WP_010874868.1	WP_010874868.1	WP_010874868.1		WP_010874868.1	WP_010874868.1	WP_010874868.1	WP_010874868.1	WP_010874868.1		WP_010874868.1	WP_010874868.1
WP_014325361.1	WP_014325361.1	WP_014325361.1	WP_014325361.1	WP_014325361.1	WP_014325361.1	WP_014325361.1	WP_014325361.1	WP_014325361.1	WP_014325361.1	WP_014325361.1		WP_014325361.1	WP_014325361.1	WP_014325361.1	WP_014325361.1	WP_014325361.1	WP_014325361.1	WP_014325361.1	WP_014325361.1	WP_014325361.1	WP_014325361.1	WP_014325361.1	WP_014325361.1	WP_014325361.1	WP_014325361.1	WP_014325361.1	WP_014325361.1			WP_014325361.1	WP_014325361.1	WP_014325361.1	WP_014325361.1	WP_014325361.1	WP_058129035.1	WP_014325361.1	WP_014325361.1	WP_014325361.1	WP_014325361.1	WP_014325361.1	WP_014325361.1	WP_014325361.1	WP_014325361.1	WP_014325361.1	WP_014325361.1	WP_014325361.1	WP_014325361.1	WP_014325361.1	WP_014325361.1
WP_014325507.1	WP_014325507.1	WP_014325507.1	WP_010874752.1	WP_010874752.1	WP_010874752.1	WP_010874752.1	WP_010874752.1	WP_014574966.1	WP_014325507.1	WP_010874752.1	NP_110084.1	WP_014325507.1	WP_010874752.1	WP_014325507.1	WP_010874752.1	WP_014574966.1	WP_014325507.1	WP_014325507.1	WP_014325507.1	WP_014325507.1	WP_010874752.1	WP_014325507.1	WP_010874752.1	WP_014325507.1	WP_010874752.1	WP_010874752.1	WP_010874752.1	WP_010874752.1	WP_010874752.1	WP_010874752.1	WP_010874752.1	WP_010874752.1	WP_010874752.1	WP_010874752.1	WP_010874752.1	WP_010874752.1	WP_010874752.1	WP_014325507.1	WP_010874752.1	WP_014325507.1	WP_010874752.1	WP_014325507.1	WP_084293725.1	WP_014574966.1	WP_014574966.1	WP_010874752.1	WP_010874752.1	WP_010874752.1	WP_014325507.1
WP_014325528.1	WP_014325528.1	WP_014325528.1	WP_010874785.1	WP_010874785.1	WP_010874785.1	WP_010874785.1	WP_010874785.1	WP_014574978.1	WP_014325528.1	WP_010874785.1	NP_110117.1	WP_014325528.1	WP_010874785.1	WP_014325528.1	WP_010874785.1	WP_014574978.1	WP_014325528.1	WP_014325528.1	WP_014325528.1	WP_014325528.1	WP_010874785.1	WP_014325528.1	WP_010874785.1	WP_014325528.1	WP_010874785.1	WP_010874785.1	WP_010874785.1	WP_010874785.1	WP_010874785.1	WP_010874785.1	WP_010874785.1	WP_010874785.1	WP_010874785.1	WP_010874785.1	WP_010874785.1	WP_010874785.1	WP_010874785.1	WP_014325528.1	WP_010874785.1	WP_014325528.1	WP_010874785.1	WP_014325528.1	WP_010874785.1	WP_098363726.1	WP_014574978.1	WP_010874785.1	WP_010874785.1	WP_010874785.1	WP_014325528.1
WP_014325589.1	WP_014325589.1	WP_014325589.1	WP_010874893.1	WP_010874893.1	WP_010874893.1	WP_010874893.1	WP_010874893.1	WP_014325589.1	WP_014325589.1	WP_010874893.1	NP_110225.1	WP_014325589.1	WP_010874893.1	WP_014325589.1	WP_010874893.1	WP_014325589.1	WP_014325589.1	WP_014325589.1	WP_014325589.1	WP_014325589.1	WP_010874893.1	WP_014325589.1	WP_010874893.1	WP_014325589.1	WP_010874893.1	WP_010874893.1	WP_010874893.1	WP_010874893.1	WP_010874893.1	WP_010874893.1	WP_010874893.1	WP_010874893.1	WP_010874893.1	WP_010874893.1	WP_010874893.1	WP_010874893.1	WP_010874893.1	WP_014325589.1	WP_010874893.1	WP_014325589.1	WP_010874893.1	WP_014325589.1	WP_010874893.1	WP_014325589.1	WP_014325589.1	WP_010874893.1	WP_010874893.1	WP_010874893.1	WP_014325589.1
WP_014574893.1	WP_014325376.1	WP_014574893.1	WP_010874504.1	WP_010874504.1	WP_010874504.1	WP_010874504.1	WP_010874504.1	WP_014574893.1	WP_014574893.1	WP_010874504.1		WP_014574893.1	WP_010874504.1	WP_014325376.1	WP_010874504.1	WP_014574893.1	WP_014574893.1	WP_014574893.1	WP_014574893.1	WP_014574893.1	WP_010874504.1	WP_014325376.1	WP_010874504.1	WP_014574893.1	WP_010874504.1	WP_010874504.1	WP_010874504.1	WP_010874504.1	WP_010874504.1	WP_010874504.1	WP_010874504.1	WP_010874504.1	WP_010874504.1	WP_010874504.1	WP_010874504.1	WP_010874504.1	WP_010874504.1	WP_014574893.1	WP_010874504.1	WP_014325376.1	WP_010874504.1	WP_014325376.1	WP_010874504.1	WP_014574893.1	WP_014574893.1	WP_010874504.1	WP_010874504.1	WP_010874504.1	WP_014574893.1
WP_014575000.1	WP_041913432.1	WP_014575000.1	WP_015344919.1	WP_015344919.1	WP_015344919.1	WP_015344919.1	WP_015344919.1	WP_014575000.1	WP_053344143.1	WP_015344919.1	NP_110173.2,NP_110177.1	WP_014575000.1	WP_038534437.1	WP_014575000.1	WP_015344919.1	WP_053868289.1,WP_053868290.1	WP_014575000.1	WP_014575000.1	WP_014575000.1	WP_014575000.1	WP_015344919.1	WP_014575000.1	WP_086132723.1	WP_014575000.1	WP_015344919.1	WP_015344919.1	WP_015344919.1						WP_058141117.1		WP_053868289.1			WP_014575000.1	WP_015344919.1	WP_086137884.1	WP_015344919.1	WP_014575000.1	WP_015344919.1	WP_014575000.1	WP_053868289.1	WP_015344919.1	WP_015344919.1	WP_015344919.1	WP_014575000.1
WP_014575038.1	WP_014325649.1	WP_014575038.1	WP_010874992.1	WP_010874992.1	WP_010874992.1			WP_014575038.1	WP_014575038.1	WP_010874992.1	NP_110324.1	WP_014575038.1	WP_010874992.1	WP_014575038.1	WP_010874992.1	WP_014575038.1	WP_014575038.1	WP_014575038.1	WP_014575038.1	WP_014575038.1	WP_010874992.1	WP_014325649.1	WP_010874992.1	WP_014575038.1	WP_010874992.1		WP_010874992.1	WP_010874992.1	WP_010874992.1	WP_010874992.1	WP_010874992.1	WP_010874992.1	WP_010874992.1	WP_010874992.1	WP_010874992.1	WP_010874992.1	WP_010874992.1	WP_014575038.1	WP_010874992.1	WP_014325649.1	WP_010874992.1	WP_014325649.1	WP_010874992.1	WP_014575038.1	WP_014575038.1	WP_010874992.1	WP_010874992.1	WP_010874992.1	WP_014575038.1
WP_015344874.1	WP_015344874.1	WP_015344874.1	WP_015344874.1	WP_015344874.1	WP_015344874.1	WP_015344874.1	WP_015344874.1	WP_015344874.1	WP_015344874.1	WP_015344874.1		WP_015344874.1	WP_038534356.1	WP_015344874.1	WP_015344874.1	WP_015344874.1	WP_015344874.1	WP_015344874.1	WP_015344874.1	WP_015344874.1	WP_015344874.1	WP_015344874.1	WP_015344874.1	WP_015344874.1	WP_015344874.1	WP_015344874.1	WP_015344874.1			WP_015344874.1	WP_015344874.1	WP_015344874.1	WP_015344874.1	WP_015344874.1		WP_015344874.1	WP_015344874.1	WP_015344874.1	WP_015344874.1	WP_015344874.1	WP_015344874.1	WP_015344874.1	WP_015344874.1	WP_015344874.1	WP_015344874.1	WP_015344874.1	WP_015344874.1	WP_015344874.1	WP_015344874.1
WP_017532701.1	WP_017532701.1	WP_017532701.1	WP_080713782.1	WP_080713782.1	WP_080713782.1	WP_080713782.1	WP_080713782.1		WP_017532701.1	WP_010874943.1	NP_110275.1	WP_017532701.1	WP_080713782.1	WP_017532701.1	WP_080713782.1	WP_017532701.1	WP_017532701.1	WP_017532701.1	WP_017532701.1	WP_017532701.1	WP_010874943.1	WP_017532701.1	WP_010874943.1	WP_017532701.1	WP_080713782.1	WP_080713782.1	WP_080713782.1	WP_080713782.1	WP_080713782.1	WP_080713782.1	WP_080713782.1	WP_080713782.1	WP_080713782.1	WP_080713782.1	WP_080713782.1	WP_080713782.1	WP_080713782.1	WP_017532701.1	WP_080713782.1	WP_017532701.1	WP_080713782.1	WP_017532701.1	WP_010874943.1	WP_014325615.1	WP_017532701.1	WP_080713782.1	WP_080713782.1	WP_080713782.1	WP_017532701.1
WP_017532796.1	WP_010874514.1	WP_017532796.1	WP_017532913.1	WP_017532913.1	WP_017532913.1	WP_017532913.1	WP_017532913.1		WP_017532796.1	WP_010874514.1	NP_109845.1	WP_017532796.1	WP_017532913.1	WP_010874514.1	WP_017532913.1	WP_017532796.1	WP_017532796.1	WP_017532796.1	WP_017532796.1	WP_017532796.1	WP_010874514.1	WP_010874514.1	WP_010874514.1	WP_017532796.1	WP_017532913.1	WP_017532913.1	WP_017532913.1	WP_017532913.1	WP_017532913.1	WP_017532913.1	WP_017532913.1	WP_017532913.1	WP_017532913.1	WP_017532913.1	WP_017532913.1	WP_017532913.1	WP_017532913.1	WP_017532796.1	WP_017532913.1	WP_010874514.1	WP_017532913.1	WP_010874514.1	WP_010874514.1	WP_017532796.1	WP_017532796.1	WP_017532913.1	WP_017532913.1	WP_017532913.1	WP_017532796.1
WP_026088310.1	WP_026088310.1	WP_026088310.1	WP_026088310.1	WP_053344116.1	WP_026088310.1	WP_026088310.1	WP_026088310.1	WP_026088310.1	WP_026088310.1	WP_026088310.1		WP_026088310.1	WP_026088310.1	WP_026088310.1	WP_026088310.1	WP_026088310.1	WP_026088310.1	WP_026088310.1	WP_026088310.1	WP_026088310.1	WP_026088310.1	WP_053344116.1	WP_026088310.1	WP_026088310.1	WP_026088310.1	WP_026088310.1	WP_026088310.1	WP_026088310.1	WP_026088310.1	WP_026088310.1	WP_026088310.1	WP_026088310.1	WP_026088310.1	WP_026088310.1	WP_054175782.1	WP_026088310.1	WP_026088310.1	WP_026088310.1	WP_026088310.1	WP_026088310.1	WP_026088310.1	WP_026088310.1	WP_053344116.1	WP_026088310.1	WP_026088310.1		WP_026088310.1	WP_026088310.1	WP_026088310.1
WP_010874673.1	WP_010874673.1	WP_010874673.1	WP_010874673.1	WP_010874673.1	WP_010874673.1	WP_010874673.1	WP_010874673.1		WP_010874673.1	WP_010874673.1	NP_110005.1	WP_010874673.1	WP_010874673.1	WP_010874673.1	WP_010874673.1		WP_010874673.1	WP_010874673.1	WP_010874673.1	WP_010874673.1	WP_010874673.1	WP_010874673.1	WP_010874673.1	WP_010874673.1	WP_010874673.1	WP_010874673.1	WP_010874673.1	WP_010874673.1	WP_010874673.1	WP_010874673.1	WP_010874673.1	WP_010874673.1	WP_010874673.1	WP_010874673.1	WP_010874673.1	WP_010874673.1	WP_010874673.1	WP_010874673.1	WP_010874673.1	WP_010874673.1	WP_010874673.1	WP_010874673.1	WP_010874673.1			WP_086136140.1	WP_010874673.1	WP_010874673.1	WP_010874673.1
WP_014325347.1	WP_014325347.1	WP_014325347.1	WP_010874464.1	WP_010874464.1	WP_010874464.1	WP_053344033.1	WP_053344033.1		WP_014325347.1	WP_010874464.1	NP_109795.1	WP_014325347.1	WP_010874464.1	WP_053344069.1	WP_010874464.1		WP_014325347.1	WP_014325347.1	WP_014325347.1	WP_014325347.1	WP_010874464.1	WP_014325347.1	WP_086132711.1	WP_014325347.1	WP_010874464.1	WP_053344033.1	WP_010874464.1	WP_010874464.1	WP_010874464.1	WP_010874464.1	WP_010874464.1	WP_010874464.1	WP_010874464.1	WP_010874464.1	WP_010874464.1	WP_010874464.1	WP_010874464.1	WP_014325347.1	WP_010874464.1	WP_014325347.1	WP_010874464.1	WP_014325347.1	WP_010874464.1			WP_010874464.1	WP_010874464.1	WP_010874464.1	WP_014325347.1
WP_014325360.1	WP_014325360.1	WP_014325360.1	WP_015344877.1	WP_015344877.1	WP_015344877.1	WP_015344877.1	WP_015344877.1	WP_014574881.1	WP_014325360.1	WP_015344877.1		WP_014325360.1	WP_015344877.1	WP_014325360.1	WP_015344877.1	WP_014325360.1	WP_014325360.1	WP_014325360.1	WP_014325360.1	WP_014325360.1	WP_015344877.1	WP_014325360.1	WP_015344877.1	WP_014325360.1	WP_015344877.1	WP_015344877.1	WP_015344877.1	WP_058157837.1		WP_015344877.1	WP_015344877.1	WP_015344877.1	WP_058141123.1	WP_015344877.1	WP_015344877.1	WP_015344877.1	WP_015344877.1	WP_014325360.1	WP_015344877.1	WP_014325360.1	WP_015344877.1	WP_014325360.1	WP_015344877.1	WP_014325360.1	WP_014325360.1	WP_015344877.1	WP_015344877.1	WP_015344877.1	WP_014325360.1
WP_014325502.1	WP_014325502.1	WP_014325502.1	WP_015344908.1	WP_015344908.1	WP_015344908.1	WP_015344908.1	WP_015344908.1	WP_014325502.1	WP_014325502.1	WP_015344908.1	NP_110072.1	WP_014325502.1	WP_015344908.1	WP_014325502.1	WP_015344908.1	WP_014325502.1	WP_014325502.1	WP_014325502.1	WP_014325502.1	WP_014325502.1	WP_015344908.1	WP_014325502.1	WP_015344908.1	WP_014325502.1	WP_015344908.1	WP_015344908.1	WP_015344908.1	WP_015344908.1	WP_015344908.1	WP_015344908.1	WP_015344908.1	WP_015344908.1	WP_015344908.1	WP_015344908.1	WP_015344908.1	WP_015344908.1	WP_015344908.1	WP_014325502.1	WP_015344908.1	WP_014325502.1	WP_015344908.1	WP_014325502.1	WP_015344908.1	WP_014325502.1	WP_014325502.1	WP_015344908.1	WP_015344908.1	WP_015344908.1	WP_014325502.1
WP_010874644.1	WP_010874644.1	WP_010874644.1	WP_010874644.1	WP_010874644.1	WP_010874644.1	WP_010874644.1	WP_010874644.1	WP_010874644.1	WP_010874644.1	WP_010874644.1	NP_109975.1	WP_010874644.1	WP_010874644.1	WP_010874644.1	WP_010874644.1	WP_010874644.1	WP_010874644.1	WP_010874644.1	WP_010874644.1	WP_010874644.1	WP_010874644.1	WP_010874644.1	WP_010874644.1	WP_010874644.1	WP_010874644.1	WP_010874644.1	WP_010874644.1	WP_081038373.1	WP_081038994.1	WP_010874644.1	WP_010874644.1	WP_010874644.1	WP_010874644.1	WP_010874644.1			WP_010874644.1	WP_010874644.1	WP_010874644.1	WP_010874644.1	WP_010874644.1	WP_010874644.1	WP_010874644.1	WP_010874644.1	WP_010874644.1	WP_010874644.1	WP_010874644.1	WP_010874644.1	WP_010874644.1
WP_014325465.1	WP_014325465.1	WP_014325465.1	WP_010874689.1	WP_010874689.1	WP_010874689.1	WP_010874689.1	WP_010874689.1		WP_014325465.1	WP_010874689.1	NP_110021.1	WP_014325465.1	WP_010874689.1	WP_014325465.1	WP_010874689.1		WP_014325465.1	WP_014325465.1	WP_014325465.1	WP_014325465.1	WP_010874689.1	WP_014325465.1	WP_010874689.1	WP_014325465.1		WP_010874689.1	WP_010874689.1	WP_010874689.1	WP_010874689.1	WP_010874689.1	WP_010874689.1	WP_010874689.1	WP_010874689.1	WP_010874689.1	WP_010874689.1	WP_010874689.1	WP_010874689.1	WP_014325465.1	WP_098363723.1	WP_014325465.1	WP_010874689.1	WP_014325465.1	WP_010874689.1			WP_010874689.1	WP_010874689.1	WP_010874689.1	WP_014325465.1
	WP_014325352.1	WP_014325352.1	WP_026088347.1	WP_026088347.1	WP_026088347.1	WP_026088347.1	WP_026088347.1	WP_026088309.1	WP_053344132.1	WP_026088347.1	NP_109799.1	WP_053344161.1	WP_026088347.1	WP_053344071.1	WP_026088347.1	WP_026088309.1			WP_014325352.1	WP_014325352.1	WP_026088347.1	WP_014325352.1	WP_026088347.1	WP_053344161.1	WP_026088347.1	WP_026088347.1	WP_026088347.1	WP_026088347.1	WP_026088347.1	WP_026088347.1	WP_026088347.1	WP_026088347.1	WP_026088347.1	WP_026088347.1	WP_026088347.1	WP_026088347.1	WP_026088347.1	WP_014325352.1	WP_026088347.1	WP_014325352.1	WP_026088347.1	WP_014325352.1	WP_026088347.1	WP_026088309.1	WP_026088309.1		WP_026088347.1	WP_026088347.1	WP_014325352.1
WP_010874684.1	WP_010874684.1	WP_010874684.1	WP_017532906.1	WP_017532906.1	WP_017532906.1	WP_017532906.1	WP_017532906.1	WP_010874684.1	WP_010874684.1	WP_010874684.1	NP_110016.1	WP_010874684.1	WP_017532906.1	WP_010874684.1	WP_017532906.1	WP_010874684.1	WP_010874684.1	WP_010874684.1	WP_010874684.1	WP_010874684.1	WP_010874684.1	WP_010874684.1	WP_010874684.1	WP_010874684.1	WP_017532906.1	WP_017532906.1	WP_017532906.1	WP_017532906.1	WP_017532906.1	WP_017532906.1	WP_017532906.1	WP_017532906.1	WP_010874684.1	WP_017532906.1	WP_017532906.1	WP_017532906.1	WP_017532906.1	WP_010874684.1	WP_017532906.1	WP_010874684.1	WP_017532906.1	WP_010874684.1	WP_010874684.1	WP_010874684.1	WP_010874684.1	WP_017532906.1	WP_017532906.1	WP_017532906.1	WP_010874684.1
WP_014325663.1	WP_014325663.1	WP_080996632.1	WP_010875012.1	WP_010875012.1	WP_010875012.1	WP_010875012.1	WP_010875012.1	WP_014325663.1	WP_080996632.1	WP_010875012.1	NP_110344.1	WP_080996632.1	WP_038534320.1	WP_014325663.1	WP_010875012.1	WP_014325663.1	WP_014325663.1	WP_014325663.1			WP_010875012.1	WP_014325663.1	WP_010875012.1		WP_010875012.1	WP_010875012.1	WP_010875012.1	WP_010875012.1	WP_010875012.1	WP_010875012.1	WP_010875012.1	WP_010875012.1	WP_010875012.1	WP_010875012.1	WP_010875012.1	WP_010875012.1	WP_010875012.1		WP_010875012.1	WP_014325663.1	WP_010875012.1	WP_014325663.1	WP_010875012.1	WP_014325663.1	WP_014325663.1	WP_010875012.1	WP_010875012.1	WP_098363702.1
WP_015344872.1	WP_015344872.1	WP_015344872.1	WP_015344872.1	WP_015344872.1	WP_015344872.1	WP_015344872.1	WP_015344872.1	WP_015344872.1	WP_015344872.1	WP_015344872.1		WP_015344872.1	WP_015344872.1	WP_015344872.1	WP_015344872.1	WP_015344872.1	WP_015344872.1	WP_015344872.1	WP_015344872.1	WP_015344872.1	WP_015344872.1	WP_015344872.1	WP_015344872.1	WP_015344872.1	WP_015344872.1	WP_015344872.1	WP_015344872.1			WP_015344872.1	WP_015344872.1	WP_015344872.1	WP_015344872.1	WP_015344872.1	WP_015344872.1	WP_015344872.1	WP_015344872.1	WP_015344872.1	WP_015344872.1	WP_015344872.1	WP_015344872.1	WP_015344872.1	WP_015344872.1	WP_015344872.1	WP_015344872.1	WP_015344872.1	WP_015344872.1	WP_015344872.1	WP_015344872.1
WP_080998057.1	WP_041913428.1	WP_014574935.1	WP_053344100.1	WP_053344120.1	WP_080996539.1	WP_053344153.1	WP_053344038.1	WP_014574935.1	WP_053344136.1	WP_080774611.1	NP_109973.2	WP_053344164.1		WP_053344091.1	WP_053870242.1	WP_053868291.1	WP_086136154.1	WP_086136154.1	WP_054175884.1	WP_054175884.1	WP_098363686.1	WP_080998057.1	WP_086132717.1	WP_014574935.1	WP_086118755.1	WP_098363674.1	WP_061046300.1		WP_058158286.1		WP_058140849.1	WP_058140849.1	WP_058141092.1	WP_058140971.1		WP_058158213.1	WP_058140849.1	WP_086135258.1	WP_080996539.1	WP_054174977.1	WP_086132307.1	WP_054175826.1	WP_084253833.1	WP_054175884.1	WP_054174989.1	WP_080996539.1	WP_086131705.1	WP_098363695.1	WP_053344164.1
WP_010874389.1		WP_010874389.1	WP_010874389.1	WP_010874389.1	WP_010874389.1	WP_010874389.1	WP_010874389.1	WP_010874389.1	WP_010874389.1	WP_010874389.1	NP_109720.1	WP_010874389.1	WP_010874389.1	WP_010874389.1	WP_010874389.1	WP_010874389.1	WP_010874389.1	WP_010874389.1	WP_010874389.1	WP_010874389.1	WP_010874389.1		WP_010874389.1	WP_010874389.1	WP_010874389.1	WP_010874389.1	WP_010874389.1	WP_010874389.1	WP_010874389.1	WP_010874389.1	WP_010874389.1	WP_010874389.1	WP_010874389.1	WP_010874389.1	WP_010874389.1	WP_010874389.1	WP_010874389.1	WP_010874389.1	WP_010874389.1		WP_010874389.1		WP_010874389.1	WP_010874389.1	WP_010874389.1	WP_010874389.1	WP_010874389.1	WP_010874389.1	WP_010874389.1
WP_010874660.1	WP_010874660.1	WP_010874660.1	WP_010874660.1	WP_010874660.1	WP_010874660.1	WP_010874660.1	WP_010874660.1	WP_010874660.1	WP_010874660.1	WP_010874660.1	NP_109991.1	WP_010874660.1	WP_010874660.1	WP_010874660.1	WP_010874660.1	WP_010874660.1	WP_010874660.1	WP_010874660.1	WP_010874660.1	WP_010874660.1	WP_010874660.1	WP_010874660.1	WP_010874660.1	WP_010874660.1	WP_010874660.1	WP_010874660.1	WP_010874660.1	WP_010874660.1	WP_010874660.1	WP_010874660.1	WP_010874660.1	WP_010874660.1	WP_010874660.1	WP_010874660.1	WP_010874660.1	WP_010874660.1	WP_010874660.1	WP_010874660.1	WP_010874660.1	WP_010874660.1	WP_010874660.1	WP_010874660.1	WP_010874660.1	WP_010874660.1	WP_010874660.1	WP_010874660.1	WP_010874660.1	WP_010874660.1	WP_010874660.1
WP_010874996.1		WP_010874996.1	WP_010874996.1	WP_010874996.1	WP_010874996.1	WP_010874996.1	WP_010874996.1	WP_010874996.1	WP_010874996.1	WP_010874996.1	NP_110328.1	WP_010874996.1	WP_010874996.1	WP_010874996.1	WP_010874996.1	WP_010874996.1	WP_010874996.1	WP_010874996.1	WP_010874996.1	WP_010874996.1	WP_010874996.1		WP_010874996.1	WP_010874996.1	WP_010874996.1	WP_010874996.1	WP_010874996.1	WP_010874996.1	WP_010874996.1	WP_010874996.1	WP_010874996.1	WP_010874996.1	WP_010874996.1	WP_010874996.1	WP_010874996.1	WP_010874996.1	WP_010874996.1	WP_010874996.1	WP_010874996.1		WP_010874996.1		WP_010874996.1	WP_010874996.1	WP_010874996.1	WP_010874996.1	WP_010874996.1	WP_010874996.1	WP_010874996.1
WP_017532682.1,WP_026088320.1	WP_017532682.1,WP_026088320.1	WP_017532682.1,WP_026088320.1	WP_017532682.1	WP_017532682.1	WP_017532682.1	WP_017532682.1	WP_017532682.1	WP_017532682.1,WP_026088320.1	WP_017532682.1,WP_026088320.1	WP_017532682.1		WP_017532682.1,WP_026088320.1	WP_017532682.1	WP_017532682.1,WP_026088320.1	WP_017532682.1	WP_017532682.1,WP_026088320.1	WP_026088320.1	WP_026088320.1	WP_026088320.1	WP_026088320.1	WP_017532682.1,WP_041359940.1	WP_026088320.1	WP_041359940.1		WP_036453132.1	WP_098363673.1	WP_017532682.1		WP_017532682.1									WP_026088320.1	WP_036453132.1	WP_026088320.1	WP_036453132.1	WP_026088320.1	WP_017532682.1	WP_026088320.1	WP_017532682.1,WP_026088320.1	WP_036453132.1	WP_036453132.1	WP_036453132.1	WP_026088320.1
WP_017532748.1		WP_053343997.1	WP_036453206.1	WP_036453206.1	WP_036453206.1	WP_036453206.1	WP_036453206.1	WP_017532748.1	WP_017532748.1	WP_010874467.1	NP_109798.1	WP_017532748.1	WP_036453206.1	WP_017532748.1	WP_036453206.1	WP_017532748.1	WP_086136152.1	WP_086136152.1	WP_053343997.1	WP_053343997.1	WP_010874467.1		WP_010874467.1	WP_017532748.1	WP_036453206.1	WP_036453206.1	WP_036453206.1	WP_036453206.1	WP_036453206.1	WP_036453206.1	WP_036453206.1	WP_036453206.1	WP_036453206.1	WP_036453206.1	WP_036453206.1	WP_036453206.1	WP_036453206.1	WP_053343997.1	WP_036453206.1		WP_036453206.1		WP_010874467.1	WP_017532748.1	WP_017532748.1	WP_036453206.1	WP_036453206.1	WP_036453206.1	WP_053343997.1
WP_019830465.1	WP_014325473.1	WP_014325473.1	WP_017532903.1	WP_017532903.1	WP_017532903.1	WP_017532903.1	WP_017532903.1	WP_014325473.1	WP_014325473.1	WP_010874698.1	NP_110030.1	WP_014325473.1	WP_017532903.1	WP_014325473.1	WP_017532903.1	WP_014325473.1	WP_019830465.1	WP_019830465.1	WP_014325473.1	WP_014325473.1	WP_010874698.1	WP_014325473.1	WP_017532903.1	WP_014325473.1	WP_017532903.1	WP_017532903.1	WP_017532903.1	WP_017532903.1	WP_017532903.1	WP_017532903.1	WP_017532903.1	WP_017532903.1	WP_017532903.1	WP_017532903.1	WP_058129038.1	WP_017532903.1	WP_017532903.1	WP_014325473.1	WP_017532903.1	WP_014325473.1	WP_017532903.1	WP_014325473.1		WP_014325473.1	WP_014325473.1	WP_017532903.1	WP_017532903.1	WP_017532903.1	WP_014325473.1
WP_026088312.1		WP_026088312.1	WP_010874795.1	WP_010874795.1	WP_010874795.1	WP_010874795.1	WP_010874795.1	WP_026088312.1	WP_026088312.1	WP_010874795.1		WP_026088312.1	WP_010874795.1	WP_026088312.1	WP_010874795.1	WP_026088312.1	WP_026088312.1	WP_026088312.1	WP_026088312.1	WP_026088312.1	WP_010874795.1		WP_010874795.1	WP_026088312.1	WP_010874795.1	WP_010874795.1	WP_010874795.1	WP_010874795.1	WP_010874795.1	WP_010874795.1	WP_010874795.1	WP_010874795.1	WP_010874795.1	WP_010874795.1	WP_010874795.1	WP_010874795.1	WP_010874795.1	WP_026088312.1	WP_010874795.1		WP_010874795.1		WP_010874795.1	WP_026088312.1	WP_026088312.1	WP_010874795.1	WP_010874795.1	WP_010874795.1	WP_026088312.1
WP_073479250.1		WP_073479250.1	WP_010874447.1	WP_010874447.1	WP_010874447.1	WP_010874447.1	WP_010874447.1	WP_073479250.1	WP_073479250.1	WP_010874447.1	NP_109778.1	WP_073479250.1	WP_010874447.1	WP_073479250.1	WP_010874447.1	WP_073479250.1	WP_073479250.1	WP_073479250.1	WP_073479250.1	WP_073479250.1	WP_010874447.1		WP_010874447.1	WP_073479250.1	WP_010874447.1	WP_010874447.1	WP_010874447.1	WP_081038374.1	WP_010874447.1	WP_010874447.1	WP_010874447.1	WP_010874447.1	WP_010874447.1	WP_010874447.1	WP_010874447.1	WP_010874447.1	WP_010874447.1	WP_073479250.1	WP_010874447.1		WP_010874447.1		WP_010874447.1	WP_073479250.1	WP_073479250.1	WP_010874447.1	WP_010874447.1	WP_010874447.1	WP_073479250.1
WP_080582801.1	WP_080582801.1	WP_080582801.1	WP_080713773.1	WP_080713773.1	WP_080713773.1	WP_080713773.1	WP_080713773.1	WP_080582801.1	WP_080582801.1	WP_080713773.1	NP_109792.1	WP_080582801.1	WP_080713773.1	WP_080582801.1	WP_080713773.1	WP_080582801.1		WP_080582801.1	WP_080582801.1	WP_080582801.1	WP_080713773.1	WP_080582801.1	WP_080713773.1		WP_080713773.1	WP_080713773.1	WP_080713773.1	WP_080713773.1	WP_080713773.1	WP_080713773.1	WP_080713773.1	WP_080713773.1	WP_080713773.1	WP_080713773.1	WP_080713773.1	WP_080713773.1	WP_080713773.1	WP_080582801.1	WP_080713773.1	WP_080582801.1	WP_080713773.1	WP_080582801.1	WP_080713773.1		WP_080582801.1	WP_080713773.1	WP_080713773.1	WP_080713773.1	WP_080582801.1
WP_010874816.1	WP_010874816.1	WP_010874816.1	WP_010874816.1	WP_010874816.1	WP_010874816.1	WP_010874816.1	WP_010874816.1	WP_010874816.1	WP_010874816.1	WP_010874816.1	NP_110148.1	WP_010874816.1	WP_010874816.1	WP_010874816.1	WP_010874816.1	WP_010874816.1	WP_010874816.1	WP_010874816.1	WP_010874816.1	WP_010874816.1	WP_010874816.1	WP_010874816.1	WP_010874816.1	WP_010874816.1	WP_010874816.1	WP_010874816.1	WP_010874816.1	WP_010874816.1	WP_010874816.1	WP_010874816.1	WP_010874816.1	WP_010874816.1	WP_010874816.1	WP_010874816.1	WP_010874816.1	WP_010874816.1	WP_010874816.1	WP_010874816.1	WP_010874816.1	WP_010874816.1	WP_010874816.1	WP_010874816.1	WP_010874816.1	WP_010874816.1	WP_010874816.1	WP_010874816.1	WP_010874816.1	WP_010874816.1	WP_010874816.1
WP_010875042.1	WP_010875042.1	WP_010875042.1	WP_010875042.1	WP_010875042.1	WP_010875042.1	WP_010875042.1	WP_010875042.1	WP_010875042.1	WP_010875042.1	WP_010875042.1	NP_110374.1	WP_010875042.1	WP_010875042.1	WP_010875042.1	WP_010875042.1	WP_010875042.1	WP_010875042.1	WP_010875042.1	WP_010875042.1	WP_010875042.1	WP_010875042.1	WP_010875042.1	WP_010875042.1	WP_010875042.1	WP_010875042.1	WP_010875042.1	WP_010875042.1	WP_010875042.1	WP_010875042.1	WP_010875042.1	WP_010875042.1	WP_010875042.1	WP_010875042.1	WP_010875042.1	WP_010875042.1	WP_010875042.1	WP_010875042.1	WP_010875042.1	WP_010875042.1	WP_010875042.1	WP_010875042.1	WP_010875042.1	WP_010875042.1	WP_010875042.1	WP_010875042.1	WP_010875042.1	WP_010875042.1	WP_010875042.1	WP_010875042.1
WP_014325586.1	WP_014325586.1	WP_014325586.1	WP_010874888.1	WP_010874888.1	WP_010874888.1	WP_010874888.1	WP_010874888.1	WP_014325586.1	WP_014325586.1	WP_010874888.1	NP_110220.1	WP_014325586.1	WP_010874888.1	WP_014325586.1	WP_010874888.1	WP_014325586.1	WP_014325586.1	WP_014325586.1	WP_014325586.1	WP_014325586.1	WP_010874888.1	WP_014325586.1	WP_010874888.1	WP_014325586.1	WP_010874888.1	WP_010874888.1	WP_010874888.1	WP_010874888.1	WP_010874888.1	WP_010874888.1	WP_010874888.1	WP_010874888.1	WP_010874888.1	WP_010874888.1	WP_010874888.1	WP_010874888.1	WP_010874888.1	WP_014325586.1	WP_010874888.1	WP_014325586.1	WP_010874888.1	WP_014325586.1	WP_010874888.1	WP_014325586.1	WP_014325586.1	WP_010874888.1	WP_086131711.1	WP_010874888.1	WP_014325586.1
WP_014325613.1	WP_014325613.1		WP_010874941.1	WP_010874941.1	WP_010874941.1	WP_010874941.1	WP_010874941.1	WP_014325613.1	WP_014325613.1	WP_010874941.1	NP_110273.1	WP_014325613.1	WP_010874941.1	WP_014325613.1	WP_010874941.1	WP_014325613.1	WP_014325613.1	WP_014325613.1			WP_010874941.1	WP_014325613.1	WP_010874941.1	WP_014325613.1	WP_010874941.1	WP_010874941.1	WP_010874941.1	WP_010874941.1	WP_010874941.1	WP_010874941.1	WP_010874941.1	WP_010874941.1	WP_010874941.1	WP_010874941.1	WP_010874941.1	WP_010874941.1	WP_010874941.1		WP_010874941.1	WP_014325613.1	WP_010874941.1	WP_014325613.1	WP_010874941.1	WP_014325613.1	WP_014325613.1	WP_010874941.1	WP_010874941.1	WP_010874941.1
WP_014574990.1	WP_014325548.1	WP_014574990.1	WP_010874812.1	WP_010874812.1	WP_010874812.1	WP_010874812.1	WP_010874812.1	WP_014574990.1	WP_014574990.1	WP_010874812.1	NP_110144.1	WP_014574990.1	WP_010874812.1	WP_014574990.1	WP_010874812.1	WP_014574990.1	WP_014574990.1	WP_014574990.1	WP_014574990.1	WP_014574990.1	WP_010874812.1	WP_014325548.1	WP_010874812.1	WP_014574990.1	WP_010874812.1	WP_010874812.1	WP_010874812.1	WP_058157848.1		WP_010874812.1	WP_010874812.1	WP_010874812.1	WP_058141133.1	WP_010874812.1	WP_010874812.1	WP_010874812.1	WP_010874812.1	WP_014574990.1	WP_086131709.1	WP_014325548.1	WP_010874812.1	WP_014325548.1	WP_010874812.1	WP_014574990.1	WP_014574990.1	WP_010874812.1	WP_086131709.1	WP_010874812.1	WP_014574990.1
WP_026088328.1	WP_080582796.1	WP_080996541.1	WP_080713775.1	WP_080713775.1	WP_080713775.1	WP_080713775.1	WP_080713775.1	WP_080996541.1	WP_080996541.1	WP_080713775.1		WP_080996541.1	WP_080713775.1	WP_080996541.1	WP_080713775.1	WP_080996541.1		WP_026088328.1	WP_080996541.1	WP_080996541.1		WP_080582796.1	WP_080713775.1		WP_080713775.1		WP_080713775.1	WP_080713775.1	WP_080713775.1	WP_080713775.1	WP_080713775.1	WP_080713775.1	WP_080713775.1	WP_080713775.1	WP_080713775.1	WP_080713775.1	WP_080713775.1	WP_080996541.1		WP_080582796.1	WP_080713775.1	WP_080582796.1	WP_080713775.1		WP_080996541.1	WP_080713775.1	WP_080713775.1		WP_080996541.1
	WP_080582795.1	WP_080582795.1	WP_021009210.1	WP_021009210.1	WP_021009210.1	WP_021009210.1	WP_021009210.1	WP_080582795.1	WP_080582795.1	WP_021009210.1	NP_109836.2	WP_080582795.1	WP_021009210.1	WP_080582795.1	WP_021009210.1	WP_080582795.1			WP_080582795.1	WP_080582795.1	WP_021009210.1	WP_080582795.1	WP_021009210.1	WP_080582795.1	WP_021009210.1	WP_021009210.1	WP_021009210.1		WP_021009210.1	WP_021009210.1	WP_021009210.1	WP_021009210.1	WP_021009210.1	WP_021009210.1	WP_021009210.1	WP_021009210.1	WP_021009210.1	WP_080582795.1	WP_021009210.1	WP_080582795.1	WP_021009210.1	WP_080582795.1	WP_021009210.1	WP_080582795.1	WP_080582795.1	WP_021009210.1	WP_021009210.1	WP_021009210.1	WP_080582795.1
			WP_015344880.1	WP_015344880.1	WP_015344880.1	WP_015344880.1	WP_015344880.1			WP_015344880.1			WP_015344880.1		WP_015344880.1		WP_086118756.1	WP_086118756.1	WP_086118756.1	WP_086118756.1	WP_015344880.1,WP_086118756.1	WP_086118756.1	WP_015344880.1,WP_086118756.1	WP_086118756.1	WP_015344880.1,WP_086118756.1	WP_015344880.1,WP_086118756.1	WP_015344880.1	WP_015344880.1	WP_015344880.1,WP_058158324.1	WP_015344880.1	WP_015344880.1	WP_015344880.1	WP_015344880.1	WP_015344880.1	WP_015344880.1	WP_015344880.1	WP_015344880.1	WP_086118756.1	WP_015344880.1,WP_086118756.1	WP_086118756.1	WP_015344880.1,WP_086118756.1	WP_086118756.1	WP_015344880.1	WP_086118756.1		WP_015344880.1,WP_086118756.1	WP_015344880.1,WP_086118756.1	WP_015344880.1,WP_086118756.1	WP_086118756.1
WP_014325302.1	WP_014325302.1	WP_014325302.1	WP_010874397.1	WP_010874397.1	WP_010874397.1	WP_010874397.1	WP_010874397.1	WP_014325302.1	WP_014325302.1	WP_010874397.1		WP_014325302.1	WP_010874397.1	WP_014325302.1	WP_010874397.1	WP_014325302.1	WP_014325302.1	WP_014325302.1	WP_014325302.1	WP_014325302.1	WP_010874397.1	WP_014325302.1	WP_010874397.1	WP_014325302.1	WP_010874397.1	WP_010874397.1	WP_010874397.1	WP_010874397.1	WP_010874397.1	WP_010874397.1	WP_010874397.1	WP_010874397.1	WP_010874397.1	WP_010874397.1	WP_010874397.1	WP_010874397.1	WP_010874397.1	WP_014325302.1	WP_010874397.1	WP_014325302.1	WP_010874397.1	WP_014325302.1	WP_010874397.1	WP_014325302.1	WP_014325302.1	WP_010874397.1	WP_010874397.1	WP_010874397.1	WP_014325302.1
WP_014325341.1	WP_014325341.1	WP_014325341.1	WP_010874457.1	WP_010874457.1	WP_010874457.1	WP_010874457.1	WP_010874457.1	WP_014325341.1	WP_014325341.1	WP_010874457.1	NP_109788.1	WP_014325341.1	WP_010874457.1	WP_014325341.1	WP_010874457.1	WP_014325341.1	WP_014325341.1	WP_014325341.1	WP_014325341.1	WP_014325341.1	WP_010874457.1	WP_014325341.1	WP_010874457.1	WP_014325341.1	WP_010874457.1	WP_010874457.1	WP_010874457.1						WP_010874457.1	WP_010874457.1	WP_010874457.1	WP_010874457.1		WP_014325341.1	WP_010874457.1	WP_014325341.1	WP_010874457.1	WP_014325341.1	WP_010874457.1	WP_014325341.1	WP_014325341.1	WP_010874457.1	WP_010874457.1	WP_010874457.1	WP_014325341.1
WP_014574930.1		WP_014574930.1	WP_053344099.1	WP_053344099.1	WP_053344099.1	WP_010874638.1	WP_010874638.1	WP_014574930.1	WP_014574930.1	WP_010874638.1		WP_014574930.1	WP_010874638.1	WP_014574930.1	WP_010874638.1	WP_014574930.1		WP_014574930.1	WP_014574930.1	WP_054174988.1		WP_014574930.1	WP_010874638.1		WP_010874638.1		WP_010874638.1	WP_010874638.1	WP_010874638.1	WP_010874638.1	WP_010874638.1	WP_010874638.1	WP_010874638.1	WP_010874638.1	WP_010874638.1	WP_010874638.1	WP_010874638.1	WP_054174988.1		WP_014574930.1	WP_053344099.1	WP_014574930.1	WP_010874638.1		WP_014574930.1	WP_086136138.1	WP_010874638.1		WP_054174988.1
WP_045015111.1	WP_045015111.1	WP_045015111.1	WP_045015111.1	WP_045015111.1	WP_045015111.1	WP_045015111.1	WP_045015111.1	WP_045015111.1	WP_045015111.1	WP_045015111.1		WP_045015111.1	WP_045015111.1	WP_045015111.1	WP_045015111.1	WP_045015111.1	WP_045015111.1	WP_045015111.1	WP_045015111.1	WP_045015111.1	WP_045015111.1	WP_045015111.1	WP_045015111.1	WP_045015111.1	WP_045015111.1	WP_045015111.1	WP_045015111.1				WP_045015111.1			WP_045015111.1		WP_045015111.1		WP_045015111.1	WP_045015111.1	WP_045015111.1	WP_045015111.1	WP_045015111.1	WP_045015111.1	WP_045015111.1	WP_045015111.1	WP_045015111.1	WP_045015111.1	WP_045015111.1	WP_045015111.1
WP_010874936.1	WP_010874936.1		WP_010874936.1	WP_010874936.1	WP_010874936.1	WP_010874936.1	WP_010874936.1	WP_010874936.1	WP_010874936.1	WP_010874936.1	NP_110268.1		WP_010874936.1	WP_010874936.1	WP_010874936.1	WP_010874936.1	WP_010874936.1	WP_010874936.1			WP_010874936.1	WP_010874936.1	WP_010874936.1		WP_010874936.1	WP_010874936.1	WP_010874936.1	WP_010874936.1	WP_010874936.1	WP_010874936.1	WP_010874936.1	WP_010874936.1	WP_058141105.1	WP_010874936.1	WP_010874936.1	WP_010874936.1	WP_010874936.1		WP_010874936.1	WP_010874936.1	WP_010874936.1	WP_010874936.1	WP_010874936.1	WP_010874936.1	WP_010874936.1	WP_010874936.1	WP_010874936.1	WP_010874936.1
WP_014325551.1	WP_014325551.1	WP_014325551.1	WP_010874819.1	WP_010874819.1	WP_010874819.1	WP_010874819.1	WP_010874819.1	WP_014325551.1	WP_014325551.1	WP_010874819.1	NP_110151.1	WP_014325551.1	WP_038534426.1	WP_014325551.1	WP_010874819.1	WP_014325551.1	WP_014325551.1	WP_014325551.1	WP_014325551.1	WP_014325551.1	WP_010874819.1	WP_014325551.1	WP_010874819.1	WP_014325551.1	WP_010874819.1	WP_010874819.1	WP_010874819.1			WP_010874819.1	WP_058140853.1	WP_010874819.1	WP_058141135.1	WP_010874819.1			WP_038534426.1	WP_014325551.1	WP_010874819.1	WP_014325551.1	WP_010874819.1	WP_014325551.1	WP_038534426.1	WP_014325551.1	WP_014325551.1	WP_010874819.1	WP_010874819.1	WP_010874819.1	WP_014325551.1
WP_014574849.1		WP_014574849.1	WP_010874396.1	WP_010874396.1	WP_010874396.1	WP_010874396.1	WP_010874396.1	WP_014574849.1	WP_014574849.1	WP_010874396.1			WP_010874396.1	WP_053344066.1	WP_010874396.1	WP_014574849.1	WP_014574849.1	WP_014574849.1	WP_014574849.1	WP_014574849.1	WP_010874396.1		WP_010874396.1		WP_010874396.1	WP_010874396.1	WP_010874396.1	WP_010874396.1	WP_010874396.1	WP_010874396.1	WP_010874396.1	WP_010874396.1	WP_010874396.1	WP_010874396.1	WP_010874396.1	WP_010874396.1	WP_010874396.1	WP_014574849.1	WP_010874396.1		WP_010874396.1		WP_010874396.1	WP_014574849.1	WP_014574849.1	WP_010874396.1	WP_010874396.1	WP_010874396.1	WP_014574849.1
WP_010874420.1	WP_014325317.1	WP_010874420.1	WP_010874420.1	WP_010874420.1	WP_010874420.1	WP_010874420.1	WP_010874420.1	WP_010874420.1	WP_010874420.1	WP_010874420.1	NP_109751.1	WP_010874420.1	WP_010874420.1	WP_010874420.1	WP_010874420.1	WP_010874420.1	WP_010874420.1	WP_010874420.1	WP_010874420.1	WP_010874420.1	WP_010874420.1	WP_014325317.1	WP_010874420.1	WP_010874420.1	WP_010874420.1	WP_010874420.1	WP_058140976.1	WP_010874420.1	WP_010874420.1	WP_010874420.1	WP_010874420.1	WP_058140976.1	WP_010874420.1	WP_058140976.1	WP_010874420.1	WP_010874420.1	WP_010874420.1	WP_010874420.1	WP_010874420.1	WP_014325317.1	WP_010874420.1	WP_014325317.1	WP_010874420.1	WP_010874420.1	WP_010874420.1	WP_010874420.1	WP_010874420.1	WP_010874420.1	WP_010874420.1
WP_053874585.1	WP_014325370.1	WP_053343999.1	WP_053344095.1	WP_053344117.1	WP_053344095.1	WP_010874498.1	WP_010874498.1	WP_014574888.1	WP_053344134.1	WP_010874498.1	NP_109829.1	WP_053344163.1		WP_053344075.1	WP_010874498.1	WP_053868287.1	WP_098363662.1	WP_086136153.1	WP_053344163.1	WP_086122269.1	WP_010874498.1	WP_086138792.1	WP_086132713.1	WP_053343999.1	WP_086118751.1	WP_098363677.1				WP_081038900.1			WP_081039319.1					WP_086135253.1	WP_098363716.1	WP_086137861.1	WP_086132306.1	WP_086127242.1	WP_010874498.1	WP_014574888.1	WP_014574888.1	WP_086136136.1	WP_010874498.1	WP_098363705.1	WP_086135755.1
	WP_010874645.1	WP_010874645.1	WP_053344101.1	WP_053344101.1	WP_053344101.1	WP_010874645.1	WP_010874645.1			WP_010874645.1	NP_109976.1	WP_010874645.1	WP_010874645.1		WP_010874645.1		WP_010874645.1	WP_010874645.1	WP_010874645.1	WP_010874645.1	WP_010874645.1	WP_010874645.1	WP_010874645.1	WP_010874645.1	WP_010874645.1	WP_010874645.1	WP_010874645.1	WP_081038372.1	WP_010874645.1	WP_010874645.1	WP_010874645.1	WP_010874645.1	WP_010874645.1	WP_010874645.1	WP_010874645.1	WP_010874645.1	WP_010874645.1	WP_010874645.1	WP_010874645.1	WP_010874645.1	WP_053344101.1	WP_010874645.1	WP_010874645.1			WP_010874645.1	WP_010874645.1	WP_010874645.1	WP_010874645.1
WP_019830476.1	WP_014325326.1	WP_014325326.1	WP_017532940.1	WP_017532940.1	WP_017532940.1	WP_017532940.1	WP_017532940.1	WP_014325326.1	WP_014325326.1	WP_010874437.1	NP_109768.1	WP_014325326.1	WP_017532940.1	WP_014325326.1	WP_017532940.1	WP_014325326.1	WP_086136151.1	WP_086136151.1	WP_014325326.1	WP_014325326.1	WP_010874437.1	WP_014325326.1	WP_010874437.1	WP_014325326.1	WP_017532940.1	WP_017532940.1	WP_017532940.1	WP_017532940.1	WP_058158331.1	WP_017532940.1	WP_017532940.1	WP_017532940.1	WP_017532940.1	WP_017532940.1	WP_017532940.1	WP_017532940.1	WP_017532940.1	WP_014325326.1	WP_017532940.1	WP_014325326.1	WP_017532940.1	WP_014325326.1	WP_010874437.1	WP_014325326.1	WP_014325326.1	WP_017532940.1	WP_017532940.1	WP_017532940.1	WP_014325326.1
WP_080998058.1	WP_014325559.1	WP_080996633.1	WP_080713787.1	WP_080713787.1	WP_080713787.1	WP_080713787.1	WP_080713787.1	WP_014325559.1	WP_014325559.1	WP_010874830.1	NP_110162.1	WP_014325559.1	WP_080713787.1	WP_014325559.1	WP_080713787.1	WP_014325559.1		WP_080998058.1	WP_080996633.1	WP_080996633.1	WP_010874830.1	WP_014325559.1	WP_080713787.1	WP_014325559.1	WP_080713787.1	WP_080713787.1	WP_080713787.1	WP_080713787.1	WP_080713787.1	WP_080713787.1	WP_080713787.1	WP_080713787.1	WP_081039322.1	WP_080713787.1	WP_080713787.1	WP_080713787.1	WP_080713787.1	WP_080996633.1	WP_080713787.1	WP_014325559.1	WP_080713787.1	WP_014325559.1	WP_010874830.1	WP_014325559.1	WP_014325559.1	WP_080713787.1	WP_086131715.1	WP_080713787.1	WP_080996633.1
WP_014574938.1	WP_014325443.1	WP_014325443.1	WP_053344102.1	WP_014574938.1	WP_014325443.1	WP_053344080.1	WP_014574938.1	WP_014574938.1	WP_053344058.1	WP_041359942.1	NP_109977.1	WP_053344165.1	WP_038534389.1	WP_053344080.1	WP_053344165.1	WP_014325443.1	WP_014574938.1	WP_014574938.1	WP_053344102.1	WP_014325443.1	WP_041359942.1	WP_014574938.1	WP_041359942.1		WP_053344058.1		WP_053344165.1		WP_053344102.1	WP_053344165.1	WP_053344080.1	WP_053344165.1	WP_053344165.1		WP_058129037.1	WP_053344058.1	WP_053344165.1	WP_053344058.1	WP_014574938.1	WP_053344165.1	WP_014574938.1	WP_053344080.1	WP_041359942.1		WP_038534389.1	WP_086136139.1	WP_053344058.1	WP_053344080.1	WP_053344080.1
WP_017532718.1	WP_017532718.1	WP_017532718.1	WP_017532718.1	WP_017532718.1	WP_017532718.1	WP_017532718.1	WP_017532718.1		WP_017532718.1			WP_017532718.1	WP_017532718.1	WP_017532718.1	WP_017532718.1	WP_017532718.1	WP_017532718.1	WP_017532718.1	WP_017532718.1	WP_017532718.1		WP_017532718.1	WP_017532718.1	WP_017532718.1	WP_017532718.1	WP_017532718.1	WP_017532718.1	WP_017532718.1	WP_017532718.1	WP_017532718.1	WP_017532718.1	WP_017532718.1		WP_017532718.1	WP_017532718.1	WP_017532718.1	WP_017532718.1	WP_017532718.1	WP_017532718.1	WP_017532718.1	WP_017532718.1	WP_017532718.1		WP_017532718.1	WP_017532718.1	WP_017532718.1	WP_017532718.1	WP_017532718.1	WP_017532718.1
WP_026088356.1	WP_014325329.1	WP_026088356.1	WP_026088356.1	WP_026088356.1	WP_026088356.1	WP_026088356.1	WP_026088356.1	WP_014574867.1	WP_026088356.1	WP_026088356.1	NP_109773.1	WP_026088356.1		WP_026088356.1	WP_026088356.1		WP_026088356.1	WP_026088356.1	WP_026088356.1	WP_026088356.1		WP_014325329.1	WP_026088356.1	WP_026088356.1	WP_026088356.1	WP_026088356.1							WP_026088356.1					WP_026088356.1	WP_026088356.1	WP_014325329.1	WP_026088356.1	WP_014325329.1	WP_010874442.1		WP_073479249.1	WP_026088356.1	WP_026088356.1	WP_026088356.1	WP_026088356.1
WP_080582798.1	WP_080582798.1	WP_080582798.1	WP_080713777.1	WP_080713777.1	WP_080713777.1	WP_080713777.1	WP_080713777.1	WP_073479253.1	WP_080582798.1	WP_080713777.1	NP_109978.1	WP_080582798.1	WP_080713777.1	WP_080582798.1	WP_080713777.1	WP_073479253.1	WP_080582798.1	WP_080582798.1	WP_080582798.1	WP_080582798.1	WP_080713777.1	WP_080582798.1	WP_080713777.1		WP_080713777.1		WP_080713777.1	WP_081038371.1	WP_081038993.1	WP_080713777.1	WP_080713777.1	WP_080713777.1	WP_080713777.1			WP_080713777.1	WP_080713777.1	WP_080582798.1	WP_080713777.1	WP_080582798.1	WP_080713777.1	WP_080582798.1	WP_080713777.1		WP_073479253.1	WP_080713777.1	WP_080713777.1	WP_080713777.1	WP_080582798.1
WP_014325647.1	WP_014325647.1	WP_014325647.1	WP_053344112.1	WP_017532959.1	WP_017532959.1	WP_017532959.1	WP_017532959.1	WP_014325647.1	WP_014325647.1			WP_014325647.1	WP_017532959.1	WP_014325647.1	WP_017532959.1	WP_014325647.1	WP_014325647.1	WP_014325647.1	WP_014325647.1	WP_014325647.1		WP_014325647.1		WP_014325647.1	WP_017532959.1	WP_017532959.1	WP_017532959.1	WP_017532959.1	WP_017532959.1	WP_017532959.1	WP_017532959.1	WP_017532959.1	WP_017532959.1	WP_017532959.1	WP_017532959.1	WP_017532959.1	WP_017532959.1	WP_014325647.1	WP_017532959.1	WP_014325647.1	WP_017532959.1	WP_014325647.1		WP_014325647.1	WP_014325647.1	WP_017532959.1	WP_017532959.1	WP_017532959.1	WP_086135758.1
WP_010874857.1	WP_010874857.1	WP_053344019.1	WP_010874857.1	WP_010874857.1	WP_010874857.1	WP_010874857.1	WP_010874857.1	WP_014575006.1	WP_053344019.1	WP_010874857.1	NP_110189.1	WP_010874857.1	WP_010874857.1	WP_010874857.1	WP_010874857.1	WP_053344019.1	WP_053344019.1	WP_053344019.1	WP_053344019.1	WP_053344019.1	WP_010874857.1	WP_010874857.1	WP_010874857.1	WP_010874857.1	WP_010874857.1	WP_010874857.1	WP_061046301.1				WP_058140837.1		WP_058141075.1	WP_058140837.1		WP_058140837.1		WP_053344019.1	WP_010874857.1	WP_010874857.1	WP_010874857.1	WP_010874857.1	WP_010874857.1	WP_053344019.1	WP_053344019.1	WP_053344019.1	WP_010874857.1	WP_010874857.1	WP_053344019.1
WP_014574889.1	WP_014325371.1	WP_014574889.1	WP_053344035.1	WP_053344035.1	WP_053344035.1	WP_053344035.1	WP_053344035.1	WP_014574889.1	WP_014574889.1	WP_010874499.1	NP_109830.1	WP_014574889.1	WP_038534367.1		WP_053344035.1	WP_080998166.1	WP_014574889.1	WP_014574889.1	WP_014574889.1	WP_086122270.1		WP_014325371.1	WP_086132714.1	WP_014574889.1	WP_053344035.1	WP_053344035.1	WP_038534367.1	WP_081038367.1					WP_017532853.1					WP_086122270.1	WP_086131702.1	WP_086127243.1	WP_053344035.1	WP_086127243.1	WP_010874499.1	WP_014574889.1	WP_014574889.1	WP_053344035.1	WP_086131702.1	WP_053344035.1	WP_086122270.1
WP_010874798.1	WP_014325538.1			WP_038534417.1	WP_038534417.1	WP_010874798.1	WP_010874798.1	WP_010874798.1		WP_010874798.1			WP_038534417.1		WP_010874798.1	WP_010874798.1	WP_010874798.1	WP_010874798.1			WP_010874798.1		WP_010874798.1		WP_010874798.1	WP_010874798.1	WP_038534417.1	WP_038534417.1	WP_038534417.1	WP_038534417.1	WP_038534417.1	WP_038534417.1		WP_038534417.1	WP_038534417.1	WP_038534417.1	WP_038534417.1		WP_038534417.1		WP_038534417.1		WP_010874798.1	WP_010874798.1	WP_010874798.1	WP_086136143.1		WP_038534417.1
WP_017532747.1	WP_041913426.1			WP_026088345.1				WP_017532747.1	WP_017532747.1	WP_026088345.1		WP_017532747.1		WP_053344070.1	WP_026088345.1	WP_017532747.1	WP_017532747.1	WP_017532747.1	WP_017532747.1	WP_017532747.1		WP_041913426.1	WP_026088345.1	WP_017532747.1	WP_084894334.1	WP_026088345.1	WP_026088345.1	WP_026088345.1	WP_026088345.1		WP_026088345.1	WP_026088345.1	WP_026088345.1	WP_026088345.1				WP_017532747.1	WP_026088345.1	WP_041913426.1	WP_026088345.1	WP_041913426.1		WP_017532747.1	WP_017532747.1	WP_026088345.1	WP_026088345.1		WP_017532747.1
WP_019830429.1	WP_014325555.1		WP_010874822.1	WP_010874822.1	WP_010874822.1	WP_010874822.1	WP_010874822.1			WP_010874822.1			WP_010874822.1		WP_010874822.1			WP_019830429.1			WP_010874822.1		WP_010874822.1		WP_010874822.1	WP_010874822.1	WP_010874822.1	WP_058157818.1	WP_058158322.1	WP_010874822.1	WP_010874822.1	WP_010874822.1	WP_010874822.1	WP_010874822.1	WP_010874822.1	WP_010874822.1	WP_010874822.1		WP_010874822.1		WP_010874822.1		WP_010874822.1			WP_010874822.1	WP_010874822.1	WP_010874822.1
WP_045015110.1	WP_045015110.1		WP_045015110.1	WP_045015110.1	WP_045015110.1	WP_045015110.1		WP_045015110.1		WP_045015110.1		WP_019830446.1	WP_045015110.1	WP_045015110.1	WP_045015110.1	WP_045015110.1				WP_045015110.1	WP_045015110.1	WP_045015110.1	WP_045015110.1			WP_045015110.1	WP_045015110.1		WP_045015110.1	WP_045015110.1		WP_045015110.1	WP_045015110.1	WP_045015110.1	WP_045015110.1	WP_019830446.1		WP_045015110.1		WP_045015110.1	WP_045015110.1		WP_045015110.1	WP_019830446.1	WP_019830446.1	WP_045015110.1		WP_045015110.1	WP_045015110.1
			WP_061046297.1	WP_061046297.1	WP_061046297.1	WP_061046297.1	WP_061046297.1			WP_061046297.1	NP_109837.1		WP_061046297.1		WP_061046297.1		WP_061046297.1	WP_061046297.1	WP_061046297.1	WP_061046297.1	WP_061046297.1	WP_061046297.1	WP_061046297.1	WP_061046297.1	WP_061046297.1	WP_061046297.1	WP_061046297.1											WP_061046297.1	WP_061046297.1	WP_061046297.1,WP_086137875.1	WP_061046297.1	WP_061046297.1	WP_061046297.1	WP_061046297.1		WP_061046297.1	WP_061046297.1	WP_061046297.1	WP_061046297.1
WP_041363683.1	WP_041363683.1		WP_038534357.1	WP_038534357.1	WP_038534357.1	WP_038534357.1	WP_038534357.1	WP_041363683.1		WP_038534357.1			WP_038534357.1	WP_041363683.1	WP_038534357.1		WP_041363683.1		WP_041363683.1	WP_041363683.1	WP_038534357.1	WP_041363683.1	WP_038534357.1		WP_038534357.1	WP_038534357.1	WP_038534357.1			WP_038534357.1	WP_038534357.1				WP_038534357.1	WP_038534357.1			WP_038534357.1	WP_041363683.1	WP_038534357.1		WP_038534357.1			WP_038534357.1		WP_038534357.1
WP_080713779.1			WP_080713779.1			WP_036449667.1	WP_080713779.1	WP_080713779.1	WP_080713779.1	WP_080713779.1			WP_080713779.1		WP_080713779.1	WP_036449667.1	WP_080713779.1	WP_080713779.1		WP_080713779.1	WP_080713779.1		WP_080713779.1	WP_036449667.1	WP_036449667.1				WP_081038989.1	WP_080713779.1	WP_080713779.1	WP_080713779.1		WP_080713779.1	WP_080713779.1		WP_080713779.1	WP_036449667.1	WP_080713779.1		WP_080713779.1	WP_080713779.1	WP_080713779.1			WP_036449667.1	WP_036449667.1	WP_080713779.1
			WP_010874797.1	WP_010874797.1	WP_010874797.1	WP_010874797.1	WP_010874797.1	WP_010874797.1		WP_010874797.1	YP_009121730.1		WP_010874797.1		WP_010874797.1						WP_010874797.1		WP_010874797.1		WP_010874797.1	WP_010874797.1	WP_010874797.1	WP_010874797.1	WP_010874797.1	WP_010874797.1	WP_010874797.1	WP_010874797.1	WP_010874797.1	WP_010874797.1	WP_010874797.1	WP_010874797.1	WP_010874797.1		WP_010874797.1		WP_010874797.1		WP_010874797.1			WP_010874797.1	WP_010874797.1	WP_010874797.1
			WP_010874460.1	WP_010874460.1	WP_010874460.1	WP_010874460.1	WP_010874460.1			WP_010874460.1	NP_109791.1		WP_010874460.1		WP_010874460.1						WP_010874460.1		WP_010874460.1		WP_010874460.1	WP_010874460.1	WP_010874460.1	WP_010874460.1	WP_010874460.1	WP_010874460.1	WP_010874460.1	WP_010874460.1	WP_010874460.1	WP_010874460.1	WP_010874460.1	WP_010874460.1	WP_010874460.1		WP_010874460.1		WP_010874460.1		WP_010874460.1			WP_010874460.1	WP_010874460.1	WP_010874460.1
			WP_010874466.1	WP_010874466.1	WP_010874466.1	WP_010874466.1	WP_010874466.1			WP_010874466.1	NP_109797.1		WP_010874466.1		WP_010874466.1						WP_010874466.1		WP_010874466.1		WP_010874466.1	WP_010874466.1	WP_010874466.1	WP_010874466.1	WP_010874466.1	WP_010874466.1	WP_010874466.1	WP_010874466.1	WP_010874466.1	WP_010874466.1	WP_010874466.1	WP_010874466.1	WP_010874466.1		WP_010874466.1		WP_010874466.1		WP_010874466.1			WP_010874466.1	WP_010874466.1	WP_010874466.1
			WP_026088354.1	WP_026088354.1	WP_026088354.1	WP_026088354.1	WP_026088354.1			WP_010874928.1	NP_110260.1		WP_026088354.1		WP_026088354.1						WP_010874928.1		WP_058141109.1		WP_026088354.1	WP_026088354.1	WP_026088354.1	WP_026088354.1	WP_026088354.1	WP_026088354.1	WP_026088354.1	WP_026088354.1	WP_058141109.1	WP_026088354.1	WP_026088354.1	WP_026088354.1	WP_026088354.1		WP_026088354.1		WP_026088354.1		WP_010874928.1			WP_026088354.1	WP_086131712.1	WP_026088354.1
			WP_010874794.1	WP_010874794.1	WP_010874794.1	WP_010874794.1	WP_010874794.1			WP_010874794.1			WP_010874794.1		WP_010874794.1						WP_010874794.1		WP_010874794.1		WP_010874794.1	WP_010874794.1	WP_010874794.1	WP_010874794.1	WP_010874794.1	WP_010874794.1	WP_010874794.1	WP_010874794.1	WP_010874794.1	WP_010874794.1	WP_010874794.1	WP_010874794.1	WP_010874794.1		WP_010874794.1		WP_010874794.1		WP_010874794.1			WP_010874794.1	WP_010874794.1	WP_010874794.1
			WP_017532926.1	WP_017532926.1	WP_017532926.1	WP_017532926.1	WP_017532926.1			WP_017532926.1			WP_017532926.1		WP_017532926.1						WP_017532926.1		WP_017532926.1		WP_017532926.1	WP_017532926.1	WP_017532926.1	WP_017532926.1	WP_017532926.1	WP_017532926.1	WP_017532926.1	WP_017532926.1	WP_017532926.1	WP_017532926.1	WP_017532926.1	WP_017532926.1	WP_017532926.1		WP_017532926.1		WP_017532926.1		WP_017532926.1			WP_017532926.1	WP_017532926.1	WP_017532926.1
			WP_080713784.1	WP_080713784.1	WP_080713784.1	WP_080713784.1	WP_080713784.1			WP_080713784.1	NP_109736.1		WP_080713784.1		WP_080713784.1						WP_080713784.1		WP_080713784.1		WP_080713784.1	WP_080713784.1	WP_080713784.1	WP_080713784.1		WP_080713784.1	WP_080713784.1	WP_080713784.1	WP_080713784.1	WP_080713784.1	WP_080713784.1	WP_080713784.1	WP_080713784.1		WP_080713784.1		WP_080713784.1		WP_080713784.1			WP_080713784.1	WP_080713784.1	WP_080713784.1
			WP_010874494.1	WP_010874494.1	WP_010874494.1	WP_010874494.1	WP_010874494.1			WP_010874494.1	NP_109825.1		WP_010874494.1		WP_010874494.1						WP_010874494.1		WP_010874494.1		WP_010874494.1	WP_010874494.1	WP_010874494.1	WP_010874494.1	WP_010874494.1	WP_010874494.1	WP_010874494.1	WP_010874494.1	WP_010874494.1	WP_010874494.1	WP_010874494.1	WP_010874494.1	WP_010874494.1		WP_010874494.1		WP_010874494.1		WP_010874494.1			WP_010874494.1	WP_010874494.1	WP_010874494.1
			WP_010874495.1	WP_010874495.1	WP_010874495.1	WP_010874495.1	WP_010874495.1			WP_010874495.1	NP_109826.1		WP_010874495.1		WP_010874495.1						WP_010874495.1		WP_010874495.1		WP_010874495.1	WP_010874495.1	WP_010874495.1			WP_010874495.1	WP_010874495.1	WP_010874495.1	WP_010874495.1	WP_010874495.1	WP_010874495.1	WP_010874495.1	WP_010874495.1		WP_010874495.1		WP_010874495.1		WP_010874495.1			WP_010874495.1	WP_010874495.1	WP_010874495.1
						WP_010874998.1	WP_010874998.1			WP_010874998.1	NP_110330.1		WP_010874998.1		WP_010874998.1						WP_010874998.1		WP_010874998.1		WP_010874998.1	WP_010874998.1	WP_010874998.1	WP_010874998.1	WP_010874998.1	WP_010874998.1	WP_010874998.1	WP_010874998.1	WP_010874998.1	WP_010874998.1	WP_010874998.1	WP_010874998.1	WP_010874998.1		WP_010874998.1				WP_010874998.1			WP_010874998.1	WP_010874998.1	WP_010874998.1
	WP_080582793.1	WP_080582793.1								WP_080582793.1		WP_080582793.1							WP_080582793.1	WP_080582793.1		WP_080582793.1	WP_080582793.1							WP_080582793.1	WP_080582793.1	WP_080582793.1	WP_080582793.1	WP_080582793.1		WP_080582793.1	WP_080582793.1	WP_080582793.1		WP_080582793.1		WP_080582793.1	WP_080582793.1						WP_080582793.1
WP_019830438.1	WP_014325304.1							WP_014574850.1	WP_014574850.1	WP_015344864.1	NP_109730.1	WP_014574850.1		WP_014574850.1		WP_014574850.1	WP_019830438.1	WP_019830438.1	WP_086136145.1	WP_014574850.1	WP_015344864.1	WP_014325304.1	WP_015344864.1	WP_014574850.1														WP_014574850.1		WP_014325304.1		WP_086127241.1	WP_015344864.1	WP_014574850.1	WP_014574850.1				WP_014574850.1
	WP_014325556.1		WP_010874823.1	WP_010874823.1	WP_010874823.1	WP_010874823.1	WP_010874823.1			WP_010874823.1			WP_010874823.1		WP_010874823.1												WP_010874823.1	WP_081038368.1	WP_010874823.1	WP_010874823.1	WP_010874823.1	WP_010874823.1	WP_010874823.1	WP_010874823.1	WP_010874823.1	WP_010874823.1	WP_010874823.1						WP_010874823.1
			WP_010874719.1	WP_010874719.1	WP_010874719.1	WP_010874719.1	WP_010874719.1			WP_010874719.1	NP_110051.1		WP_010874719.1		WP_010874719.1						WP_010874719.1		WP_010874719.1		WP_010874719.1	WP_010874719.1	WP_010874719.1												WP_010874719.1		WP_010874719.1		WP_010874719.1			WP_010874719.1	WP_010874719.1	WP_010874719.1
					WP_042659191.1	WP_042659191.1		WP_042659191.1		WP_042659191.1	YP_009121739.1	WP_042659191.1		WP_042659191.1		WP_042659191.1					WP_042659191.1						WP_042659191.1		WP_042659191.1			WP_042659191.1		WP_042659191.1						WP_042659191.1						WP_042659191.1	WP_042659191.1	WP_082278594.1
WP_010874885.1	WP_010874885.1	WP_010874885.1						WP_010874885.1	WP_010874885.1		NP_110217.1	WP_010874885.1		WP_010874885.1		WP_010874885.1	WP_010874885.1	WP_010874885.1	WP_010874885.1	WP_010874885.1		WP_010874885.1		WP_010874885.1														WP_010874885.1		WP_010874885.1		WP_010874885.1		WP_010874885.1	WP_010874885.1				WP_010874885.1
WP_014325366.1	WP_014325366.1	WP_014325366.1						WP_014325366.1	WP_014325366.1			WP_014325366.1		WP_014325366.1		WP_014325366.1	WP_014325366.1	WP_014325366.1	WP_014325366.1	WP_014325366.1		WP_014325366.1		WP_014325366.1														WP_014325366.1		WP_014325366.1		WP_014325366.1		WP_014325366.1	WP_014325366.1				WP_014325366.1
WP_014325621.1	WP_014325621.1	WP_053344021.1						WP_041363698.1	WP_014325621.1			WP_014325621.1		WP_014325621.1		WP_014325621.1	WP_014325621.1	WP_014325621.1	WP_014325621.1	WP_014325621.1		WP_014325621.1		WP_014325621.1														WP_014325621.1		WP_014325621.1		WP_014325621.1		WP_014325621.1	WP_014325621.1				WP_014325621.1
WP_014574954.1	WP_014574954.1	WP_014574954.1						WP_014574954.1	WP_014574954.1			WP_014574954.1		WP_014574954.1		WP_014574954.1	WP_014574954.1	WP_014574954.1	WP_014574954.1	WP_014574954.1		WP_054173313.1		WP_014574954.1														WP_014574954.1		WP_054173313.1		WP_054173313.1		WP_014574954.1	WP_014574954.1				WP_014574954.1
WP_014574970.1	WP_014574970.1	WP_014574970.1						WP_014574970.1	WP_014574970.1			WP_014574970.1		WP_014574970.1		WP_014574970.1	WP_014574970.1	WP_014574970.1	WP_014574970.1	WP_014574970.1		WP_014574970.1		WP_014574970.1														WP_014574970.1		WP_014574970.1		WP_014574970.1		WP_014574970.1	WP_014574970.1				WP_014574970.1
WP_017532712.1	WP_017532712.1	WP_017532712.1						WP_017532712.1	WP_053344150.1			WP_017532712.1		WP_017532712.1		WP_017532712.1	WP_017532712.1	WP_017532712.1	WP_017532712.1	WP_017532712.1		WP_017532712.1		WP_017532712.1														WP_017532712.1		WP_017532712.1		WP_017532712.1		WP_017532712.1	WP_017532712.1				WP_017532712.1
WP_017532783.1	WP_017532783.1	WP_017532783.1						WP_017532783.1	WP_017532783.1			WP_017532783.1		WP_017532783.1		WP_017532783.1	WP_017532783.1	WP_017532783.1	WP_017532783.1	WP_017532783.1		WP_017532783.1		WP_017532783.1														WP_086135265.1		WP_017532783.1		WP_017532783.1		WP_017532783.1	WP_017532783.1				WP_017532783.1
WP_014325619.1	WP_014325619.1	WP_014325619.1							WP_014325619.1			WP_014325619.1		WP_014325619.1		WP_014325619.1	WP_014325619.1	WP_014325619.1	WP_014325619.1	WP_014325619.1		WP_014325619.1		WP_014325619.1														WP_014325619.1		WP_014325619.1		WP_014325619.1		WP_014325619.1	WP_014325619.1				WP_014325619.1
WP_014325620.1	WP_014325620.1	WP_014325620.1							WP_014325620.1			WP_014325620.1		WP_014325620.1		WP_014325620.1	WP_014325620.1	WP_014325620.1	WP_014325620.1	WP_014325620.1		WP_014325620.1		WP_014325620.1														WP_014325620.1		WP_014325620.1		WP_014325620.1		WP_014325620.1	WP_014325620.1				WP_014325620.1
WP_014325618.1	WP_014325618.1	WP_014325618.1							WP_014325618.1			WP_014325618.1		WP_014325618.1		WP_014325618.1	WP_014325618.1	WP_014325618.1	WP_014325618.1	WP_014325618.1		WP_014325618.1		WP_014325618.1														WP_014325618.1		WP_014325618.1		WP_014325618.1		WP_014325618.1	WP_014325618.1				WP_014325618.1
WP_017532702.1	WP_014325616.1	WP_017532702.1							WP_017532702.1			WP_017532702.1		WP_017532702.1		WP_017532702.1	WP_017532702.1	WP_017532702.1	WP_017532702.1	WP_017532702.1		WP_014325616.1		WP_017532702.1														WP_017532702.1		WP_014325616.1		WP_014325616.1		WP_017532702.1	WP_017532702.1				WP_017532702.1
WP_014325431.1	WP_014325431.1	WP_014325431.1							WP_014325431.1			WP_014325431.1		WP_014325431.1		WP_014325431.1	WP_014325431.1	WP_014325431.1	WP_014325431.1	WP_014325431.1		WP_014325431.1		WP_014325431.1														WP_014325431.1		WP_014325431.1		WP_014325431.1		WP_014325431.1	WP_014325431.1				WP_014325431.1
WP_014574878.1	WP_014574878.1	WP_014574878.1						WP_014574878.1	WP_014574878.1			WP_014574878.1		WP_014574878.1		WP_014574878.1	WP_014574878.1	WP_014574878.1	WP_014574878.1	WP_014574878.1		WP_014574878.1		WP_014574878.1														WP_014574878.1		WP_014574878.1		WP_014574878.1			WP_014574878.1				WP_014574878.1
WP_017532777.1	WP_014325493.1	WP_017532777.1						WP_017532777.1	WP_017532777.1			WP_017532777.1		WP_017532777.1		WP_017532777.1	WP_017532777.1	WP_017532777.1	WP_017532777.1	WP_017532777.1		WP_014325493.1		WP_017532777.1														WP_017532777.1		WP_014325493.1		WP_014325493.1		WP_017532777.1	WP_017532777.1				WP_017532777.1
																	WP_086122272.1	WP_086122272.1	WP_086122272.1	WP_086122272.1	WP_086118759.1	WP_086122272.1	WP_086118759.1	WP_086122272.1	WP_086118759.1	WP_086118759.1												WP_086122272.1	WP_086118759.1	WP_086122272.1	WP_086118759.1	WP_086122272.1		WP_086122272.1		WP_086118759.1	WP_086118759.1	WP_086118759.1	WP_086122272.1
		WP_053343996.1	WP_038534359.1		WP_053344034.1	WP_053344034.1	WP_053344034.1						WP_038534359.1								WP_053344034.1									WP_038534359.1					WP_038534359.1	WP_038534359.1	WP_038534359.1						WP_053344034.1					WP_053344034.1
										WP_041359954.1											WP_041359954.1		WP_041359954.1																				WP_041359954.1
							WP_053344032.1											WP_053344032.1						WP_053344032.1												WP_053344032.1				WP_053344032.1		WP_053344032.1		WP_053344032.1	WP_053344032.1		WP_053344032.1
										WP_015344886.1	NP_109840.1										WP_015344886.1		WP_015344886.1																				WP_015344886.1
										WP_041359950.1											WP_041359950.1		WP_041359950.1
											YP_009121734.1
											NP_109974.1										WP_041359938.1				WP_038534388.1	WP_038534388.1													WP_038534388.1		WP_038534388.1					WP_038534388.1	WP_038534388.1	WP_038534388.1
																	WP_026088305.1				WP_026088305.1			WP_026088305.1		WP_026088305.1													WP_026088305.1					WP_026088305.1				WP_026088305.1
WP_051085709.1																		WP_051085709.1
									WP_053344072.1					WP_053344072.1																									WP_054175497.1								WP_054175497.1
WP_080998059.1																		WP_080998059.1
	WP_014325338.1										NP_109783.1
	WP_019830427.1
											NP_109890.1										WP_098363693.1
											YP_009121728.1																								WP_081038397.1
											YP_009121736.1
																							WP_086132725.1										WP_058141111.1
[truncated: 38 more columns]
