# Supplementary material for: Reverse vaccinology and subtractive genomics reveal new therapeutic targets against Mycoplasma pneumoniae: a causative agent of pneumonia
Source: R Soc Open Sci. 2019 Jul 31;6(7):190907. doi: 10.1098/rsos.190907 (PMC6689572; doi:10.1098/rsos.190907)
Supplement: Proteins identified in only one strain of M. pneumonia [file rsos190907supp26.txt]

								WP_041363688.1
											NP_109714.1
											NP_109725.1
											NP_109813.1
											NP_109887.1
											NP_109967.1
											NP_110253.1
											NP_110276.1
											YP_009121698.1
											YP_009121699.1
											YP_009121700.1
											YP_009121703.1
											YP_009121704.1
											YP_009121706.1
											YP_009121707.1
											YP_009121708.1
											YP_009121709.1
											YP_009121711.1
											YP_009121712.1
											YP_009121713.1
											YP_009121714.1
											YP_009121715.1
											YP_009121716.1
											YP_009121717.1
											YP_009121718.1
											YP_009121720.1
											YP_009121722.1
											YP_009121723.1
											YP_009121725.1
											YP_009121726.1
											YP_009121727.1
											YP_009121729.1
											YP_009121731.1
											YP_009121732.1
											YP_009121735.1
											YP_009121737.1
											YP_009121738.1
											YP_009121740.1
											YP_009121741.1
													WP_038534445.1
																					WP_098363682.1
																										WP_098363670.1
																													WP_081038990.1
																													WP_081038995.1
																																	WP_058141077.1
																																			WP_058129036.1
																																			WP_081038395.1
																																			WP_081038396.1
																																																WP_098363699.1
