# Supplementary material for: Reverse vaccinology and subtractive genomics reveal new therapeutic targets against Mycoplasma pneumoniae: a causative agent of pneumonia
Source: R Soc Open Sci. 2019 Jul 31;6(7):190907. doi: 10.1098/rsos.190907 (PMC6689572; doi:10.1098/rsos.190907)
Supplement: Orthogroups [file rsos190907supp27.csv]

Mycoplasma_pneumoniae_19294_strain_19294_protein Mycoplasma_pneumoniae_309_strain_309_protein Mycoplasma_pneumoniae_39443_strain_39443_protein Mycoplasma_pneumoniae_51494_strain_51494_protein Mycoplasma_pneumoniae_54089_strain_54089_protein Mycoplasma_pneumoniae_54524_strain_54524_protein Mycoplasma_pneumoniae_85084_strain_85084_protein Mycoplasma_pneumoniae_85138_strain_85138_protein Mycoplasma_…
OG0000000 WP_010874858.1	WP_017532743.1	WP_026088317.1	WP_053344002.1	WP_080774612.1 WP_010874768.1	WP_010874858.1	WP_014325342.1	WP_014325401.1	WP_014325550.1 WP_017532743.1	WP_026088317.1	WP_053344002.1	WP_053344020.1	WP_080774612.1 WP_010874768.1	WP_010874858.1	WP_038534378.1	WP_053344051.1 WP_010874768.1	WP_010874858.1	WP_038534378.1	WP_053344051.1 WP_010874768.1	WP_010874858.1	WP_038534378.1	WP_053344051.1 WP_010874768.1	WP_010874858.1	WP_038534378.1	WP_053344051.1 WP_010874768.1	WP_010874858.1	WP_038534378.1	WP_053344051.1 WP_010874768.1	WP_010874858.1	WP_014325550.1	WP_014574908.1	WP_017532743.1 WP_010874768.1	WP_010874858.1	WP_017532743.1	WP_026088317.1	WP_053344002.1 WP_010874562.1	WP_010874858.1	WP_041359995.1	WP_080774612.1 NP_109789.1	NP_109893.1	NP_110100.1	NP_110150.1	NP_110190.1 WP_010874858.1	WP_017532743.1	WP_026088317.1	WP_053344002.1	WP_080996918.1 WP_010874858.1	WP_038534378.1	WP_038534492.1	WP_080713780.1 WP_010874768.1
OG0000001 WP_014574906.1	WP_014574951.1	WP_014574958.1 WP_014325474.1	WP_014325487.1	WP_014574906.1 WP_014574906.1	WP_014574951.1	WP_053344010.1 WP_014574906.1	WP_015344905.1	WP_053344103.1	WP_053344110.1 WP_014574906.1	WP_015344905.1	WP_053344041.1	WP_053344110.1 WP_014574906.1	WP_015344905.1	WP_038534392.1	WP_053344047.1 WP_014574906.1	WP_015344905.1	WP_053344041.1	WP_053344110.1 WP_014574906.1	WP_015344905.1	WP_053344041.1	WP_053344047.1 WP_014574906.1	WP_014574951.1	WP_014574958.1 WP_014574906.1	WP_014574951.1	WP_014574958.1 WP_014574906.1	WP_015344905.1	WP_015344927.1	WP_045015109.1 NP_109889.2	NP_110031.2	NP_110053.2	NP_110304.2 WP_014574906.1	WP_014574951.1	WP_014574958.1 WP_015344905.1	WP_038534375.1	WP_038534392.1	WP_038534466.1 WP_014574906.1	WP_053344010.1	WP_053344082.1 WP_014574906.1	WP_015344905.1	WP_053344047.1	WP_053870240.1 WP_014574906.1	WP_014574951.1	WP_053868288.1 WP_014574906.1	WP_014574951.1	WP_014574958.1 WP_014574906.1	WP_014574951.1	WP_014574958.1 WP_014574906.1	WP_014574951.1	WP_053868288.1 WP_014574906.1
OG0000002 WP_026088307.1	WP_054174979.1	WP_073479260.1	WP_073479263.1 WP_014325373.1	WP_014325570.1	WP_073479263.1	WP_080582794.1 WP_054174979.1	WP_073479260.1	WP_073479263.1	WP_080996631.1 WP_010874456.1	WP_010874501.1	WP_054174932.1 WP_010874456.1	WP_010874501.1	WP_054174932.1 WP_010874456.1	WP_010874501.1	WP_054174932.1 WP_010874456.1	WP_010874501.1	WP_041359960.1	WP_054174932.1 WP_010874456.1	WP_010874501.1	WP_041359960.1	WP_054174932.1 WP_026088307.1	WP_054174979.1	WP_073479260.1	WP_073479263.1 WP_053344131.1	WP_054174979.1	WP_073479260.1	WP_073479263.1 WP_010874501.1	WP_041359960.1	WP_054174932.1	WP_080774610.1 NP_109832.1	NP_110058.1	NP_110097.1	NP_110188.1 WP_054174979.1	WP_073479260.1	WP_073479263.1	WP_080996631.1 WP_038534355.1	WP_054174932.1 WP_014325373.1	WP_026088307.1	WP_054174979.1	WP_073479263.1 WP_010874456.1	WP_010874501.1	WP_041359960.1	WP_054174932.1 WP_026088307.1	WP_054174979.1	WP_073479260.1	WP_073479263.1 WP_054174979.1	WP_073479263.1 WP_026088307.1	WP_054174979.1	WP_073479260.1
OG0000003 WP_014325572.1	WP_014574959.1	WP_026088318.1 WP_014325492.1	WP_014325572.1 WP_014325572.1	WP_014574959.1	WP_026088318.1 WP_010874861.1	WP_015344906.1 WP_010874861.1	WP_015344906.1 WP_010874861.1	WP_015344906.1 WP_010874861.1	WP_015344906.1 WP_010874861.1	WP_015344906.1 WP_014325572.1	WP_014574959.1	WP_026088318.1 WP_014574959.1	WP_026088318.1	WP_053344144.1 WP_010874628.1	WP_010874861.1	WP_015344906.1 NP_109959.1	NP_110057.1	NP_110193.1 WP_014325572.1	WP_014574959.1	WP_026088318.1 WP_010874861.1	WP_015344906.1 WP_014325572.1	WP_014574959.1	WP_026088318.1 WP_010874861.1	WP_015344906.1 WP_014325572.1	WP_014574959.1	WP_026088318.1 WP_014325572.1	WP_014574959.1	WP_026088318.1 WP_014325572.1	WP_014574959.1	WP_026088318.1 WP_014325572.1	WP_014574959.1	WP_026088318.1 WP_014325572.1	WP_014574959.1	WP_026088318.1 WP_010874628.1	WP_010874861.1	WP_015344906.1 WP_014325492.1	WP_014325572.1	WP_026088318.1 WP_010874628.1	WP_010874861.1	WP_015344906.1 WP_014325572.1	WP_014574959.1	WP_026088318.1 WP_010874861.1	WP_015344906.1 WP_010874861.1	WP_015344906.1 WP_010874861.1	WP_015344906.1 WP_015344906.1	WP_058158337.1 WP_010874861.1	WP_015344906.1 WP_010874861.1	WP_015344906.1 WP_010874861.1	WP_015344906.1 WP_010874628.1
OG0000004 WP_010874766.1	WP_014325400.1 WP_010874766.1	WP_014325400.1 WP_010874766.1	WP_014325400.1 WP_010874561.1	WP_010874766.1 WP_010874561.1	WP_010874766.1 WP_010874561.1	WP_010874766.1 WP_010874561.1	WP_010874766.1 WP_010874561.1	WP_010874766.1 WP_010874766.1	WP_014325400.1 WP_010874766.1	WP_014325400.1 WP_010874561.1	WP_010874766.1 NP_109892.1	NP_110098.1 WP_010874766.1	WP_014325400.1 WP_010874561.1	WP_010874766.1 WP_010874766.1	WP_014325400.1 WP_010874561.1	WP_010874766.1 WP_010874766.1	WP_014325400.1 WP_010874766.1	WP_014325400.1 WP_010874766.1	WP_014325400.1 WP_010874766.1	WP_014325400.1 WP_010874766.1	WP_014325400.1 WP_010874561.1	WP_010874766.1 WP_010874766.1	WP_014325400.1 WP_010874561.1	WP_010874766.1 WP_010874766.1	WP_014325400.1 WP_010874561.1	WP_010874766.1 WP_010874561.1	WP_010874766.1 WP_010874561.1	WP_010874766.1 WP_081038366.1 WP_058158292.1 WP_010874561.1	WP_010874766.1 WP_010874561.1	WP_010874766.1 WP_010874561.1	WP_010874766.1 WP_010874561.1	WP_010874766.1 WP_010874561.1	WP_010874766.1 WP_010874561.1	WP_010874766.1 WP_010874561.1	WP_010874766.1 WP_010874561.1	WP_010874766.1 WP_010874766.1	WP_014325400.1 WP_010874561.1	WP_010874766.1 WP_010874766.1	WP_014325400.1 WP_010874561.1	WP_010874766.1 WP_010874766.1	WP_014325400.1 WP_010874561.1	WP_010874766.1 WP_010874766.1	WP_014325400.1 WP_010874766.1	WP_014325400.1 WP_010874561.1	WP_010874766.1 WP_010874561.1	WP_010874766.1 WP_010874561.1	WP_010874766.1 WP_010874766.1	WP_014325400.1 WP_010874561.1	WP_010874766.1 WP_010874766.1
OG0000005 WP_014574885.1	WP_014574994.1 WP_014574885.1	WP_014574994.1 WP_014574885.1	WP_014574994.1 WP_014574885.1	WP_015344915.1 WP_014574885.1	WP_015344915.1 WP_014574885.1	WP_015344915.1 WP_014574885.1	WP_015344915.1 WP_014574885.1	WP_015344915.1 WP_014574885.1	WP_014574994.1 WP_014574885.1	WP_014574994.1 WP_014574885.1	WP_015344915.1 WP_014574885.1	WP_014574994.1 WP_038534363.1	WP_038534430.1 WP_014574885.1	WP_014574994.1 WP_014574885.1	WP_015344915.1 WP_014574885.1	WP_014574994.1 WP_014574885.1	WP_014574994.1 WP_014574885.1	WP_014574994.1 WP_014574885.1	WP_014574994.1 WP_014574885.1	WP_014574994.1 WP_014574885.1	WP_015344915.1 WP_014574885.1	WP_014574994.1 WP_014574885.1	WP_015344915.1 WP_014574885.1	WP_014574994.1 WP_014574885.1	WP_015344915.1 WP_014574885.1	WP_015344915.1 WP_014574885.1	WP_015344915.1 WP_058158289.1 WP_014574885.1	WP_015344915.1 WP_014574885.1	WP_015344915.1 WP_014574885.1	WP_015344915.1 WP_014574885.1 WP_014574885.1	WP_015344915.1 WP_014574885.1	WP_015344915.1 WP_014574885.1	WP_015344915.1 WP_014574885.1	WP_014574994.1 WP_014574885.1	WP_015344915.1 WP_014574885.1	WP_014574994.1 WP_014574885.1	WP_015344915.1 WP_014574885.1	WP_014574994.1 WP_014574885.1	WP_015344915.1 WP_014574885.1	WP_014574994.1 WP_014574885.1	WP_014574994.1 WP_014574885.1	WP_015344915.1 WP_014574885.1	WP_015344915.1 WP_014574885.1	WP_015344915.1 WP_014574885.1	WP_014574994.1 WP_014574885.1	WP_015344915.1 WP_014574885.1	WP_014574994.1 WP_014574885.1	WP_014574994.1 WP_014574885.1	WP_014574994.1 WP_014574885.1
OG0000006 WP_017532689.1	WP_017532795.1 WP_017532689.1	WP_017532795.1 WP_017532689.1	WP_017532795.1 WP_017532689.1	WP_017532795.1 WP_017532689.1	WP_017532795.1 WP_017532689.1	WP_017532795.1 WP_017532689.1	WP_017532795.1 WP_017532689.1	WP_017532795.1 WP_017532689.1	WP_017532795.1 WP_017532689.1	WP_017532795.1 WP_017532689.1	WP_017532795.1 WP_017532689.1	WP_017532795.1 WP_017532689.1	WP_017532795.1 WP_017532689.1	WP_017532795.1 WP_017532689.1	WP_017532795.1 WP_017532689.1	WP_017532795.1 WP_017532689.1	WP_017532795.1 WP_017532689.1	WP_017532795.1 WP_017532689.1	WP_017532795.1 WP_017532689.1	WP_017532795.1 WP_017532689.1	WP_017532795.1 WP_017532689.1	WP_017532795.1 WP_017532689.1	WP_017532795.1 WP_017532689.1	WP_017532795.1 WP_017532689.1	WP_017532795.1 WP_017532689.1	WP_017532795.1 WP_017532689.1	WP_017532795.1 WP_017532689.1 WP_017532689.1	WP_017532795.1 WP_017532689.1	WP_017532795.1 WP_017532689.1	WP_017532795.1 WP_017532689.1	WP_017532795.1 WP_017532689.1	WP_017532795.1 WP_017532795.1 WP_017532689.1	WP_017532795.1 WP_017532689.1	WP_017532795.1 WP_017532689.1	WP_017532795.1 WP_017532689.1	WP_017532795.1 WP_017532689.1	WP_017532795.1 WP_017532689.1	WP_017532795.1 WP_017532689.1	WP_017532795.1 WP_017532689.1	WP_017532795.1 WP_017532689.1	WP_017532795.1 WP_017532689.1	WP_017532795.1 WP_017532689.1	WP_017532795.1 WP_017532689.1	WP_017532795.1 WP_017532689.1	WP_017532795.1 WP_017532689.1	WP_017532795.1 WP_017532689.1	WP_017532795.1 WP_017532689.1	WP_086132688.1 WP_017532689.1	WP_017532795.1 WP_017532689.1
OG0000007 WP_014325337.1 WP_014325337.1 WP_014325337.1 WP_010874451.1	WP_010874487.1 WP_010874451.1	WP_010874487.1 WP_010874451.1	WP_010874487.1 WP_010874451.1	WP_010874487.1 WP_010874451.1	WP_010874487.1 WP_014325337.1 WP_014325337.1 WP_010874451.1	WP_010874487.1 NP_109782.1	NP_109818.1 WP_014325337.1 WP_010874451.1	WP_010874487.1 WP_014325337.1 WP_010874451.1	WP_010874487.1 WP_014325337.1 WP_014325337.1 WP_014325337.1 WP_014325337.1 WP_014325337.1 WP_010874451.1	WP_010874487.1 WP_014325337.1 WP_010874451.1	WP_010874487.1 WP_014325337.1 WP_010874451.1	WP_010874487.1 WP_010874451.1	WP_010874487.1 WP_010874451.1	WP_010874487.1 WP_010874487.1 WP_010874451.1	WP_010874487.1 WP_010874451.1	WP_010874487.1 WP_010874451.1	WP_010874487.1 WP_010874451.1	WP_058141078.1 WP_010874451.1	WP_010874487.1 WP_010874451.1	WP_010874487.1 WP_010874451.1	WP_010874487.1 WP_010874451.1	WP_010874487.1 WP_014325337.1 WP_010874451.1	WP_010874487.1 WP_014325337.1 WP_010874451.1	WP_010874487.1 WP_014325337.1 WP_010874451.1	WP_010874487.1 WP_014325337.1 WP_014325337.1 WP_010874451.1	WP_010874487.1 WP_010874451.1	WP_010874487.1 WP_010874451.1	WP_010874487.1 WP_014325337.1 WP_010874451.1	WP_010874487.1 WP_014325337.1 WP_014325337.1 WP_014325337.1 WP_010874451.1	WP_010874487.1 WP_014325337.1 WP_010874451.1	WP_010874487.1 WP_010874451.1	WP_010874487.1 WP_014325337.1 WP_014325337.1 WP_014325337.1 WP_010874451.1	WP_010874487.1 WP_010874451.1	WP_010874487.1 WP_014325337.1 WP_014325337.1 WP_010874451.1	WP_010874487.1 WP_010874451.1	WP_010874487.1 WP_014325337.1 WP_010874451.1	WP_010874487.1 WP_014325337.1 WP_010874451.1	WP_010874487.1 WP_010874451.1	WP_010874487.1 WP_010874451.1	WP_010874487.1 WP_010874451.1	WP_010874487.1 WP_014325337.1 WP_010874451.1	WP_010874487.1 WP_014325337.1 WP_010874451.1	WP_010874487.1 WP_014325337.1 WP_014325337.1 WP_010874451.1	WP_010874487.1 WP_010874451.1	WP_010874487.1 WP_010874451.1 WP_010874451.1	WP_010874487.1 WP_010874451.1	WP_010874487.1 WP_010874451.1	WP_010874487.1 WP_010874451.1	WP_010874487.1 WP_010874451.1
OG0000008 WP_010874999.1 WP_010874999.1 WP_010874999.1 WP_010874997.1	WP_010874999.1 WP_010874997.1	WP_010874999.1 WP_010874997.1	WP_010874999.1 WP_010874997.1	WP_010874999.1 WP_010874997.1	WP_010874999.1 WP_010874999.1 WP_010874999.1 WP_010874997.1	WP_010874999.1 NP_110329.1	NP_110331.1 WP_010874999.1 WP_010874997.1	WP_038534318.1 WP_010874999.1 WP_010874997.1	WP_010874999.1 WP_010874999.1 WP_010874999.1 WP_010874999.1 WP_010874999.1 WP_010874999.1 WP_010874997.1	WP_010874999.1 WP_010874999.1 WP_010874997.1	WP_010874999.1 WP_010874999.1 WP_010874997.1	WP_010874999.1 WP_010874997.1	WP_010874999.1 WP_010874997.1	WP_010874999.1 WP_010874997.1	WP_010874999.1 WP_010874997.1	WP_010874999.1 WP_010874997.1	WP_010874999.1 WP_010874997.1	WP_010874999.1 WP_010874997.1	WP_010874999.1 WP_010874997.1	WP_010874999.1 WP_010874997.1	WP_010874999.1 WP_010874997.1	WP_010874999.1 WP_010874997.1	WP_010874999.1 WP_010874997.1	WP_010874999.1 WP_010874999.1 WP_010874997.1	WP_010874999.1 WP_010874999.1 WP_010874997.1	WP_010874999.1 WP_010874999.1 WP_010874997.1 WP_010874999.1 WP_010874999.1 WP_010874997.1	WP_010874999.1 WP_010874997.1	WP_010874999.1 WP_010874997.1	WP_010874999.1 WP_010874999.1 WP_010874997.1	WP_010874999.1 WP_010874999.1 WP_010874999.1 WP_010874999.1 WP_010874997.1	WP_010874999.1 WP_010874999.1 WP_010874997.1	WP_010874999.1 WP_010874997.1	WP_010874999.1 WP_010874999.1 WP_010874999.1 WP_010874999.1 WP_010874997.1	WP_010874999.1 WP_010874997.1	WP_010874999.1 WP_010874999.1 WP_010874999.1 WP_010874997.1	WP_010874999.1 WP_010874997.1	WP_010874999.1 WP_010874999.1 WP_010874997.1	WP_010874999.1 WP_010874999.1 WP_010874997.1	WP_010874999.1 WP_010874999.1	WP_054174922.1 WP_010874997.1	WP_010874999.1 WP_010874997.1	WP_010874999.1 WP_010874999.1 WP_010874997.1	WP_010874999.1 WP_010874999.1 WP_010874997.1	WP_010874999.1 WP_010874999.1 WP_010874999.1 WP_010874997.1 WP_010874997.1 WP_010874997.1	WP_010874999.1 WP_010874997.1 WP_010874997.1 WP_010874997.1 WP_010874997.1 WP_010874997.1
OG0000009 WP_027120941.1 WP_054175909.1 WP_027120941.1 WP_017532877.1	WP_038534354.1 WP_017532877.1	WP_038534354.1 WP_017532877.1	WP_038534354.1 WP_038534354.1 WP_038534354.1 WP_010874824.1	WP_038534354.1 NP_110156.1 WP_038534354.1 WP_027120941.1 WP_017532877.1	WP_038534354.1 WP_027120941.1 WP_027120941.1 WP_027120941.1 WP_027120941.1 WP_038534354.1	WP_098363691.1 WP_027120941.1 WP_010874824.1 WP_017532877.1	WP_038534354.1 WP_017532877.1	WP_038534354.1 WP_017532877.1	WP_038534354.1 WP_058157830.1 WP_038534354.1	WP_081038992.1 WP_017532877.1	WP_038534354.1 WP_017532877.1	WP_038534354.1 WP_017532877.1	WP_038534354.1 WP_017532877.1	WP_038534354.1 WP_017532877.1	WP_038534354.1 WP_017532877.1	WP_038534354.1 WP_017532877.1	WP_038534354.1 WP_017532877.1	WP_038534354.1 WP_027120941.1 WP_038534354.1 WP_027120941.1	WP_054175909.1 WP_017532877.1	WP_038534354.1 WP_027120941.1	WP_054175909.1 WP_010874824.1	WP_038534354.1 WP_017532877.1	WP_038534354.1 WP_017532877.1	WP_038534354.1 WP_038534354.1	WP_098363700.1 WP_027120941.1 WP_017532877.1	WP_038534354.1 WP_027120941.1 WP_027120941.1 WP_027120941.1	WP_054175909.1 WP_010874824.1	WP_038534354.1 WP_027120941.1 WP_017532877.1	WP_038534354.1 WP_038534354.1	WP_054173254.1 WP_054173819.1 WP_027120941.1 WP_027120941.1	WP_054174974.1 WP_017532877.1	WP_038534354.1 WP_017532877.1	WP_038534354.1 WP_027120941.1	WP_054173819.1 WP_027120941.1 WP_010874824.1	WP_038534354.1 WP_010874824.1	WP_038534354.1 WP_027120941.1	WP_054173819.1 WP_017532877.1	WP_038534354.1 WP_027120941.1	WP_054175909.1 WP_017532877.1	WP_038534354.1 WP_017532877.1	WP_038534354.1 WP_017532877.1	WP_038534354.1 WP_017532877.1	WP_038534354.1 WP_017532877.1	WP_038534354.1 WP_027120941.1 WP_017532877.1	WP_038534354.1 WP_054173819.1 WP_027120941.1 WP_010874824.1	WP_038534354.1 WP_010874824.1	WP_038534354.1 WP_017532877.1	WP_038534354.1 WP_010874824.1	WP_038534354.1 WP_010874824.1
OG0000010 WP_014325303.1 WP_014325303.1 WP_014325303.1 WP_010874398.1	WP_026088342.1 WP_010874398.1	WP_026088342.1 WP_010874398.1	WP_026088342.1 WP_010874398.1	WP_026088342.1 WP_010874398.1	WP_026088342.1 WP_014325303.1 WP_014325303.1 WP_010874398.1 WP_014325303.1 WP_010874398.1	WP_026088342.1 WP_014325303.1 WP_010874398.1	WP_026088342.1 WP_014325303.1 WP_014325303.1 WP_014325303.1 WP_014325303.1 WP_054174997.1 WP_010874398.1 WP_014325303.1 WP_010874398.1 WP_014325303.1 WP_010874398.1	WP_026088342.1 WP_010874398.1	WP_026088342.1 WP_010874398.1	WP_026088342.1 WP_010874398.1	WP_026088342.1 WP_010874398.1	WP_026088342.1 WP_010874398.1	WP_026088342.1 WP_010874398.1	WP_026088342.1 WP_010874398.1	WP_026088342.1 WP_010874398.1	WP_026088342.1 WP_010874398.1	WP_026088342.1 WP_010874398.1	WP_026088342.1 WP_010874398.1	WP_026088342.1 WP_010874398.1	WP_026088342.1 WP_054174997.1 WP_010874398.1	WP_026088342.1 WP_014325303.1 WP_010874398.1	WP_026088342.1 WP_014325303.1 WP_010874398.1 WP_014325303.1 WP_014325303.1 WP_010874398.1	WP_026088342.1 WP_010874398.1	WP_026088342.1 WP_010874398.1	WP_026088342.1 WP_054174997.1 WP_010874398.1	WP_026088342.1 WP_014325303.1 WP_054174997.1 WP_014325303.1 WP_010874398.1 WP_014325303.1 WP_010874398.1	WP_026088342.1 WP_010874398.1	WP_026088342.1 WP_014325303.1 WP_014325303.1 WP_014325303.1 WP_010874398.1	WP_054175489.1 WP_010874398.1	WP_026088342.1 WP_014325303.1 WP_014325303.1 WP_010874398.1 WP_010874398.1 WP_054174997.1 WP_010874398.1	WP_026088342.1 WP_014325303.1 WP_010874398.1	WP_026088342.1 WP_010874398.1	WP_026088342.1 WP_010874398.1	WP_026088342.1 WP_010874398.1	WP_026088342.1 WP_014325303.1 WP_010874398.1	WP_026088342.1 WP_054174997.1 WP_010874398.1	WP_026088342.1 WP_014325303.1 WP_054174997.1 WP_010874398.1 WP_010874398.1 WP_010874398.1	WP_026088342.1 WP_010874398.1 WP_010874398.1 WP_010874398.1 WP_010874398.1 WP_010874398.1
OG0000011 WP_010874448.1 WP_010874448.1	WP_010874769.1 WP_010874448.1 WP_010874448.1	WP_010874769.1 WP_010874448.1	WP_053344122.1 WP_010874448.1	WP_010874769.1 WP_010874448.1	WP_053344122.1 WP_010874448.1	WP_010874769.1 WP_010874448.1	WP_010874769.1 WP_010874448.1	WP_010874769.1 WP_010874448.1 NP_110101.1 WP_010874448.1	WP_010874769.1 WP_010874448.1 WP_010874448.1	WP_010874769.1 WP_010874448.1	WP_010874769.1 WP_010874448.1	WP_010874769.1 WP_010874448.1	WP_010874769.1 WP_010874448.1	WP_010874769.1 WP_010874448.1	WP_010874769.1 WP_010874448.1	WP_010874769.1 WP_010874448.1	WP_010874769.1 WP_010874448.1	WP_010874769.1 WP_010874448.1	WP_010874769.1 WP_010874448.1	WP_010874769.1 WP_010874769.1	WP_086118750.1 WP_010874448.1	WP_010874769.1 WP_010874448.1	WP_010874769.1 WP_058141153.1 WP_010874448.1	WP_010874769.1 WP_010874448.1	WP_010874769.1 WP_010874448.1	WP_010874769.1 WP_010874448.1	WP_010874769.1 WP_010874448.1	WP_010874769.1 WP_010874448.1 WP_010874448.1	WP_010874769.1 WP_010874448.1	WP_010874769.1 WP_010874448.1	WP_010874769.1 WP_010874448.1	WP_010874769.1 WP_010874448.1	WP_010874769.1 WP_010874448.1	WP_010874769.1 WP_010874448.1	WP_010874769.1 WP_010874448.1	WP_010874769.1 WP_010874448.1	WP_010874769.1 WP_010874448.1	WP_010874769.1 WP_010874448.1	WP_010874769.1 WP_010874448.1 WP_010874448.1 WP_010874448.1 WP_010874448.1 WP_010874448.1 WP_010874448.1	WP_082274279.1 WP_010874448.1 WP_010874448.1 WP_010874448.1 WP_010874448.1 WP_010874448.1 WP_010874448.1 WP_010874448.1 WP_010874448.1 WP_010874448.1 WP_010874448.1 WP_010874448.1 WP_010874448.1	WP_054175379.1 WP_010874448.1 WP_010874448.1 WP_010874448.1	WP_054175379.1 WP_010874448.1 WP_010874448.1 WP_010874448.1 WP_010874448.1	WP_010874769.1 WP_010874448.1 WP_010874448.1 WP_010874448.1	WP_010874769.1 WP_010874448.1 WP_010874448.1 WP_010874448.1 WP_010874448.1 WP_010874448.1
OG0000012 WP_014325631.1	WP_014575032.1 WP_014325631.1 WP_014325631.1	WP_053344023.1 WP_026088355.1 WP_026088355.1 WP_053344183.1 WP_026088355.1 WP_026088355.1 WP_014325631.1	WP_014575032.1 WP_014325631.1	WP_014575032.1 WP_010874969.1 NP_110301.1 WP_014325631.1	WP_053344023.1 WP_026088355.1 WP_014325631.1	WP_014575032.1 WP_026088355.1 WP_014325631.1	WP_014575032.1 WP_014325631.1	WP_014575032.1 WP_014325631.1	WP_014575032.1 WP_014325631.1	WP_053344023.1 WP_014325631.1	WP_053344023.1 WP_010874969.1 WP_014325631.1 WP_010874969.1 WP_014325631.1	WP_053344023.1 WP_026088355.1 WP_026088355.1 WP_026088355.1 WP_026088355.1 WP_026088355.1 WP_026088355.1 WP_026088355.1 WP_026088355.1 WP_010874969.1 WP_026088355.1 WP_026088355.1 WP_026088355.1 WP_026088355.1 WP_014325631.1	WP_053344023.1 WP_026088355.1 WP_014325631.1 WP_026088355.1 WP_014325631.1 WP_010874969.1 WP_014325631.1	WP_014575032.1 WP_014325631.1	WP_014575032.1 WP_026088355.1 WP_026088355.1 WP_026088355.1 WP_014325631.1	WP_053344023.1 WP_026088355.1 WP_014325631.1	WP_014575032.1 WP_014325631.1	WP_053344023.1 WP_014325631.1 WP_010874969.1 WP_014325631.1	WP_014575032.1 WP_026088355.1 WP_026088355.1 WP_014325631.1	WP_014575032.1 WP_014325631.1	WP_014575032.1 WP_014325631.1 WP_026088355.1 WP_026088355.1 WP_014325631.1	WP_014575032.1 WP_014325631.1	WP_014575032.1 WP_010874969.1 WP_010874969.1 WP_014325631.1	WP_053344023.1 WP_026088355.1 WP_014325631.1 WP_026088355.1 WP_026088355.1 WP_026088355.1 WP_026088355.1 WP_014325631.1 WP_026088355.1 WP_014325631.1	WP_053344023.1 WP_026088355.1 WP_014325631.1	WP_014575032.1 WP_014325631.1	WP_053344023.1 WP_010874969.1 WP_010874969.1 WP_026088355.1 WP_010874969.1 WP_010874969.1 WP_010874969.1 WP_010874969.1 WP_010874969.1
OG0000013 WP_010874507.1 WP_010874507.1 WP_010874507.1 WP_010874507.1 WP_010874507.1 WP_010874507.1 WP_080998167.1 WP_010874507.1 NP_109838.1 WP_010874507.1 WP_010874507.1 WP_080998167.1 WP_014325343.1 WP_014325343.1 WP_086122275.1 WP_086122275.1 WP_010874507.1 WP_086138798.1 WP_010874507.1	WP_058141119.1 WP_086122275.1 WP_010874507.1	WP_053870239.1 WP_010874507.1	WP_053344049.1 WP_010874507.1 WP_010874507.1	WP_054173274.1 WP_010874507.1	WP_053344115.1 WP_010874507.1	WP_053344115.1 WP_010874507.1 WP_010874507.1 WP_010874507.1	WP_053344115.1 WP_010874507.1 WP_053344027.1 WP_010874507.1	WP_053344115.1 WP_010874507.1	WP_036449604.1 WP_010874507.1	WP_053344115.1 WP_010874507.1	WP_036449604.1 WP_010874507.1 WP_036449604.1	WP_080998167.1 WP_080998056.1 WP_010874507.1	WP_053344115.1 WP_010874507.1	WP_053344115.1 WP_010874507.1	WP_053344115.1 WP_086135759.1 WP_010874507.1	WP_053344115.1 WP_014325343.1 WP_054174985.1 WP_010874507.1	WP_014325343.1 WP_010874507.1 WP_010874507.1	WP_053344115.1 WP_010874507.1	WP_053870239.1 WP_080998056.1 WP_010874507.1 WP_010874507.1	WP_053344115.1 WP_010874507.1 WP_010874507.1 WP_010874507.1 WP_054173274.1 WP_010874507.1 WP_010874507.1	WP_054173274.1 WP_010874507.1	WP_053344115.1 WP_010874507.1	WP_053344115.1 WP_010874507.1	WP_053344115.1 WP_010874507.1 WP_010874507.1	WP_053344115.1 WP_053870239.1	WP_082278597.1 WP_086122275.1 WP_010874507.1 WP_010874507.1 WP_010874507.1 WP_010874507.1 WP_010874507.1 WP_010874507.1 WP_010874507.1 WP_010874507.1
OG0000014 WP_014325520.1	WP_053344198.1 WP_014325520.1	WP_014325552.1 WP_014325520.1	WP_014325552.1 WP_038534494.1	WP_041359961.1 WP_038534494.1 WP_038534494.1	WP_041359961.1 WP_010874820.1 WP_010874820.1	WP_041359961.1 WP_014325520.1 WP_014325520.1	WP_014325552.1 WP_010874820.1 NP_110102.1	NP_110152.1 WP_014325520.1	WP_014325552.1 WP_038534490.1	WP_038534494.1 WP_014325552.1	WP_053344092.1 WP_010874820.1	WP_041359961.1 WP_014325520.1	WP_014325552.1 WP_053344198.1 WP_053344198.1 WP_014325552.1 WP_014325552.1 WP_010874820.1 WP_014325552.1 WP_010874820.1 WP_014325552.1 WP_010874820.1 WP_010874820.1 WP_038534494.1	WP_041359961.1 WP_038534494.1 WP_058140855.1 WP_038534494.1 WP_010874820.1 WP_038534494.1 WP_038534494.1 WP_038534494.1 WP_014325552.1 WP_038534494.1 WP_014325552.1 WP_038534494.1 WP_014325552.1 WP_010874820.1 WP_014325552.1 WP_014325520.1	WP_014325552.1 WP_038534494.1 WP_038534494.1 WP_038534494.1 WP_014325552.1 WP_038534494.1 WP_053344198.1 WP_014325552.1 WP_014325552.1 WP_010874820.1 WP_014325520.1	WP_053344198.1 WP_038534494.1 WP_010874820.1 WP_014325552.1 WP_082276792.1 WP_014325552.1 WP_038534494.1 WP_053344198.1 WP_053344198.1 WP_010874820.1 WP_010874820.1 WP_054175002.1 WP_014325552.1 WP_038534494.1 WP_038534494.1 WP_038534494.1 WP_014325552.1 WP_038534494.1 WP_014325552.1 WP_014325552.1 WP_014325552.1 WP_010874820.1 WP_010874820.1 WP_038534494.1	WP_059243461.1 WP_010874820.1 WP_010874820.1 WP_010874820.1 WP_010874820.1 WP_010874820.1
OG0000015 WP_014574952.1 WP_041913429.1	WP_080582799.1 WP_014574952.1 WP_017532881.1 WP_017532881.1 WP_017532881.1 WP_017532881.1 WP_017532881.1 WP_014574952.1 WP_014574952.1 WP_017532881.1 WP_014574952.1 WP_017532881.1 WP_014574952.1 WP_017532881.1 WP_014574952.1 WP_014574952.1 WP_014574952.1 WP_014574952.1 WP_014574952.1 WP_017532881.1 WP_041913429.1	WP_080582799.1 WP_017532881.1 WP_014574952.1 WP_017532881.1 WP_017532881.1	WP_098363671.1 WP_017532881.1 WP_017532881.1 WP_017532881.1 WP_010874701.1 WP_017532881.1 WP_017532881.1 WP_017532881.1 WP_017532881.1 WP_017532881.1 WP_017532881.1 WP_017532881.1 WP_014574952.1 WP_017532881.1 WP_041913429.1	WP_080582799.1 WP_017532881.1 WP_041913429.1	WP_080582799.1 WP_017532881.1 WP_014574952.1 WP_014574952.1 WP_017532881.1 WP_017532881.1 WP_017532881.1 WP_014574952.1 WP_017532881.1 WP_014574952.1 WP_014574952.1 WP_041913429.1	WP_080582799.1 WP_017532881.1 WP_014574952.1 WP_017532881.1 WP_017532881.1 WP_014574952.1 WP_014574952.1 WP_041913429.1	WP_080582799.1 WP_017532881.1 WP_010874701.1 WP_014574952.1 WP_014574952.1 WP_010874701.1 WP_017532881.1 WP_014574952.1 WP_010874701.1 WP_041913429.1	WP_080582799.1 WP_017532881.1 WP_017532881.1 WP_010874701.1 WP_017532881.1 WP_041913429.1	WP_080582799.1 WP_017532881.1 WP_014574952.1 WP_017532881.1 WP_014574952.1 WP_014574952.1 WP_017532881.1 WP_010874701.1 WP_017532881.1 WP_017532881.1 WP_010874701.1 WP_017532881.1 WP_017532881.1 WP_017532881.1
OG0000016 WP_014325612.1 WP_017532700.1 WP_014325612.1 WP_017532927.1 WP_010874940.1 WP_010874940.1 WP_010874940.1 WP_017532927.1 WP_014325612.1 WP_014325612.1 WP_010874940.1 NP_110272.1 WP_053344173.1 WP_017532927.1 WP_014325612.1 WP_017532927.1 WP_014325612.1 WP_014325612.1 WP_014325612.1 WP_014325612.1 WP_014325612.1 WP_010874940.1 WP_014325612.1	WP_086127246.1 WP_017532927.1 WP_053344173.1 WP_010874940.1 WP_010874940.1 WP_010874940.1 WP_017532927.1 WP_010874940.1 WP_010874940.1 WP_010874940.1 WP_010874940.1 WP_017532927.1 WP_010874940.1 WP_017532927.1 WP_017532927.1 WP_017532927.1 WP_014325612.1 WP_010874940.1 WP_014325612.1	WP_086127246.1 WP_017532927.1 WP_017532700.1	WP_086127246.1 WP_017532927.1 WP_014325612.1 WP_014325612.1 WP_010874940.1 WP_010874940.1 WP_010874940.1 WP_014325612.1 WP_010874940.1 WP_017532700.1 WP_014325612.1 WP_014325612.1 WP_010874940.1 WP_014325612.1 WP_017532927.1 WP_017532927.1 WP_014325612.1 WP_014325612.1 WP_014325612.1 WP_017532927.1 WP_010874940.1 WP_017532700.1 WP_014325612.1 WP_010874940.1 WP_010874940.1 WP_014325612.1 WP_017532…
OG0000017 WP_053344184.1 WP_041913425.1 WP_053343995.1 WP_045015108.1 WP_038534352.1 WP_045015108.1 WP_053344152.1 WP_015344871.1 WP_014574871.1 WP_053343995.1 WP_045015108.1 NP_109777.1 WP_053344160.1 WP_038534352.1 WP_053343995.1 WP_045015108.1 WP_053344184.1 WP_054173798.1 WP_054173798.1 WP_053344160.1 WP_053344184.1 WP_054174919.1 WP_053344184.1 WP_045015108.1 WP_017532739.1 WP_045015108.1 WP…	WP_054174957.1 WP_045015108.1	WP_054174957.1 WP_053344184.1 WP_038534352.1 WP_054175920.1 WP_038534352.1 WP_054174919.1 WP_015344871.1 WP_045015108.1 WP_017532739.1 WP_045015108.1 WP_053344184.1 WP_038534352.1	WP_054175850.1 WP_053343995.1 WP_053343995.1 WP_045015108.1 WP_045015108.1 WP_045015108.1 WP_045015108.1 WP_045015108.1 WP_045015108.1 WP_045015108.1 WP_045015108.1
OG0000018 WP_010874899.1 WP_010874899.1 WP_010874899.1 WP_010874899.1 WP_010874899.1 WP_053344181.1 WP_010874899.1 WP_010874899.1 WP_010874899.1 WP_010874899.1 WP_010874899.1 NP_110231.1 WP_010874899.1 WP_010874899.1 WP_010874899.1 WP_010874899.1 WP_010874899.1 WP_010874899.1 WP_010874899.1 WP_010874899.1 WP_010874899.1 WP_010874899.1 WP_010874899.1 WP_086132726.1 WP_010874899.1 WP_010874899.1 WP…	WP_098363725.1 WP_010874899.1 WP_010874899.1 WP_010874899.1 WP_010874899.1 WP_010874899.1 WP_010874899.1 WP_010874899.1 WP_010874899.1 WP_010874899.1 WP_010874899.1 WP_010874899.1 WP_010874899.1 WP_010874899.1 WP_010874899.1 WP_010874899.1 WP_010874899.1 WP_010874899.1 WP_010874899.1 WP_010874899.1 WP_010874899.1 WP_010874899.1 WP_010874899.1 WP_010874899.1 WP_010874899.1 WP_010874899.1 WP_010874…
OG0000019 WP_010874910.1 WP_010874910.1 WP_010874910.1 WP_010874910.1 WP_010874910.1 WP_010874910.1 WP_010874910.1 WP_010874910.1 WP_010874910.1 WP_010874910.1 WP_010874910.1 NP_110242.1 WP_010874910.1 WP_010874910.1 WP_010874910.1 WP_010874910.1 WP_010874910.1 WP_010874910.1 WP_010874910.1 WP_010874910.1 WP_010874910.1 WP_010874910.1 WP_010874910.1 WP_010874910.1 WP_010874910.1 WP_010874910.1 WP…	WP_098363681.1 WP_010874910.1 WP_010874910.1 WP_010874910.1 WP_010874910.1 WP_010874910.1 WP_010874910.1 WP_010874910.1 WP_010874910.1 WP_010874910.1 WP_010874910.1 WP_058158217.1 WP_010874910.1 WP_010874910.1 WP_010874910.1 WP_010874910.1 WP_010874910.1 WP_010874910.1 WP_010874910.1 WP_010874910.1 WP_010874910.1 WP_010874910.1 WP_010874910.1 WP_010874910.1 WP_010874910.1 WP_010874910.1 WP_010874…
OG0000020 WP_014325381.1 WP_014325381.1 WP_014325381.1 WP_010874511.1 WP_010874511.1 WP_010874511.1 WP_010874511.1 WP_010874511.1 WP_014325381.1 WP_014325381.1 WP_010874511.1 NP_109842.1 WP_014325381.1 WP_010874511.1 WP_014325381.1 WP_010874511.1 WP_014325381.1 WP_014325381.1 WP_014325381.1 WP_014325381.1 WP_014325381.1 WP_010874511.1 WP_014325381.1 WP_010874511.1 WP_014325381.1 WP_010874511.1 WP…	WP_098363706.1 WP_014325381.1 WP_014325381.1 WP_014325381.1 WP_010874511.1 WP_014325381.1 WP_010874511.1 WP_010874511.1 WP_014325381.1 WP_014325381.1 WP_014325381.1 WP_010874511.1 WP_010874511.1 WP_054173841.1 WP_054173841.1 WP_010874511.1 WP_010874511.1 WP_014325381.1 WP_010874511.1 WP_014325381.1 WP_010874511.1 WP_010874511.1 WP_010874511.1 WP_054175801.1 WP_014325381.1 WP_010874511.1 WP_014325…
OG0000021 WP_014325582.1 WP_014325582.1 WP_014325582.1 WP_010874880.1 WP_010874880.1 WP_010874880.1 WP_010874880.1 WP_010874880.1 WP_014325582.1 WP_014325582.1 WP_010874880.1 NP_110212.1 WP_014325582.1 WP_010874880.1 WP_014325582.1 WP_010874880.1 WP_014325582.1 WP_014325582.1 WP_014325582.1 WP_014325582.1 WP_014325582.1 WP_010874880.1 WP_014325582.1 WP_010874880.1 WP_014325582.1 WP_010874880.1 WP…	WP_054175857.1 WP_054175812.1 WP_014325582.1 WP_010874880.1 WP_010874880.1 WP_010874880.1 WP_010874880.1 WP_010874880.1 WP_010874880.1 WP_010874880.1 WP_010874880.1
OG0000022 WP_014574866.1 WP_010874441.1 WP_014574866.1 WP_010874441.1 WP_010874441.1 WP_010874441.1 WP_010874441.1 WP_010874441.1 WP_014574866.1 WP_014574866.1 WP_010874441.1 NP_109772.1 WP_014574866.1 WP_010874441.1 WP_014574866.1 WP_010874441.1 WP_014574866.1 WP_014574866.1	WP_098363666.1 WP_014574866.1 WP_014574866.1 WP_014574866.1 WP_010874441.1 WP_010874441.1 WP_010874441.1 WP_014574866.1 WP_010874441.1 WP_010874441.1 WP_010874441.1 WP_010874441.1 WP_010874441.1 WP_010874441.1 WP_010874441.1 WP_010874441.1 WP_058141139.1 WP_010874441.1 WP_010874441.1 WP_010874441.1 WP_010874441.1 WP_014574866.1 WP_010874441.1 WP_010874441.1 WP_010874441.1 WP_010874441.1 WP_010874…
OG0000023 WP_014574992.1 WP_014325553.1 WP_014574992.1 WP_014574992.1 WP_014574992.1 WP_014574992.1 WP_014574992.1 WP_014574992.1 WP_014574992.1 WP_014574992.1 WP_014574992.1 YP_008519317.1 WP_014574992.1 WP_014574992.1 WP_014574992.1 WP_014574992.1 WP_014574992.1 WP_014574992.1 WP_014574992.1 WP_014574992.1 WP_014574992.1 WP_014574992.1 WP_014325553.1 WP_014574992.1 WP_014574992.1 WP_014574992.1…	WP_058129031.1 WP_014574992.1	WP_058129031.1 WP_014574992.1	WP_058129031.1 WP_058141137.1 WP_014574992.1 WP_058129046.1 WP_014574992.1 WP_014574992.1	WP_058129031.1 WP_014574992.1 WP_014574992.1 WP_014325553.1 WP_014574992.1 WP_014325553.1 WP_014574992.1 WP_014574992.1 WP_014574992.1 WP_014574992.1 WP_014574992.1 WP_014574992.1 WP_014574992.1 WP_014574992.1 WP_014574992.1 WP_014574992.1 WP_014325553.1 WP_014574992.1 WP_014574992.1 WP_014574992.1 WP_014574992.1 WP_014574992.1 WP_014574992.1 WP_054174975.1 WP_014574992.1 WP_014574992.1 WP_054173…
OG0000024 WP_010874363.1 WP_010874363.1 WP_010874363.1 WP_010874363.1 WP_010874363.1 WP_010874363.1 WP_010874363.1 WP_010874363.1 WP_010874363.1 WP_010874363.1 WP_010874363.1 NP_109694.1 WP_053344159.1 WP_010874363.1 WP_010874363.1 WP_010874363.1 WP_010874363.1 WP_010874363.1 WP_010874363.1 WP_010874363.1 WP_010874363.1 WP_010874363.1 WP_010874363.1 WP_010874363.1 WP_053344159.1 WP_010874363.1 WP…
OG0000025 WP_010874364.1 WP_010874364.1 WP_010874364.1 WP_010874364.1 WP_010874364.1 WP_010874364.1 WP_010874364.1 WP_010874364.1 WP_014574840.1 WP_010874364.1 WP_010874364.1 NP_109695.1 WP_010874364.1 WP_010874364.1 WP_010874364.1 WP_010874364.1 WP_014574840.1 WP_010874364.1 WP_010874364.1 WP_010874364.1 WP_010874364.1 WP_010874364.1 WP_010874364.1 WP_010874364.1 WP_010874364.1 WP_010874364.1 WP…
OG0000026 WP_010874367.1 WP_010874367.1 WP_010874367.1 WP_010874367.1 WP_010874367.1 WP_010874367.1 WP_010874367.1 WP_010874367.1 WP_010874367.1 WP_010874367.1 WP_010874367.1 NP_109698.1 WP_010874367.1 WP_010874367.1 WP_010874367.1 WP_010874367.1 WP_010874367.1 WP_010874367.1 WP_010874367.1 WP_010874367.1 WP_010874367.1 WP_010874367.1 WP_010874367.1 WP_010874367.1 WP_010874367.1 WP_010874367.1 WP…
OG0000027 WP_010874369.1 WP_010874369.1 WP_010874369.1 WP_010874369.1 WP_010874369.1 WP_010874369.1 WP_010874369.1 WP_010874369.1 WP_010874369.1 WP_010874369.1 WP_010874369.1 NP_109700.1 WP_010874369.1 WP_010874369.1 WP_010874369.1 WP_010874369.1 WP_010874369.1 WP_010874369.1 WP_010874369.1 WP_010874369.1 WP_010874369.1 WP_010874369.1 WP_010874369.1 WP_010874369.1 WP_010874369.1 WP_010874369.1 WP…
OG0000028 WP_010874373.1 WP_010874373.1 WP_010874373.1 WP_010874373.1 WP_010874373.1 WP_010874373.1 WP_010874373.1 WP_010874373.1 WP_010874373.1 WP_010874373.1 WP_010874373.1 NP_109704.1 WP_010874373.1 WP_010874373.1 WP_010874373.1 WP_010874373.1 WP_010874373.1 WP_010874373.1 WP_010874373.1 WP_010874373.1 WP_010874373.1 WP_010874373.1 WP_010874373.1 WP_010874373.1 WP_010874373.1 WP_010874373.1 WP…
OG0000029 WP_010874378.1 WP_014325289.1 WP_010874378.1 WP_010874378.1 WP_010874378.1 WP_010874378.1 WP_010874378.1 WP_010874378.1 WP_010874378.1 WP_010874378.1 WP_010874378.1 NP_109709.1 WP_010874378.1 WP_010874378.1 WP_010874378.1 WP_010874378.1 WP_010874378.1 WP_010874378.1 WP_010874378.1 WP_010874378.1 WP_010874378.1 WP_010874378.1 WP_014325289.1 WP_010874378.1 WP_010874378.1 WP_010874378.1 WP…
OG0000030 WP_010874379.1 WP_010874379.1 WP_010874379.1 WP_010874379.1 WP_010874379.1 WP_010874379.1 WP_010874379.1 WP_010874379.1 WP_010874379.1 WP_010874379.1 WP_010874379.1 NP_109710.1 WP_010874379.1 WP_010874379.1 WP_010874379.1 WP_010874379.1 WP_010874379.1 WP_010874379.1 WP_010874379.1 WP_010874379.1 WP_010874379.1 WP_010874379.1 WP_010874379.1 WP_010874379.1 WP_010874379.1 WP_010874379.1 WP…
OG0000031 WP_010874381.1 WP_014325291.1 WP_010874381.1 WP_010874381.1 WP_010874381.1 WP_010874381.1 WP_010874381.1 WP_010874381.1 WP_010874381.1 WP_010874381.1 WP_010874381.1 NP_109712.1 WP_010874381.1 WP_010874381.1 WP_010874381.1 WP_010874381.1 WP_010874381.1 WP_010874381.1 WP_010874381.1 WP_010874381.1 WP_010874381.1 WP_010874381.1 WP_014325291.1 WP_010874381.1 WP_010874381.1 WP_010874381.1 WP…
OG0000032 WP_010874386.1 WP_010874386.1 WP_010874386.1 WP_010874386.1 WP_010874386.1 WP_010874386.1 WP_010874386.1 WP_010874386.1 WP_010874386.1 WP_010874386.1 WP_010874386.1 NP_109717.1 WP_010874386.1 WP_010874386.1 WP_010874386.1 WP_010874386.1 WP_010874386.1 WP_010874386.1 WP_010874386.1 WP_010874386.1 WP_010874386.1 WP_010874386.1 WP_010874386.1 WP_010874386.1 WP_010874386.1 WP_010874386.1 WP…
OG0000033 WP_010874387.1 WP_010874387.1 WP_010874387.1 WP_010874387.1 WP_010874387.1 WP_010874387.1 WP_010874387.1 WP_010874387.1 WP_010874387.1 WP_010874387.1 WP_010874387.1 NP_109718.1 WP_010874387.1 WP_010874387.1 WP_010874387.1 WP_010874387.1 WP_010874387.1 WP_010874387.1 WP_010874387.1 WP_010874387.1 WP_010874387.1 WP_010874387.1 WP_010874387.1 WP_010874387.1 WP_010874387.1 WP_086118749.1 WP…
OG0000034 WP_010874388.1 WP_010874388.1 WP_010874388.1 WP_010874388.1 WP_010874388.1 WP_010874388.1 WP_010874388.1 WP_010874388.1 WP_010874388.1 WP_010874388.1 WP_010874388.1 NP_109719.1 WP_010874388.1 WP_010874388.1 WP_010874388.1 WP_010874388.1 WP_010874388.1 WP_010874388.1 WP_010874388.1 WP_010874388.1 WP_010874388.1 WP_010874388.1 WP_010874388.1 WP_010874388.1 WP_010874388.1 WP_010874388.1 WP…
OG0000035 WP_010874390.1 WP_010874390.1 WP_010874390.1 WP_010874390.1 WP_010874390.1 WP_010874390.1 WP_010874390.1 WP_010874390.1 WP_010874390.1 WP_010874390.1 WP_010874390.1 NP_109721.1 WP_010874390.1 WP_010874390.1 WP_010874390.1 WP_010874390.1 WP_010874390.1 WP_010874390.1 WP_010874390.1 WP_010874390.1 WP_010874390.1 WP_010874390.1 WP_010874390.1 WP_010874390.1 WP_010874390.1 WP_010874390.1 WP…
OG0000036 WP_010874395.1 WP_010874395.1 WP_010874395.1 WP_010874395.1 WP_010874395.1 WP_010874395.1 WP_010874395.1 WP_010874395.1 WP_010874395.1 WP_010874395.1 WP_010874395.1 NP_109726.1 WP_010874395.1 WP_010874395.1 WP_010874395.1 WP_010874395.1 WP_010874395.1 WP_010874395.1 WP_010874395.1 WP_010874395.1 WP_010874395.1 WP_010874395.1 WP_010874395.1 WP_010874395.1 WP_010874395.1 WP_010874395.1 WP…
OG0000037 WP_010874403.1 WP_010874403.1 WP_010874403.1 WP_010874403.1 WP_010874403.1 WP_010874403.1 WP_010874403.1 WP_010874403.1 WP_010874403.1 WP_010874403.1 WP_010874403.1 NP_109734.1 WP_010874403.1 WP_010874403.1 WP_010874403.1 WP_010874403.1 WP_010874403.1 WP_010874403.1 WP_010874403.1 WP_010874403.1 WP_010874403.1 WP_010874403.1 WP_010874403.1 WP_010874403.1 WP_010874403.1 WP_010874403.1 WP…
OG0000038 WP_010874404.1 WP_010874404.1 WP_010874404.1 WP_010874404.1 WP_010874404.1 WP_010874404.1 WP_010874404.1 WP_010874404.1 WP_010874404.1 WP_010874404.1 WP_010874404.1 NP_109735.1 WP_010874404.1 WP_010874404.1 WP_010874404.1 WP_010874404.1 WP_010874404.1 WP_010874404.1 WP_010874404.1 WP_010874404.1 WP_010874404.1 WP_010874404.1 WP_010874404.1 WP_010874404.1 WP_010874404.1 WP_010874404.1 WP…
OG0000039 WP_010874410.1 WP_010874410.1 WP_010874410.1 WP_010874410.1 WP_010874410.1 WP_010874410.1 WP_010874410.1 WP_010874410.1 WP_010874410.1 WP_010874410.1 WP_010874410.1 NP_109741.1 WP_010874410.1 WP_010874410.1 WP_010874410.1 WP_010874410.1 WP_010874410.1 WP_010874410.1 WP_010874410.1 WP_010874410.1 WP_010874410.1 WP_010874410.1 WP_010874410.1 WP_010874410.1 WP_010874410.1 WP_010874410.1 WP…
OG0000040 WP_010874412.1 WP_010874412.1 WP_010874412.1 WP_010874412.1 WP_010874412.1 WP_010874412.1 WP_010874412.1 WP_010874412.1 WP_010874412.1 WP_010874412.1 WP_010874412.1 NP_109743.1 WP_010874412.1 WP_010874412.1 WP_010874412.1 WP_010874412.1 WP_010874412.1 WP_010874412.1 WP_010874412.1 WP_010874412.1 WP_010874412.1 WP_010874412.1 WP_010874412.1 WP_010874412.1 WP_010874412.1 WP_010874412.1 WP…
OG0000041 WP_010874416.1 WP_010874416.1 WP_010874416.1 WP_010874416.1 WP_010874416.1 WP_010874416.1 WP_010874416.1 WP_010874416.1 WP_010874416.1 WP_010874416.1 WP_010874416.1 NP_109747.1 WP_010874416.1 WP_010874416.1 WP_010874416.1 WP_010874416.1 WP_010874416.1 WP_010874416.1 WP_010874416.1 WP_010874416.1 WP_010874416.1 WP_010874416.1 WP_010874416.1 WP_010874416.1 WP_010874416.1 WP_010874416.1 WP…
OG0000042 WP_010874417.1 WP_010874417.1 WP_010874417.1 WP_010874417.1 WP_010874417.1 WP_010874417.1 WP_010874417.1 WP_010874417.1 WP_010874417.1 WP_010874417.1 WP_010874417.1 NP_109748.1 WP_010874417.1 WP_010874417.1 WP_010874417.1 WP_010874417.1 WP_010874417.1 WP_010874417.1 WP_010874417.1 WP_010874417.1 WP_010874417.1 WP_010874417.1 WP_010874417.1 WP_010874417.1 WP_010874417.1 WP_010874417.1 WP…
OG0000043 WP_010874422.1 WP_010874422.1 WP_010874422.1 WP_010874422.1 WP_010874422.1 WP_010874422.1 WP_010874422.1 WP_010874422.1 WP_010874422.1 WP_010874422.1 WP_010874422.1 NP_109753.1 WP_010874422.1 WP_010874422.1 WP_010874422.1 WP_010874422.1 WP_010874422.1 WP_010874422.1 WP_010874422.1 WP_010874422.1 WP_010874422.1 WP_010874422.1 WP_010874422.1 WP_010874422.1 WP_010874422.1 WP_010874422.1 WP…
OG0000044 WP_010874425.1 WP_010874425.1 WP_010874425.1 WP_010874425.1 WP_010874425.1 WP_010874425.1 WP_010874425.1 WP_010874425.1 WP_010874425.1 WP_010874425.1 WP_010874425.1 NP_109756.1 WP_010874425.1 WP_010874425.1 WP_010874425.1 WP_010874425.1 WP_010874425.1 WP_010874425.1 WP_010874425.1 WP_010874425.1 WP_010874425.1 WP_010874425.1 WP_010874425.1 WP_010874425.1 WP_010874425.1 WP_010874425.1 WP…
OG0000045 WP_010874426.1 WP_010874426.1 WP_010874426.1 WP_010874426.1 WP_010874426.1 WP_010874426.1 WP_010874426.1 WP_010874426.1 WP_010874426.1 WP_010874426.1 WP_010874426.1 NP_109757.1 WP_010874426.1 WP_010874426.1 WP_010874426.1 WP_010874426.1 WP_010874426.1 WP_010874426.1 WP_010874426.1 WP_010874426.1 WP_010874426.1 WP_010874426.1 WP_010874426.1 WP_010874426.1 WP_010874426.1 WP_010874426.1 WP…
OG0000046 WP_010874427.1 WP_010874427.1 WP_010874427.1 WP_010874427.1 WP_010874427.1 WP_010874427.1 WP_010874427.1 WP_010874427.1 WP_010874427.1 WP_010874427.1 WP_010874427.1 NP_109758.1 WP_010874427.1 WP_010874427.1 WP_010874427.1 WP_010874427.1 WP_010874427.1 WP_010874427.1 WP_010874427.1 WP_010874427.1 WP_010874427.1 WP_010874427.1 WP_010874427.1 WP_010874427.1 WP_010874427.1 WP_010874427.1 WP…
OG0000047 WP_010874429.1 WP_010874429.1 WP_010874429.1 WP_010874429.1 WP_010874429.1 WP_010874429.1 WP_010874429.1 WP_010874429.1 WP_010874429.1 WP_010874429.1 WP_010874429.1 NP_109760.1 WP_010874429.1 WP_010874429.1 WP_010874429.1 WP_010874429.1 WP_010874429.1 WP_010874429.1 WP_010874429.1 WP_010874429.1 WP_010874429.1 WP_010874429.1 WP_010874429.1 WP_010874429.1 WP_010874429.1 WP_010874429.1 WP…
OG0000048 WP_010874432.1 WP_010874432.1 WP_010874432.1 WP_010874432.1 WP_010874432.1 WP_010874432.1 WP_010874432.1 WP_010874432.1 WP_010874432.1 WP_010874432.1 WP_010874432.1 NP_109763.1 WP_010874432.1 WP_010874432.1 WP_010874432.1 WP_010874432.1 WP_010874432.1 WP_010874432.1 WP_010874432.1 WP_010874432.1 WP_010874432.1 WP_010874432.1 WP_010874432.1 WP_010874432.1 WP_010874432.1 WP_010874432.1 WP…
OG0000049 WP_010874433.1 WP_010874433.1 WP_010874433.1 WP_051790843.1 WP_051790843.1 WP_051790843.1 WP_010874433.1 WP_010874433.1 WP_010874433.1 WP_010874433.1 WP_010874433.1 NP_109764.1 WP_010874433.1 WP_051790843.1 WP_010874433.1 WP_010874433.1 WP_010874433.1 WP_010874433.1 WP_010874433.1 WP_010874433.1 WP_010874433.1 WP_010874433.1 WP_010874433.1 WP_010874433.1 WP_010874433.1 WP_010874433.1 WP…
OG0000050 WP_010874438.1 WP_010874438.1 WP_010874438.1 WP_010874438.1 WP_010874438.1 WP_010874438.1 WP_010874438.1 WP_010874438.1 WP_010874438.1 WP_010874438.1 WP_010874438.1 NP_109769.1 WP_010874438.1 WP_010874438.1 WP_010874438.1 WP_010874438.1 WP_010874438.1 WP_010874438.1 WP_010874438.1 WP_010874438.1 WP_010874438.1 WP_010874438.1 WP_010874438.1 WP_010874438.1 WP_010874438.1 WP_010874438.1 WP…
OG0000051 WP_010874443.1 WP_010874443.1 WP_010874443.1 WP_010874443.1 WP_010874443.1 WP_010874443.1 WP_010874443.1 WP_010874443.1 WP_010874443.1 WP_010874443.1 WP_010874443.1 NP_109774.1 WP_010874443.1 WP_010874443.1 WP_010874443.1 WP_010874443.1 WP_010874443.1 WP_010874443.1 WP_010874443.1 WP_010874443.1 WP_010874443.1 WP_010874443.1 WP_010874443.1 WP_010874443.1 WP_010874443.1 WP_010874443.1 WP…
OG0000052 WP_010874445.1 WP_010874445.1 WP_010874445.1 WP_010874445.1 WP_010874445.1 WP_010874445.1 WP_010874445.1 WP_010874445.1 WP_010874445.1 WP_010874445.1 WP_010874445.1 NP_109776.1 WP_010874445.1 WP_010874445.1 WP_010874445.1 WP_010874445.1 WP_010874445.1 WP_010874445.1 WP_010874445.1 WP_010874445.1 WP_010874445.1 WP_010874445.1 WP_010874445.1 WP_010874445.1 WP_010874445.1 WP_010874445.1 WP…
OG0000053 WP_010874469.1 WP_010874469.1 WP_010874469.1 WP_010874469.1 WP_010874469.1 WP_010874469.1 WP_010874469.1 WP_010874469.1 WP_010874469.1 WP_010874469.1 WP_010874469.1 NP_109800.1 WP_010874469.1 WP_010874469.1 WP_010874469.1 WP_010874469.1 WP_010874469.1 WP_010874469.1 WP_010874469.1 WP_010874469.1 WP_010874469.1 WP_010874469.1 WP_010874469.1 WP_010874469.1 WP_010874469.1 WP_010874469.1 WP…
OG0000054 WP_010874471.1 WP_010874471.1 WP_010874471.1 WP_010874471.1 WP_010874471.1 WP_010874471.1 WP_010874471.1 WP_010874471.1 WP_010874471.1 WP_010874471.1 WP_010874471.1 NP_109802.1 WP_010874471.1 WP_010874471.1 WP_010874471.1 WP_010874471.1 WP_010874471.1 WP_010874471.1 WP_010874471.1 WP_010874471.1 WP_010874471.1 WP_010874471.1 WP_010874471.1 WP_010874471.1 WP_010874471.1 WP_010874471.1 WP…
OG0000055 WP_010874473.1 WP_010874473.1 WP_010874473.1 WP_010874473.1 WP_010874473.1 WP_010874473.1 WP_010874473.1 WP_010874473.1 WP_010874473.1 WP_010874473.1 WP_010874473.1 NP_109804.1 WP_010874473.1 WP_010874473.1 WP_010874473.1 WP_010874473.1 WP_010874473.1 WP_010874473.1 WP_010874473.1 WP_010874473.1 WP_010874473.1 WP_010874473.1 WP_010874473.1 WP_010874473.1 WP_010874473.1 WP_010874473.1 WP…
OG0000056 WP_010874474.1 WP_010874474.1 WP_010874474.1 WP_010874474.1 WP_010874474.1 WP_010874474.1 WP_010874474.1 WP_010874474.1 WP_010874474.1 WP_010874474.1 WP_010874474.1 NP_109805.1 WP_010874474.1 WP_010874474.1 WP_010874474.1 WP_010874474.1 WP_010874474.1 WP_010874474.1 WP_010874474.1 WP_010874474.1 WP_010874474.1 WP_010874474.1 WP_010874474.1 WP_010874474.1 WP_010874474.1 WP_010874474.1 WP…
OG0000057 WP_010874475.1 WP_010874475.1 WP_010874475.1 WP_010874475.1 WP_010874475.1 WP_010874475.1 WP_010874475.1 WP_010874475.1 WP_010874475.1 WP_010874475.1 WP_010874475.1 NP_109806.1 WP_010874475.1 WP_010874475.1 WP_010874475.1 WP_010874475.1 WP_010874475.1 WP_010874475.1 WP_010874475.1 WP_010874475.1 WP_010874475.1 WP_010874475.1 WP_010874475.1 WP_010874475.1 WP_010874475.1 WP_010874475.1 WP…
OG0000058 WP_010874481.1 WP_010874481.1 WP_010874481.1 WP_010874481.1 WP_010874481.1 WP_010874481.1 WP_010874481.1 WP_010874481.1 WP_010874481.1 WP_010874481.1 WP_010874481.1 NP_109812.1 WP_010874481.1 WP_010874481.1 WP_010874481.1 WP_010874481.1 WP_010874481.1 WP_010874481.1 WP_010874481.1 WP_010874481.1 WP_010874481.1 WP_010874481.1 WP_010874481.1 WP_010874481.1 WP_010874481.1 WP_010874481.1 WP…
OG0000059 WP_010874483.1 WP_010874483.1 WP_010874483.1 WP_010874483.1 WP_010874483.1 WP_010874483.1 WP_010874483.1 WP_010874483.1 WP_010874483.1 WP_010874483.1 WP_010874483.1 NP_109814.1 WP_010874483.1 WP_010874483.1 WP_053344073.1 WP_010874483.1 WP_010874483.1 WP_010874483.1 WP_010874483.1 WP_010874483.1 WP_010874483.1 WP_010874483.1 WP_010874483.1 WP_010874483.1 WP_010874483.1 WP_010874483.1 WP…
OG0000060 WP_010874510.1 WP_010874510.1 WP_010874510.1 WP_010874510.1 WP_010874510.1 WP_010874510.1 WP_010874510.1 WP_010874510.1 WP_010874510.1 WP_010874510.1 WP_010874510.1 NP_109841.1 WP_010874510.1 WP_010874510.1 WP_010874510.1 WP_010874510.1 WP_010874510.1 WP_010874510.1 WP_010874510.1 WP_010874510.1 WP_010874510.1 WP_010874510.1 WP_010874510.1 WP_010874510.1 WP_010874510.1	WP_098363658.1 WP_010874510.1 WP_010874510.1 WP_010874510.1 WP_010874510.1 WP_010874510.1 WP_010874510.1 WP_010874510.1 WP_010874510.1 WP_010874510.1 WP_010874510.1 WP_010874510.1 WP_010874510.1 WP_010874510.1 WP_010874510.1 WP_010874510.1 WP_086137864.1 WP_010874510.1 WP_010874510.1 WP_010874510.1 WP_010874510.1 WP_010874510.1 WP_010874510.1 WP_010874510.1 WP_010874510.1 WP_010874510.1 WP_010874…
OG0000061 WP_010874513.1 WP_010874513.1 WP_010874513.1 WP_010874513.1 WP_010874513.1 WP_010874513.1 WP_010874513.1 WP_010874513.1 WP_010874513.1 WP_010874513.1 WP_010874513.1 NP_109844.1 WP_010874513.1 WP_010874513.1 WP_010874513.1 WP_010874513.1 WP_010874513.1 WP_010874513.1 WP_010874513.1 WP_010874513.1 WP_010874513.1 WP_010874513.1 WP_010874513.1 WP_010874513.1 WP_010874513.1 WP_010874513.1 WP…
OG0000062 WP_010874515.1 WP_014325383.1 WP_010874515.1 WP_010874515.1 WP_010874515.1 WP_010874515.1 WP_010874515.1 WP_010874515.1 WP_010874515.1 WP_010874515.1 WP_010874515.1 NP_109846.1 WP_010874515.1 WP_010874515.1 WP_010874515.1 WP_010874515.1 WP_010874515.1 WP_010874515.1 WP_010874515.1 WP_010874515.1 WP_010874515.1 WP_010874515.1 WP_014325383.1 WP_010874515.1 WP_010874515.1 WP_010874515.1 WP…
OG0000063 WP_010874516.1 WP_010874516.1 WP_053344001.1 WP_010874516.1 WP_010874516.1 WP_010874516.1 WP_010874516.1 WP_010874516.1 WP_010874516.1 WP_010874516.1 WP_010874516.1 NP_109847.1 WP_053344001.1 WP_010874516.1 WP_010874516.1 WP_010874516.1 WP_010874516.1 WP_010874516.1 WP_010874516.1 WP_053344001.1 WP_053344001.1 WP_010874516.1 WP_010874516.1 WP_010874516.1 WP_053344001.1 WP_010874516.1 WP…
OG0000064 WP_010874517.1 WP_010874517.1 WP_010874517.1 WP_010874517.1 WP_010874517.1 WP_010874517.1 WP_010874517.1 WP_010874517.1 WP_010874517.1 WP_010874517.1 WP_010874517.1 NP_109848.1 WP_010874517.1 WP_010874517.1 WP_010874517.1 WP_010874517.1 WP_010874517.1 WP_010874517.1 WP_010874517.1 WP_010874517.1 WP_010874517.1 WP_010874517.1 WP_010874517.1 WP_010874517.1 WP_010874517.1 WP_010874517.1 WP…
OG0000065 WP_010874520.1 WP_010874520.1 WP_010874520.1 WP_010874520.1 WP_010874520.1 WP_010874520.1 WP_053344158.1 WP_010874520.1 WP_010874520.1 WP_010874520.1 WP_010874520.1 NP_109851.1 WP_010874520.1 WP_010874520.1 WP_010874520.1 WP_010874520.1 WP_010874520.1 WP_010874520.1 WP_010874520.1 WP_010874520.1 WP_010874520.1 WP_010874520.1 WP_010874520.1 WP_010874520.1 WP_010874520.1 WP_010874520.1 WP…
OG0000066 WP_010874524.1 WP_010874524.1 WP_010874524.1 WP_017532915.1 WP_017532915.1 WP_017532915.1 WP_017532915.1 WP_017532915.1 WP_010874524.1 WP_010874524.1 WP_010874524.1 NP_109855.1 WP_010874524.1 WP_017532915.1 WP_010874524.1 WP_017532915.1 WP_010874524.1 WP_010874524.1 WP_010874524.1 WP_010874524.1 WP_010874524.1 WP_010874524.1 WP_010874524.1 WP_010874524.1 WP_010874524.1 WP_017532915.1 WP…
OG0000067 WP_010874525.1 WP_010874525.1 WP_010874525.1 WP_010874525.1 WP_010874525.1 WP_010874525.1 WP_010874525.1 WP_010874525.1 WP_010874525.1 WP_010874525.1 WP_010874525.1 NP_109856.1 WP_010874525.1 WP_010874525.1 WP_010874525.1 WP_010874525.1 WP_010874525.1 WP_010874525.1 WP_010874525.1 WP_010874525.1 WP_010874525.1 WP_010874525.1 WP_010874525.1 WP_010874525.1 WP_010874525.1 WP_010874525.1 WP…
OG0000068 WP_010874526.1 WP_010874526.1 WP_010874526.1 WP_010874526.1 WP_010874526.1 WP_010874526.1 WP_010874526.1 WP_010874526.1 WP_010874526.1 WP_010874526.1 WP_010874526.1 NP_109857.1 WP_010874526.1 WP_010874526.1 WP_010874526.1 WP_010874526.1 WP_010874526.1 WP_010874526.1 WP_010874526.1 WP_010874526.1 WP_010874526.1 WP_010874526.1 WP_010874526.1 WP_010874526.1 WP_010874526.1 WP_010874526.1 WP…
OG0000069 WP_010874528.1 WP_010874528.1 WP_010874528.1 WP_010874528.1 WP_010874528.1 WP_010874528.1 WP_010874528.1 WP_010874528.1 WP_010874528.1 WP_010874528.1 WP_010874528.1 NP_109859.1 WP_010874528.1 WP_010874528.1 WP_010874528.1 WP_010874528.1 WP_010874528.1 WP_010874528.1 WP_010874528.1 WP_010874528.1 WP_010874528.1 WP_010874528.1 WP_010874528.1 WP_010874528.1 WP_010874528.1 WP_010874528.1 WP…
OG0000070 WP_010874529.1 WP_010874529.1 WP_010874529.1 WP_010874529.1 WP_010874529.1 WP_010874529.1 WP_010874529.1 WP_010874529.1 WP_010874529.1 WP_010874529.1 WP_010874529.1 NP_109860.1 WP_010874529.1 WP_010874529.1 WP_010874529.1 WP_010874529.1 WP_010874529.1 WP_010874529.1 WP_010874529.1 WP_010874529.1 WP_010874529.1 WP_010874529.1 WP_010874529.1 WP_010874529.1 WP_010874529.1 WP_010874529.1 WP…
OG0000071 WP_010874530.1 WP_010874530.1 WP_010874530.1 WP_010874530.1 WP_010874530.1 WP_010874530.1 WP_010874530.1 WP_010874530.1 WP_010874530.1 WP_010874530.1 WP_010874530.1 NP_109861.1 WP_010874530.1 WP_010874530.1 WP_010874530.1 WP_010874530.1 WP_010874530.1 WP_010874530.1 WP_010874530.1 WP_010874530.1 WP_010874530.1 WP_010874530.1 WP_010874530.1 WP_010874530.1 WP_010874530.1 WP_010874530.1 WP…
OG0000072 WP_010874531.1 WP_014325389.1 WP_010874531.1 WP_010874531.1 WP_010874531.1 WP_010874531.1 WP_010874531.1 WP_010874531.1 WP_014574903.1 WP_010874531.1 WP_010874531.1 NP_109862.1 WP_010874531.1 WP_010874531.1 WP_010874531.1 WP_010874531.1 WP_014574903.1 WP_010874531.1 WP_010874531.1 WP_010874531.1 WP_010874531.1 WP_010874531.1 WP_014325389.1 WP_010874531.1 WP_010874531.1 WP_010874531.1 WP…
OG0000073 WP_010874532.1 WP_010874532.1 WP_010874532.1 WP_010874532.1 WP_010874532.1 WP_010874532.1 WP_010874532.1 WP_010874532.1 WP_010874532.1 WP_010874532.1 WP_010874532.1 NP_109863.1 WP_010874532.1 WP_010874532.1 WP_010874532.1 WP_010874532.1 WP_010874532.1 WP_010874532.1 WP_010874532.1 WP_010874532.1 WP_010874532.1 WP_010874532.1 WP_010874532.1 WP_010874532.1 WP_010874532.1 WP_010874532.1 WP…
OG0000074 WP_010874533.1 WP_010874533.1 WP_010874533.1 WP_010874533.1 WP_010874533.1 WP_010874533.1 WP_010874533.1 WP_010874533.1 WP_010874533.1 WP_010874533.1 WP_010874533.1 NP_109864.1 WP_010874533.1 WP_010874533.1 WP_010874533.1 WP_010874533.1 WP_010874533.1 WP_010874533.1 WP_010874533.1 WP_010874533.1 WP_010874533.1 WP_010874533.1 WP_010874533.1 WP_010874533.1 WP_010874533.1 WP_010874533.1 WP…
OG0000075 WP_010874535.1 WP_010874535.1 WP_010874535.1 WP_010874535.1 WP_010874535.1 WP_010874535.1 WP_010874535.1 WP_010874535.1 WP_010874535.1 WP_010874535.1 WP_010874535.1 NP_109866.1 WP_010874535.1 WP_010874535.1 WP_010874535.1 WP_010874535.1 WP_010874535.1 WP_010874535.1 WP_010874535.1 WP_010874535.1 WP_010874535.1 WP_010874535.1 WP_010874535.1 WP_010874535.1 WP_010874535.1 WP_010874535.1 WP…
OG0000076 WP_010874536.1 WP_010874536.1 WP_010874536.1 WP_010874536.1 WP_010874536.1 WP_010874536.1 WP_010874536.1 WP_010874536.1 WP_010874536.1 WP_010874536.1 WP_010874536.1 NP_109867.1 WP_010874536.1 WP_010874536.1 WP_010874536.1 WP_010874536.1 WP_010874536.1 WP_010874536.1 WP_010874536.1 WP_010874536.1 WP_010874536.1 WP_010874536.1 WP_010874536.1 WP_010874536.1 WP_010874536.1 WP_010874536.1 WP…
OG0000077 WP_010874537.1 WP_010874537.1 WP_010874537.1 WP_010874537.1 WP_010874537.1 WP_010874537.1 WP_010874537.1 WP_010874537.1 WP_010874537.1 WP_010874537.1 WP_010874537.1 NP_109868.1 WP_010874537.1 WP_010874537.1 WP_010874537.1 WP_010874537.1 WP_010874537.1 WP_010874537.1 WP_010874537.1 WP_010874537.1 WP_010874537.1 WP_010874537.1 WP_010874537.1 WP_010874537.1 WP_010874537.1 WP_010874537.1 WP…
OG0000078 WP_010874538.1 WP_010874538.1 WP_010874538.1 WP_010874538.1 WP_010874538.1 WP_010874538.1 WP_010874538.1 WP_010874538.1 WP_010874538.1 WP_010874538.1 WP_010874538.1 NP_109869.1 WP_010874538.1 WP_010874538.1 WP_010874538.1 WP_010874538.1 WP_010874538.1 WP_010874538.1 WP_010874538.1 WP_010874538.1 WP_010874538.1 WP_010874538.1 WP_010874538.1 WP_010874538.1 WP_010874538.1 WP_010874538.1 WP…
OG0000079 WP_010874539.1 WP_010874539.1 WP_010874539.1 WP_010874539.1 WP_010874539.1 WP_010874539.1 WP_010874539.1 WP_010874539.1 WP_010874539.1 WP_010874539.1 WP_010874539.1 NP_109870.1 WP_010874539.1 WP_010874539.1 WP_010874539.1 WP_010874539.1 WP_010874539.1 WP_010874539.1 WP_010874539.1 WP_010874539.1 WP_010874539.1 WP_010874539.1 WP_010874539.1 WP_010874539.1 WP_010874539.1 WP_010874539.1 WP…
OG0000080 WP_010874543.1 WP_010874543.1 WP_010874543.1 WP_010874543.1 WP_010874543.1 WP_010874543.1 WP_010874543.1 WP_010874543.1 WP_010874543.1 WP_010874543.1 WP_010874543.1 NP_109874.1 WP_010874543.1 WP_010874543.1 WP_010874543.1 WP_010874543.1 WP_010874543.1 WP_010874543.1 WP_010874543.1 WP_010874543.1 WP_010874543.1 WP_010874543.1 WP_010874543.1 WP_010874543.1 WP_010874543.1 WP_010874543.1 WP…
OG0000081 WP_010874544.1 WP_010874544.1 WP_010874544.1 WP_010874544.1 WP_010874544.1 WP_010874544.1 WP_010874544.1 WP_010874544.1 WP_010874544.1 WP_010874544.1 WP_010874544.1 NP_109875.1 WP_010874544.1 WP_010874544.1 WP_010874544.1 WP_010874544.1 WP_010874544.1 WP_010874544.1 WP_010874544.1 WP_010874544.1 WP_010874544.1 WP_010874544.1 WP_010874544.1 WP_010874544.1 WP_010874544.1 WP_010874544.1 WP…
OG0000082 WP_010874545.1 WP_010874545.1 WP_010874545.1 WP_010874545.1 WP_010874545.1 WP_010874545.1 WP_010874545.1 WP_010874545.1 WP_010874545.1 WP_010874545.1 WP_010874545.1 NP_109876.1 WP_010874545.1 WP_010874545.1 WP_010874545.1 WP_010874545.1 WP_010874545.1 WP_010874545.1 WP_010874545.1 WP_010874545.1 WP_010874545.1 WP_010874545.1 WP_010874545.1 WP_010874545.1 WP_010874545.1 WP_010874545.1 WP…
OG0000083 WP_010874546.1 WP_010874546.1 WP_010874546.1 WP_010874546.1 WP_010874546.1 WP_010874546.1 WP_010874546.1 WP_010874546.1 WP_010874546.1 WP_010874546.1 WP_010874546.1 NP_109877.1 WP_010874546.1 WP_010874546.1 WP_010874546.1 WP_010874546.1 WP_010874546.1 WP_010874546.1 WP_010874546.1 WP_010874546.1 WP_010874546.1 WP_010874546.1 WP_010874546.1 WP_010874546.1 WP_010874546.1 WP_010874546.1 WP…
OG0000084 WP_010874547.1 WP_010874547.1 WP_010874547.1 WP_010874547.1 WP_010874547.1 WP_010874547.1 WP_053344036.1 WP_053344036.1 WP_010874547.1 WP_010874547.1 WP_010874547.1 NP_109878.1 WP_010874547.1 WP_010874547.1 WP_010874547.1 WP_010874547.1 WP_010874547.1 WP_010874547.1 WP_010874547.1 WP_010874547.1 WP_010874547.1 WP_010874547.1 WP_010874547.1 WP_010874547.1 WP_010874547.1 WP_010874547.1 WP…
OG0000085 WP_010874549.1 WP_010874549.1 WP_010874549.1 WP_010874549.1 WP_010874549.1 WP_010874549.1 WP_010874549.1 WP_010874549.1 WP_010874549.1 WP_010874549.1 WP_010874549.1 NP_109880.1 WP_010874549.1 WP_010874549.1 WP_010874549.1 WP_010874549.1 WP_010874549.1 WP_010874549.1 WP_010874549.1 WP_010874549.1 WP_010874549.1 WP_010874549.1 WP_010874549.1 WP_010874549.1 WP_010874549.1 WP_010874549.1 WP…
OG0000086 WP_010874550.1 WP_010874550.1 WP_010874550.1 WP_010874550.1 WP_010874550.1 WP_010874550.1 WP_010874550.1 WP_010874550.1 WP_010874550.1 WP_010874550.1 WP_010874550.1 NP_109881.1 WP_010874550.1 WP_010874550.1 WP_010874550.1 WP_010874550.1 WP_010874550.1 WP_010874550.1 WP_010874550.1 WP_010874550.1 WP_010874550.1 WP_010874550.1 WP_010874550.1 WP_010874550.1 WP_010874550.1 WP_010874550.1 WP…
OG0000087 WP_010874551.1 WP_010874551.1 WP_010874551.1 WP_010874551.1 WP_010874551.1 WP_010874551.1 WP_010874551.1 WP_010874551.1 WP_010874551.1 WP_010874551.1 WP_010874551.1 NP_109882.1 WP_010874551.1 WP_010874551.1 WP_010874551.1 WP_010874551.1 WP_010874551.1 WP_010874551.1 WP_010874551.1 WP_010874551.1 WP_010874551.1 WP_010874551.1 WP_010874551.1 WP_010874551.1 WP_010874551.1 WP_010874551.1 WP…
OG0000088 WP_010874553.1 WP_010874553.1 WP_010874553.1 WP_017532916.1 WP_017532916.1 WP_017532916.1 WP_017532916.1 WP_017532916.1 WP_010874553.1 WP_010874553.1 WP_010874553.1 NP_109884.1 WP_010874553.1 WP_017532916.1 WP_010874553.1 WP_017532916.1 WP_010874553.1 WP_010874553.1 WP_010874553.1 WP_010874553.1 WP_010874553.1 WP_010874553.1 WP_010874553.1 WP_010874553.1 WP_010874553.1 WP_017532916.1 WP…
OG0000089 WP_010874568.1 WP_010874568.1 WP_010874568.1 WP_010874568.1 WP_010874568.1 WP_010874568.1 WP_010874568.1 WP_010874568.1 WP_010874568.1 WP_010874568.1 WP_010874568.1 NP_109899.1 WP_010874568.1 WP_010874568.1 WP_010874568.1 WP_010874568.1 WP_010874568.1 WP_010874568.1 WP_010874568.1 WP_010874568.1 WP_010874568.1 WP_010874568.1 WP_010874568.1 WP_010874568.1 WP_010874568.1 WP_010874568.1 WP…
OG0000090 WP_010874569.1 WP_010874569.1 WP_010874569.1 WP_010874569.1 WP_010874569.1 WP_010874569.1 WP_010874569.1 WP_010874569.1 WP_010874569.1 WP_010874569.1 WP_010874569.1 NP_109900.1 WP_010874569.1 WP_010874569.1 WP_010874569.1 WP_010874569.1 WP_010874569.1 WP_010874569.1 WP_054175772.1 WP_010874569.1 WP_010874569.1 WP_010874569.1 WP_010874569.1 WP_010874569.1 WP_010874569.1 WP_010874569.1 WP…
OG0000091 WP_010874571.1 WP_010874571.1 WP_010874571.1 WP_010874571.1 WP_010874571.1 WP_010874571.1 WP_010874571.1 WP_010874571.1 WP_010874571.1 WP_010874571.1 WP_010874571.1 NP_109902.1 WP_010874571.1 WP_010874571.1 WP_010874571.1 WP_010874571.1 WP_010874571.1 WP_010874571.1 WP_010874571.1 WP_010874571.1 WP_010874571.1 WP_010874571.1 WP_010874571.1 WP_010874571.1 WP_010874571.1 WP_010874571.1 WP…
OG0000092 WP_010874572.1 WP_010874572.1 WP_010874572.1 WP_010874572.1 WP_010874572.1 WP_010874572.1 WP_010874572.1 WP_010874572.1 WP_010874572.1 WP_010874572.1 WP_010874572.1 NP_109903.1 WP_010874572.1 WP_010874572.1 WP_010874572.1 WP_010874572.1 WP_010874572.1 WP_010874572.1 WP_010874572.1 WP_010874572.1 WP_010874572.1 WP_010874572.1 WP_010874572.1 WP_010874572.1 WP_010874572.1 WP_010874572.1 WP…
OG0000093 WP_010874573.1 WP_010874573.1 WP_010874573.1 WP_010874573.1 WP_010874573.1 WP_010874573.1 WP_010874573.1 WP_010874573.1 WP_010874573.1 WP_010874573.1 WP_010874573.1 NP_109904.1 WP_010874573.1 WP_010874573.1 WP_010874573.1 WP_010874573.1 WP_010874573.1 WP_010874573.1 WP_010874573.1 WP_010874573.1 WP_010874573.1 WP_010874573.1 WP_010874573.1 WP_010874573.1 WP_010874573.1 WP_010874573.1 WP…
OG0000094 WP_010874576.1 WP_010874576.1 WP_010874576.1 WP_010874576.1 WP_010874576.1 WP_010874576.1 WP_010874576.1 WP_010874576.1 WP_010874576.1 WP_010874576.1 WP_010874576.1 NP_109907.1 WP_010874576.1 WP_010874576.1 WP_010874576.1 WP_010874576.1 WP_010874576.1 WP_010874576.1 WP_010874576.1 WP_010874576.1 WP_010874576.1 WP_010874576.1 WP_010874576.1 WP_010874576.1 WP_010874576.1 WP_010874576.1 WP…
OG0000095 WP_010874577.1 WP_010874577.1 WP_010874577.1 WP_010874577.1 WP_010874577.1 WP_010874577.1 WP_010874577.1 WP_010874577.1 WP_010874577.1 WP_010874577.1 WP_010874577.1 NP_109908.1 WP_010874577.1 WP_010874577.1 WP_010874577.1 WP_010874577.1 WP_010874577.1 WP_010874577.1 WP_010874577.1 WP_010874577.1 WP_010874577.1 WP_010874577.1 WP_010874577.1 WP_010874577.1 WP_010874577.1 WP_010874577.1 WP…
OG0000096 WP_010874578.1 WP_010874578.1 WP_010874578.1 WP_010874578.1 WP_010874578.1 WP_010874578.1 WP_010874578.1 WP_010874578.1 WP_010874578.1 WP_010874578.1 WP_010874578.1 NP_109909.1 WP_010874578.1 WP_010874578.1 WP_010874578.1 WP_010874578.1 WP_010874578.1 WP_010874578.1 WP_010874578.1 WP_010874578.1 WP_010874578.1 WP_010874578.1 WP_010874578.1 WP_010874578.1 WP_010874578.1 WP_010874578.1 WP…
OG0000097 WP_010874580.1 WP_014325409.1 WP_010874580.1 WP_010874580.1 WP_010874580.1 WP_010874580.1 WP_010874580.1 WP_010874580.1 WP_010874580.1 WP_010874580.1 WP_010874580.1 NP_109911.1 WP_010874580.1 WP_010874580.1 WP_010874580.1 WP_010874580.1 WP_010874580.1 WP_010874580.1 WP_010874580.1 WP_010874580.1 WP_010874580.1 WP_010874580.1 WP_014325409.1 WP_010874580.1 WP_010874580.1 WP_010874580.1 WP…
OG0000098 WP_010874581.1 WP_010874581.1 WP_010874581.1 WP_010874581.1 WP_010874581.1 WP_010874581.1 WP_010874581.1 WP_010874581.1 WP_010874581.1 WP_010874581.1 WP_010874581.1 NP_109912.1 WP_010874581.1 WP_010874581.1 WP_010874581.1 WP_010874581.1 WP_010874581.1 WP_010874581.1 WP_010874581.1 WP_010874581.1 WP_010874581.1 WP_010874581.1 WP_010874581.1 WP_010874581.1 WP_010874581.1 WP_010874581.1 WP…
OG0000099 WP_010874585.1 WP_010874585.1 WP_010874585.1 WP_010874585.1 WP_010874585.1 WP_010874585.1 WP_010874585.1 WP_010874585.1 WP_010874585.1 WP_010874585.1 WP_010874585.1 NP_109916.1 WP_010874585.1 WP_010874585.1 WP_010874585.1 WP_010874585.1 WP_010874585.1 WP_010874585.1 WP_010874585.1 WP_010874585.1 WP_010874585.1 WP_010874585.1 WP_010874585.1 WP_010874585.1 WP_010874585.1 WP_010874585.1 WP…
OG0000100 WP_010874586.1 WP_010874586.1 WP_010874586.1 WP_010874586.1 WP_010874586.1 WP_010874586.1 WP_010874586.1 WP_010874586.1 WP_010874586.1 WP_010874586.1 WP_010874586.1 NP_109917.1 WP_010874586.1 WP_010874586.1 WP_010874586.1 WP_010874586.1 WP_010874586.1 WP_010874586.1 WP_010874586.1 WP_010874586.1 WP_010874586.1 WP_010874586.1 WP_010874586.1 WP_010874586.1 WP_010874586.1 WP_010874586.1 WP…
OG0000101 WP_010874587.1 WP_010874587.1 WP_010874587.1 WP_010874587.1 WP_010874587.1 WP_010874587.1 WP_010874587.1 WP_010874587.1 WP_010874587.1 WP_010874587.1 WP_010874587.1 NP_109918.1 WP_010874587.1 WP_010874587.1 WP_010874587.1 WP_010874587.1 WP_010874587.1 WP_010874587.1 WP_010874587.1 WP_010874587.1 WP_010874587.1 WP_010874587.1 WP_010874587.1 WP_010874587.1 WP_010874587.1 WP_010874587.1 WP…
OG0000102 WP_010874588.1 WP_010874588.1 WP_010874588.1 WP_010874588.1 WP_010874588.1 WP_010874588.1 WP_010874588.1 WP_010874588.1 WP_010874588.1 WP_010874588.1 WP_010874588.1 NP_109919.1 WP_010874588.1 WP_010874588.1 WP_010874588.1 WP_010874588.1 WP_010874588.1 WP_010874588.1 WP_010874588.1 WP_010874588.1 WP_010874588.1 WP_010874588.1 WP_010874588.1 WP_010874588.1 WP_010874588.1 WP_010874588.1 WP…
OG0000103 WP_010874592.1 WP_010874592.1 WP_010874592.1 WP_010874592.1 WP_010874592.1 WP_010874592.1 WP_010874592.1 WP_010874592.1 WP_010874592.1 WP_010874592.1 WP_010874592.1 NP_109923.1 WP_010874592.1 WP_010874592.1 WP_010874592.1 WP_010874592.1 WP_010874592.1 WP_010874592.1 WP_010874592.1 WP_010874592.1 WP_010874592.1 WP_010874592.1 WP_010874592.1 WP_010874592.1 WP_010874592.1 WP_010874592.1 WP…
OG0000104 WP_010874594.1 WP_010874594.1 WP_010874594.1 WP_010874594.1 WP_010874594.1 WP_010874594.1 WP_010874594.1 WP_010874594.1 WP_010874594.1 WP_010874594.1 WP_010874594.1 NP_109925.1 WP_010874594.1 WP_010874594.1 WP_010874594.1 WP_010874594.1 WP_010874594.1 WP_010874594.1 WP_010874594.1 WP_010874594.1 WP_010874594.1 WP_010874594.1 WP_010874594.1 WP_010874594.1 WP_010874594.1 WP_010874594.1 WP…
OG0000105 WP_010874595.1 WP_010874595.1 WP_010874595.1 WP_010874595.1 WP_010874595.1 WP_010874595.1 WP_010874595.1 WP_010874595.1 WP_010874595.1 WP_010874595.1 WP_010874595.1 NP_109926.1 WP_010874595.1 WP_010874595.1 WP_010874595.1 WP_010874595.1 WP_010874595.1 WP_010874595.1 WP_010874595.1 WP_010874595.1 WP_010874595.1 WP_010874595.1 WP_010874595.1 WP_010874595.1 WP_010874595.1 WP_010874595.1 WP…
OG0000106 WP_010874596.1 WP_010874596.1 WP_010874596.1 WP_010874596.1 WP_010874596.1 WP_010874596.1 WP_010874596.1 WP_010874596.1 WP_010874596.1 WP_010874596.1 WP_010874596.1 NP_109927.1 WP_010874596.1 WP_010874596.1 WP_010874596.1 WP_010874596.1 WP_010874596.1 WP_010874596.1 WP_010874596.1 WP_010874596.1 WP_010874596.1 WP_010874596.1 WP_010874596.1 WP_010874596.1 WP_010874596.1 WP_010874596.1 WP…
OG0000107 WP_010874598.1 WP_010874598.1 WP_010874598.1 WP_010874598.1 WP_010874598.1 WP_010874598.1 WP_010874598.1 WP_010874598.1 WP_010874598.1 WP_010874598.1 WP_010874598.1 NP_109929.1 WP_010874598.1 WP_010874598.1 WP_010874598.1 WP_010874598.1 WP_010874598.1 WP_010874598.1 WP_010874598.1 WP_010874598.1 WP_010874598.1 WP_010874598.1 WP_010874598.1 WP_010874598.1 WP_010874598.1 WP_010874598.1 WP…
OG0000108 WP_010874601.1 WP_010874601.1 WP_010874601.1 WP_010874601.1 WP_010874601.1 WP_010874601.1 WP_010874601.1 WP_010874601.1 WP_010874601.1 WP_010874601.1 WP_010874601.1 NP_109932.1 WP_010874601.1 WP_010874601.1 WP_010874601.1 WP_010874601.1 WP_010874601.1 WP_098363663.1 WP_010874601.1 WP_010874601.1 WP_010874601.1 WP_010874601.1 WP_010874601.1 WP_010874601.1 WP_010874601.1 WP_010874601.1 WP…
OG0000109 WP_010874603.1 WP_010874603.1 WP_010874603.1 WP_080996538.1 WP_080996538.1 WP_080996538.1 WP_010874603.1 WP_010874603.1 WP_010874603.1 WP_010874603.1 WP_010874603.1 NP_109934.1 WP_010874603.1 WP_010874603.1 WP_010874603.1 WP_010874603.1 WP_010874603.1 WP_010874603.1 WP_010874603.1 WP_010874603.1 WP_010874603.1 WP_010874603.1 WP_010874603.1 WP_010874603.1 WP_010874603.1 WP_010874603.1 WP…
OG0000110 WP_010874604.1 WP_010874604.1 WP_010874604.1 WP_010874604.1 WP_053344119.1 WP_010874604.1 WP_010874604.1 WP_010874604.1 WP_010874604.1 WP_010874604.1 WP_010874604.1 NP_109935.1 WP_010874604.1 WP_010874604.1 WP_010874604.1 WP_010874604.1 WP_010874604.1 WP_010874604.1 WP_010874604.1 WP_010874604.1 WP_010874604.1 WP_010874604.1 WP_054173317.1 WP_010874604.1 WP_010874604.1 WP_010874604.1 WP…
OG0000111 WP_010874606.1 WP_010874606.1 WP_010874606.1 WP_010874606.1 WP_010874606.1 WP_010874606.1 WP_010874606.1 WP_010874606.1 WP_010874606.1 WP_010874606.1 WP_010874606.1 NP_109937.1 WP_010874606.1 WP_010874606.1 WP_010874606.1 WP_010874606.1 WP_010874606.1 WP_010874606.1 WP_010874606.1 WP_010874606.1 WP_010874606.1 WP_010874606.1 WP_010874606.1 WP_010874606.1 WP_010874606.1 WP_010874606.1 WP…
OG0000112 WP_010874608.1 WP_010874608.1 WP_010874608.1 WP_010874608.1 WP_010874608.1 WP_010874608.1 WP_010874608.1 WP_010874608.1 WP_010874608.1 WP_010874608.1 WP_010874608.1 NP_109939.1 WP_010874608.1 WP_010874608.1 WP_010874608.1 WP_010874608.1 WP_010874608.1 WP_010874608.1 WP_010874608.1 WP_010874608.1 WP_010874608.1 WP_010874608.1 WP_010874608.1 WP_010874608.1 WP_010874608.1 WP_010874608.1 WP…
OG0000113 WP_010874617.1 WP_010874617.1 WP_010874617.1 WP_017532947.1 WP_017532947.1 WP_017532947.1 WP_017532947.1 WP_017532947.1 WP_010874617.1 WP_010874617.1 WP_010874617.1 NP_109948.1 WP_010874617.1 WP_017532947.1 WP_010874617.1 WP_017532947.1 WP_010874617.1 WP_010874617.1 WP_010874617.1 WP_010874617.1 WP_010874617.1 WP_010874617.1 WP_010874617.1 WP_010874617.1 WP_010874617.1 WP_017532947.1 WP…
OG0000114 WP_010874620.1 WP_010874620.1 WP_010874620.1 WP_010874620.1 WP_010874620.1 WP_010874620.1 WP_010874620.1 WP_010874620.1 WP_010874620.1 WP_010874620.1 WP_010874620.1 NP_109951.1 WP_010874620.1 WP_010874620.1 WP_010874620.1 WP_010874620.1 WP_010874620.1 WP_010874620.1 WP_010874620.1 WP_010874620.1 WP_010874620.1 WP_010874620.1 WP_010874620.1 WP_010874620.1 WP_010874620.1 WP_010874620.1 WP…
OG0000115 WP_010874623.1 WP_010874623.1 WP_010874623.1 WP_010874623.1 WP_010874623.1 WP_010874623.1 WP_010874623.1 WP_010874623.1 WP_010874623.1 WP_010874623.1 WP_010874623.1 NP_109954.1 WP_010874623.1 WP_010874623.1 WP_010874623.1 WP_010874623.1 WP_010874623.1 WP_010874623.1 WP_010874623.1 WP_010874623.1 WP_010874623.1 WP_010874623.1 WP_010874623.1 WP_010874623.1 WP_010874623.1 WP_010874623.1 WP…
OG0000116 WP_010874624.1 WP_010874624.1 WP_010874624.1 WP_010874624.1 WP_010874624.1 WP_010874624.1 WP_010874624.1 WP_010874624.1 WP_010874624.1 WP_010874624.1 WP_010874624.1 NP_109955.1 WP_010874624.1 WP_010874624.1 WP_010874624.1 WP_010874624.1 WP_010874624.1 WP_010874624.1 WP_010874624.1 WP_010874624.1 WP_010874624.1 WP_010874624.1 WP_010874624.1 WP_010874624.1 WP_010874624.1 WP_010874624.1 WP…
OG0000117 WP_010874625.1 WP_010874625.1 WP_010874625.1 WP_010874625.1 WP_010874625.1 WP_010874625.1 WP_010874625.1 WP_010874625.1 WP_010874625.1 WP_010874625.1 WP_010874625.1 NP_109956.1 WP_010874625.1 WP_010874625.1 WP_010874625.1 WP_010874625.1 WP_010874625.1 WP_010874625.1 WP_010874625.1 WP_010874625.1 WP_010874625.1 WP_010874625.1 WP_010874625.1 WP_010874625.1 WP_010874625.1 WP_010874625.1 WP…
OG0000118 WP_010874627.1 WP_010874627.1 WP_010874627.1 WP_010874627.1 WP_010874627.1 WP_010874627.1 WP_010874627.1 WP_010874627.1 WP_010874627.1 WP_010874627.1 WP_010874627.1 NP_109958.1 WP_010874627.1 WP_010874627.1 WP_010874627.1 WP_010874627.1 WP_010874627.1 WP_010874627.1 WP_010874627.1 WP_010874627.1 WP_010874627.1 WP_010874627.1 WP_010874627.1 WP_010874627.1 WP_010874627.1 WP_010874627.1 WP…
OG0000119 WP_010874631.1 WP_010874631.1 WP_010874631.1 WP_010874631.1 WP_010874631.1 WP_010874631.1 WP_010874631.1 WP_010874631.1 WP_010874631.1 WP_010874631.1 WP_010874631.1 NP_109962.1 WP_010874631.1 WP_010874631.1 WP_010874631.1 WP_010874631.1 WP_010874631.1 WP_010874631.1 WP_010874631.1 WP_010874631.1 WP_010874631.1 WP_010874631.1 WP_010874631.1 WP_010874631.1 WP_010874631.1 WP_010874631.1 WP…
OG0000120 WP_010874632.1 WP_010874632.1 WP_010874632.1 WP_010874632.1 WP_010874632.1 WP_010874632.1 WP_010874632.1 WP_010874632.1 WP_010874632.1 WP_010874632.1 WP_010874632.1 NP_109963.1 WP_010874632.1 WP_010874632.1 WP_010874632.1 WP_010874632.1 WP_010874632.1 WP_010874632.1 WP_010874632.1 WP_010874632.1 WP_010874632.1 WP_010874632.1 WP_010874632.1 WP_010874632.1 WP_010874632.1 WP_010874632.1 WP…
OG0000121 WP_010874633.1 WP_010874633.1 WP_010874633.1 WP_010874633.1 WP_010874633.1 WP_010874633.1 WP_010874633.1 WP_010874633.1 WP_010874633.1 WP_010874633.1 WP_010874633.1 NP_109964.1 WP_010874633.1 WP_010874633.1 WP_053344079.1 WP_010874633.1 WP_010874633.1 WP_010874633.1 WP_010874633.1 WP_010874633.1 WP_010874633.1 WP_010874633.1 WP_010874633.1 WP_010874633.1 WP_010874633.1 WP_010874633.1 WP…
OG0000122 WP_010874637.1 WP_010874637.1 WP_010874637.1 WP_010874637.1 WP_010874637.1 WP_010874637.1 WP_010874637.1 WP_010874637.1 WP_010874637.1 WP_010874637.1 WP_010874637.1 NP_109968.1 WP_010874637.1 WP_010874637.1 WP_010874637.1 WP_010874637.1 WP_010874637.1 WP_010874637.1 WP_010874637.1 WP_010874637.1 WP_010874637.1 WP_010874637.1 WP_010874637.1 WP_010874637.1 WP_010874637.1 WP_010874637.1 WP…
OG0000123 WP_010874650.1 WP_010874650.1 WP_010874650.1 WP_010874650.1 WP_010874650.1 WP_010874650.1 WP_010874650.1 WP_010874650.1 WP_010874650.1 WP_010874650.1 WP_010874650.1 NP_109981.1 WP_010874650.1 WP_010874650.1 WP_010874650.1 WP_010874650.1 WP_010874650.1 WP_010874650.1 WP_010874650.1 WP_010874650.1 WP_010874650.1 WP_010874650.1 WP_054173316.1 WP_010874650.1 WP_010874650.1 WP_010874650.1 WP…
OG0000124 WP_010874651.1 WP_010874651.1 WP_010874651.1 WP_010874651.1 WP_010874651.1 WP_010874651.1 WP_010874651.1 WP_010874651.1 WP_010874651.1 WP_010874651.1 WP_010874651.1 NP_109982.1 WP_010874651.1 WP_010874651.1 WP_010874651.1 WP_010874651.1 WP_010874651.1 WP_010874651.1 WP_010874651.1 WP_010874651.1 WP_010874651.1 WP_098363687.1 WP_010874651.1 WP_010874651.1 WP_010874651.1 WP_010874651.1 WP…
OG0000125 WP_010874652.1 WP_010874652.1 WP_010874652.1 WP_010874652.1 WP_010874652.1 WP_010874652.1 WP_010874652.1 WP_010874652.1 WP_010874652.1 WP_010874652.1 WP_010874652.1 NP_109983.1 WP_010874652.1 WP_038534390.1 WP_010874652.1 WP_010874652.1 WP_010874652.1 WP_010874652.1 WP_010874652.1 WP_010874652.1 WP_010874652.1 WP_010874652.1 WP_010874652.1 WP_010874652.1 WP_010874652.1 WP_010874652.1 WP…
OG0000126 WP_010874653.1 WP_010874653.1 WP_010874653.1 WP_010874653.1 WP_010874653.1 WP_010874653.1 WP_010874653.1 WP_010874653.1 WP_010874653.1 WP_010874653.1 WP_010874653.1 NP_109984.1 WP_010874653.1 WP_010874653.1 WP_010874653.1 WP_010874653.1 WP_010874653.1 WP_010874653.1 WP_010874653.1 WP_010874653.1 WP_010874653.1 WP_010874653.1 WP_010874653.1 WP_010874653.1 WP_010874653.1 WP_010874653.1 WP…
OG0000127 WP_010874656.1 WP_010874656.1 WP_053344004.1 WP_010874656.1 WP_010874656.1 WP_010874656.1 WP_010874656.1 WP_010874656.1 WP_010874656.1 WP_010874656.1 WP_010874656.1 NP_109987.1 WP_053344004.1 WP_010874656.1 WP_010874656.1 WP_010874656.1 WP_010874656.1 WP_010874656.1 WP_010874656.1 WP_053344004.1 WP_053344004.1 WP_010874656.1 WP_010874656.1 WP_010874656.1 WP_053344004.1 WP_010874656.1 WP…
OG0000128 WP_010874658.1 WP_010874658.1 WP_010874658.1 WP_010874658.1 WP_010874658.1 WP_010874658.1 WP_010874658.1 WP_010874658.1 WP_010874658.1 WP_010874658.1 WP_010874658.1 NP_109989.1 WP_010874658.1 WP_010874658.1 WP_010874658.1 WP_010874658.1 WP_010874658.1 WP_010874658.1 WP_010874658.1 WP_010874658.1 WP_010874658.1 WP_010874658.1 WP_010874658.1 WP_010874658.1 WP_010874658.1 WP_010874658.1 WP…
OG0000129 WP_010874659.1 WP_010874659.1 WP_053344005.1 WP_010874659.1 WP_010874659.1 WP_010874659.1 WP_010874659.1 WP_010874659.1 WP_010874659.1 WP_010874659.1 WP_010874659.1 NP_109990.1 WP_053344005.1 WP_010874659.1 WP_010874659.1 WP_010874659.1 WP_010874659.1 WP_010874659.1 WP_010874659.1 WP_053344005.1 WP_053344005.1 WP_010874659.1 WP_010874659.1 WP_010874659.1 WP_053344005.1 WP_010874659.1 WP…
OG0000130 WP_010874669.1 WP_010874669.1 WP_010874669.1 WP_010874669.1 WP_010874669.1 WP_010874669.1 WP_010874669.1 WP_010874669.1 WP_010874669.1 WP_010874669.1 WP_010874669.1 NP_110001.1 WP_010874669.1 WP_010874669.1 WP_010874669.1 WP_010874669.1 WP_010874669.1 WP_010874669.1 WP_010874669.1 WP_010874669.1 WP_010874669.1 WP_010874669.1 WP_010874669.1 WP_010874669.1 WP_010874669.1 WP_010874669.1 WP…
OG0000131 WP_010874670.1 WP_010874670.1 WP_010874670.1 WP_010874670.1 WP_010874670.1 WP_010874670.1 WP_010874670.1 WP_010874670.1 WP_010874670.1 WP_010874670.1 WP_010874670.1 NP_110002.1 WP_010874670.1 WP_010874670.1 WP_010874670.1 WP_010874670.1 WP_010874670.1 WP_010874670.1 WP_010874670.1 WP_010874670.1 WP_010874670.1 WP_010874670.1 WP_010874670.1 WP_010874670.1 WP_010874670.1 WP_010874670.1 WP…
OG0000132 WP_010874676.1 WP_010874676.1 WP_053344028.1 WP_010874676.1 WP_010874676.1 WP_010874676.1 WP_010874676.1 WP_010874676.1 WP_010874676.1 WP_010874676.1 WP_010874676.1 NP_110008.2 WP_010874676.1 WP_038534485.1 WP_010874676.1 WP_010874676.1 WP_010874676.1 WP_010874676.1 WP_010874676.1 WP_053344028.1 WP_053344028.1 WP_010874676.1 WP_010874676.1 WP_010874676.1 WP_010874676.1 WP_010874676.1 WP…
OG0000133 WP_010874677.1 WP_010874677.1 WP_010874677.1 WP_010874677.1 WP_010874677.1 WP_010874677.1 WP_010874677.1 WP_010874677.1 WP_010874677.1 WP_010874677.1 WP_010874677.1 NP_110009.1 WP_010874677.1 WP_010874677.1 WP_010874677.1 WP_010874677.1 WP_010874677.1 WP_010874677.1 WP_010874677.1 WP_010874677.1 WP_010874677.1 WP_010874677.1 WP_010874677.1 WP_010874677.1 WP_010874677.1 WP_086118757.1 WP…
OG0000134 WP_010874678.1 WP_010874678.1 WP_010874678.1 WP_010874678.1 WP_010874678.1 WP_010874678.1 WP_010874678.1 WP_010874678.1 WP_010874678.1 WP_010874678.1 WP_010874678.1 NP_110010.1 WP_010874678.1 WP_010874678.1 WP_010874678.1 WP_010874678.1 WP_010874678.1 WP_010874678.1 WP_010874678.1 WP_010874678.1 WP_010874678.1 WP_010874678.1 WP_010874678.1 WP_010874678.1 WP_010874678.1 WP_010874678.1 WP…
OG0000135 WP_010874681.1 WP_010874681.1 WP_010874681.1 WP_010874681.1 WP_010874681.1 WP_010874681.1 WP_010874681.1 WP_010874681.1 WP_010874681.1 WP_010874681.1 WP_010874681.1 NP_110013.1 WP_010874681.1 WP_010874681.1 WP_010874681.1 WP_010874681.1 WP_010874681.1 WP_010874681.1 WP_010874681.1 WP_010874681.1 WP_010874681.1 WP_010874681.1 WP_010874681.1 WP_010874681.1 WP_010874681.1 WP_010874681.1 WP…
OG0000136 WP_010874685.1 WP_010874685.1 WP_010874685.1 WP_010874685.1 WP_010874685.1 WP_010874685.1 WP_010874685.1 WP_010874685.1 WP_010874685.1 WP_010874685.1 WP_010874685.1 NP_110017.1 WP_010874685.1 WP_010874685.1 WP_010874685.1 WP_010874685.1 WP_010874685.1 WP_010874685.1 WP_010874685.1 WP_010874685.1 WP_010874685.1 WP_010874685.1 WP_010874685.1 WP_010874685.1 WP_010874685.1 WP_010874685.1 WP…
OG0000137 WP_010874686.1 WP_010874686.1 WP_010874686.1 WP_010874686.1 WP_010874686.1 WP_010874686.1 WP_010874686.1 WP_010874686.1 WP_010874686.1 WP_010874686.1 WP_010874686.1 NP_110018.1 WP_010874686.1 WP_010874686.1 WP_010874686.1 WP_010874686.1 WP_010874686.1 WP_010874686.1 WP_010874686.1 WP_010874686.1 WP_010874686.1 WP_010874686.1 WP_010874686.1 WP_010874686.1 WP_010874686.1 WP_010874686.1 WP…
OG0000138 WP_010874697.1 WP_010874697.1 WP_010874697.1 WP_010874697.1 WP_010874697.1 WP_010874697.1 WP_010874697.1 WP_010874697.1 WP_010874697.1 WP_010874697.1 WP_010874697.1 NP_110029.1 WP_010874697.1 WP_010874697.1 WP_010874697.1 WP_010874697.1 WP_010874697.1 WP_010874697.1 WP_010874697.1 WP_010874697.1 WP_010874697.1 WP_010874697.1 WP_010874697.1 WP_010874697.1 WP_010874697.1 WP_010874697.1 WP…
OG0000139 WP_010874702.1 WP_010874702.1 WP_010874702.1 WP_010874702.1 WP_010874702.1 WP_010874702.1 WP_010874702.1 WP_010874702.1 WP_010874702.1 WP_010874702.1 WP_010874702.1 NP_110034.1 WP_010874702.1 WP_010874702.1 WP_010874702.1 WP_010874702.1 WP_010874702.1 WP_010874702.1 WP_010874702.1 WP_010874702.1 WP_010874702.1 WP_010874702.1 WP_010874702.1 WP_010874702.1 WP_010874702.1 WP_010874702.1 WP…
OG0000140 WP_010874704.1 WP_010874704.1 WP_010874704.1 WP_010874704.1 WP_010874704.1 WP_010874704.1 WP_010874704.1 WP_010874704.1 WP_010874704.1 WP_010874704.1 WP_010874704.1 NP_110036.1 WP_010874704.1 WP_010874704.1 WP_010874704.1 WP_010874704.1 WP_010874704.1 WP_010874704.1 WP_010874704.1 WP_010874704.1 WP_010874704.1 WP_010874704.1 WP_010874704.1 WP_010874704.1 WP_010874704.1 WP_010874704.1 WP…
OG0000141 WP_010874705.1 WP_010874705.1 WP_010874705.1 WP_010874705.1 WP_010874705.1 WP_010874705.1 WP_010874705.1 WP_010874705.1 WP_010874705.1 WP_010874705.1 WP_010874705.1 NP_110037.1 WP_010874705.1 WP_010874705.1 WP_010874705.1 WP_010874705.1 WP_010874705.1 WP_010874705.1 WP_010874705.1 WP_010874705.1 WP_010874705.1 WP_010874705.1 WP_010874705.1 WP_010874705.1 WP_010874705.1 WP_086118758.1 WP…
OG0000142 WP_010874706.1 WP_010874706.1 WP_010874706.1 WP_010874706.1 WP_010874706.1 WP_010874706.1 WP_010874706.1 WP_010874706.1 WP_010874706.1 WP_010874706.1 WP_010874706.1 NP_110038.1 WP_010874706.1 WP_010874706.1 WP_010874706.1 WP_010874706.1 WP_010874706.1 WP_010874706.1 WP_010874706.1 WP_010874706.1 WP_010874706.1 WP_010874706.1 WP_010874706.1 WP_010874706.1 WP_010874706.1 WP_010874706.1 WP…
OG0000143 WP_010874710.1 WP_010874710.1 WP_010874710.1 WP_010874710.1 WP_010874710.1 WP_010874710.1 WP_010874710.1 WP_010874710.1 WP_010874710.1 WP_010874710.1 WP_010874710.1 NP_110042.1 WP_010874710.1 WP_010874710.1 WP_010874710.1 WP_010874710.1 WP_010874710.1 WP_010874710.1 WP_010874710.1 WP_010874710.1 WP_010874710.1 WP_010874710.1 WP_010874710.1 WP_010874710.1 WP_010874710.1 WP_010874710.1 WP…
OG0000144 WP_010874730.1 WP_010874730.1 WP_010874730.1 WP_010874730.1 WP_010874730.1 WP_010874730.1 WP_010874730.1 WP_010874730.1 WP_010874730.1 WP_010874730.1 WP_010874730.1 NP_110062.1 WP_010874730.1 WP_010874730.1 WP_010874730.1 WP_010874730.1 WP_010874730.1 WP_010874730.1 WP_010874730.1 WP_010874730.1 WP_010874730.1 WP_010874730.1 WP_010874730.1 WP_010874730.1 WP_010874730.1 WP_010874730.1 WP…
OG0000145 WP_010874731.1 WP_010874731.1 WP_010874731.1 WP_010874731.1 WP_010874731.1 WP_010874731.1 WP_010874731.1 WP_010874731.1 WP_010874731.1 WP_010874731.1 WP_010874731.1 NP_110063.1 WP_010874731.1 WP_010874731.1 WP_010874731.1 WP_010874731.1 WP_010874731.1 WP_010874731.1 WP_010874731.1 WP_010874731.1 WP_010874731.1 WP_010874731.1 WP_010874731.1 WP_010874731.1 WP_010874731.1 WP_010874731.1 WP…
OG0000146 WP_010874735.1 WP_010874735.1 WP_010874735.1 WP_010874735.1 WP_010874735.1 WP_010874735.1 WP_010874735.1 WP_010874735.1 WP_010874735.1 WP_010874735.1 WP_010874735.1 NP_110067.1 WP_010874735.1 WP_010874735.1 WP_010874735.1 WP_010874735.1 WP_010874735.1 WP_010874735.1 WP_010874735.1 WP_010874735.1 WP_010874735.1 WP_010874735.1 WP_010874735.1 WP_010874735.1 WP_010874735.1 WP_010874735.1 WP…
OG0000147 WP_010874736.1 WP_010874736.1 WP_010874736.1 WP_010874736.1 WP_010874736.1 WP_010874736.1 WP_010874736.1 WP_010874736.1 WP_010874736.1 WP_010874736.1 WP_010874736.1 NP_110068.1 WP_010874736.1 WP_010874736.1 WP_010874736.1 WP_010874736.1 WP_010874736.1 WP_010874736.1 WP_010874736.1 WP_010874736.1 WP_010874736.1 WP_010874736.1 WP_010874736.1 WP_010874736.1 WP_010874736.1 WP_010874736.1 WP…
OG0000148 WP_010874737.1 WP_010874737.1 WP_010874737.1 WP_010874737.1 WP_010874737.1 WP_010874737.1 WP_010874737.1 WP_010874737.1 WP_010874737.1 WP_010874737.1 WP_010874737.1 NP_110069.1 WP_010874737.1 WP_010874737.1 WP_010874737.1 WP_010874737.1 WP_010874737.1 WP_010874737.1 WP_010874737.1 WP_010874737.1 WP_010874737.1 WP_010874737.1 WP_010874737.1 WP_010874737.1 WP_010874737.1 WP_010874737.1 WP…
OG0000149 WP_010874738.1 WP_010874738.1 WP_010874738.1 WP_010874738.1 WP_010874738.1 WP_010874738.1 WP_010874738.1 WP_010874738.1 WP_010874738.1 WP_010874738.1 WP_010874738.1 NP_110070.1 WP_010874738.1 WP_010874738.1 WP_010874738.1 WP_010874738.1 WP_010874738.1 WP_010874738.1 WP_010874738.1 WP_010874738.1 WP_010874738.1 WP_010874738.1 WP_010874738.1 WP_010874738.1 WP_010874738.1 WP_010874738.1 WP…
OG0000150 WP_010874739.1 WP_010874739.1 WP_010874739.1 WP_010874739.1 WP_010874739.1 WP_010874739.1 WP_010874739.1 WP_010874739.1 WP_010874739.1 WP_053344140.1 WP_010874739.1 NP_110071.1 WP_010874739.1 WP_010874739.1 WP_010874739.1 WP_010874739.1 WP_010874739.1 WP_010874739.1 WP_010874739.1 WP_010874739.1 WP_010874739.1 WP_010874739.1 WP_010874739.1 WP_010874739.1 WP_010874739.1 WP_010874739.1 WP…
OG0000151 WP_010874742.1 WP_010874742.1 WP_010874742.1 WP_010874742.1 WP_010874742.1 WP_010874742.1 WP_010874742.1 WP_010874742.1 WP_010874742.1 WP_010874742.1 WP_010874742.1 NP_110074.1 WP_010874742.1 WP_010874742.1 WP_010874742.1 WP_010874742.1 WP_010874742.1 WP_010874742.1 WP_010874742.1 WP_010874742.1 WP_010874742.1 WP_010874742.1 WP_010874742.1 WP_010874742.1 WP_010874742.1 WP_010874742.1 WP…
OG0000152 WP_010874743.1 WP_010874743.1 WP_053344012.1 WP_010874743.1 WP_010874743.1 WP_010874743.1 WP_010874743.1 WP_010874743.1 WP_010874743.1 WP_010874743.1 WP_010874743.1 NP_110075.1 WP_010874743.1 WP_010874743.1 WP_010874743.1 WP_010874743.1 WP_010874743.1 WP_010874743.1 WP_010874743.1 WP_053344012.1 WP_053344012.1 WP_010874743.1 WP_010874743.1 WP_010874743.1 WP_010874743.1 WP_010874743.1 WP…
OG0000153 WP_010874747.1 WP_010874747.1 WP_053344014.1 WP_010874747.1 WP_010874747.1 WP_010874747.1 WP_010874747.1 WP_010874747.1 WP_010874747.1 WP_010874747.1 WP_010874747.1 NP_110079.1 WP_010874747.1 WP_038534404.1 WP_010874747.1 WP_010874747.1 WP_010874747.1 WP_010874747.1 WP_010874747.1 WP_010874747.1 WP_010874747.1 WP_010874747.1 WP_010874747.1 WP_010874747.1 WP_010874747.1 WP_010874747.1 WP…
OG0000154 WP_010874748.1 WP_010874748.1 WP_010874748.1 WP_010874748.1 WP_010874748.1 WP_010874748.1 WP_010874748.1 WP_010874748.1 WP_010874748.1 WP_010874748.1 WP_010874748.1 NP_110080.1 WP_010874748.1 WP_010874748.1 WP_010874748.1 WP_010874748.1 WP_010874748.1 WP_010874748.1 WP_010874748.1 WP_010874748.1 WP_010874748.1 WP_010874748.1 WP_010874748.1 WP_010874748.1 WP_010874748.1 WP_010874748.1 WP…
OG0000155 WP_010874749.1 WP_010874749.1 WP_010874749.1 WP_010874749.1 WP_010874749.1 WP_010874749.1 WP_010874749.1 WP_010874749.1 WP_010874749.1 WP_010874749.1 WP_010874749.1 NP_110081.1 WP_010874749.1 WP_010874749.1 WP_010874749.1 WP_010874749.1 WP_010874749.1 WP_010874749.1 WP_010874749.1 WP_010874749.1 WP_010874749.1 WP_010874749.1 WP_010874749.1 WP_010874749.1 WP_010874749.1 WP_010874749.1 WP…
OG0000156 WP_010874759.1 WP_010874759.1 WP_010874759.1 WP_017532918.1 WP_017532918.1 WP_017532918.1 WP_017532918.1 WP_017532918.1 WP_010874759.1 WP_010874759.1 WP_010874759.1 NP_110091.1 WP_010874759.1 WP_017532918.1 WP_010874759.1 WP_017532918.1 WP_010874759.1 WP_010874759.1 WP_010874759.1 WP_010874759.1 WP_010874759.1 WP_010874759.1 WP_010874759.1 WP_010874759.1 WP_010874759.1 WP_017532918.1 WP…
OG0000157 WP_010874762.1 WP_010874762.1 WP_010874762.1 WP_026088353.1 WP_026088353.1 WP_026088353.1 WP_026088353.1 WP_026088353.1 WP_010874762.1 WP_010874762.1 WP_010874762.1 NP_110094.1 WP_010874762.1 WP_026088353.1 WP_010874762.1 WP_026088353.1 WP_010874762.1 WP_010874762.1 WP_010874762.1 WP_010874762.1 WP_010874762.1 WP_010874762.1 WP_010874762.1 WP_010874762.1 WP_010874762.1 WP_026088353.1 WP…
OG0000158 WP_010874773.1 WP_010874773.1 WP_010874773.1 WP_010874773.1 WP_010874773.1 WP_010874773.1 WP_010874773.1 WP_010874773.1 WP_014574974.1 WP_010874773.1 WP_010874773.1 NP_110105.1 WP_010874773.1 WP_010874773.1 WP_010874773.1 WP_010874773.1 WP_010874773.1 WP_010874773.1 WP_010874773.1 WP_010874773.1 WP_010874773.1 WP_010874773.1 WP_010874773.1 WP_010874773.1 WP_010874773.1 WP_010874773.1 WP…
OG0000159 WP_010874777.1 WP_010874777.1 WP_010874777.1 WP_010874777.1 WP_010874777.1 WP_010874777.1 WP_010874777.1 WP_010874777.1 WP_010874777.1 WP_010874777.1 WP_010874777.1 NP_110109.1 WP_010874777.1 WP_010874777.1 WP_010874777.1 WP_010874777.1 WP_010874777.1 WP_010874777.1 WP_010874777.1 WP_010874777.1 WP_010874777.1 WP_010874777.1 WP_010874777.1 WP_010874777.1 WP_010874777.1 WP_010874777.1 WP…
OG0000160 WP_010874779.1 WP_010874779.1 WP_010874779.1 WP_010874779.1 WP_010874779.1 WP_010874779.1 WP_010874779.1 WP_010874779.1 WP_010874779.1 WP_010874779.1 WP_010874779.1 NP_110111.1 WP_010874779.1 WP_010874779.1 WP_010874779.1 WP_010874779.1 WP_010874779.1 WP_010874779.1 WP_010874779.1 WP_010874779.1 WP_010874779.1 WP_010874779.1 WP_010874779.1 WP_010874779.1 WP_010874779.1 WP_010874779.1 WP…
OG0000161 WP_010874780.1 WP_010874780.1 WP_010874780.1 WP_010874780.1 WP_010874780.1 WP_010874780.1 WP_010874780.1 WP_010874780.1 WP_010874780.1 WP_010874780.1 WP_010874780.1 NP_110112.1 WP_010874780.1 WP_010874780.1 WP_010874780.1 WP_010874780.1 WP_010874780.1 WP_010874780.1 WP_010874780.1 WP_010874780.1 WP_010874780.1 WP_010874780.1 WP_010874780.1 WP_010874780.1 WP_010874780.1 WP_010874780.1 WP…
OG0000162 WP_010874781.1 WP_010874781.1 WP_010874781.1 WP_010874781.1 WP_010874781.1 WP_010874781.1 WP_010874781.1 WP_010874781.1 WP_010874781.1 WP_010874781.1 WP_010874781.1 NP_110113.1 WP_010874781.1 WP_010874781.1 WP_010874781.1 WP_010874781.1 WP_010874781.1 WP_010874781.1 WP_010874781.1 WP_010874781.1 WP_010874781.1 WP_010874781.1 WP_010874781.1 WP_010874781.1 WP_010874781.1 WP_010874781.1 WP…
OG0000163 WP_010874786.1 WP_010874786.1 WP_010874786.1 WP_010874786.1 WP_010874786.1 WP_010874786.1 WP_010874786.1 WP_010874786.1 WP_010874786.1 WP_010874786.1 WP_010874786.1 NP_110118.1 WP_010874786.1 WP_010874786.1 WP_010874786.1 WP_010874786.1 WP_010874786.1 WP_010874786.1 WP_010874786.1 WP_010874786.1 WP_010874786.1 WP_010874786.1 WP_010874786.1 WP_010874786.1 WP_010874786.1 WP_010874786.1 WP…
OG0000164 WP_010874790.1 WP_010874790.1 WP_010874790.1 WP_010874790.1 WP_010874790.1 WP_010874790.1 WP_010874790.1 WP_010874790.1 WP_010874790.1 WP_010874790.1 WP_010874790.1 NP_110122.1 WP_010874790.1 WP_010874790.1 WP_010874790.1 WP_010874790.1 WP_010874790.1 WP_010874790.1 WP_010874790.1 WP_010874790.1 WP_010874790.1 WP_010874790.1 WP_010874790.1 WP_010874790.1 WP_010874790.1 WP_010874790.1 WP…
OG0000165 WP_010874802.1 WP_010874802.1 WP_010874802.1 WP_010874802.1 WP_010874802.1 WP_010874802.1 WP_010874802.1 WP_010874802.1 WP_010874802.1 WP_010874802.1 WP_010874802.1 NP_110134.1 WP_010874802.1 WP_010874802.1 WP_010874802.1 WP_010874802.1 WP_010874802.1 WP_010874802.1 WP_010874802.1 WP_010874802.1 WP_010874802.1 WP_010874802.1 WP_010874802.1 WP_010874802.1 WP_010874802.1 WP_010874802.1 WP…
OG0000166 WP_010874805.1 WP_010874805.1 WP_010874805.1 WP_010874805.1 WP_010874805.1 WP_010874805.1 WP_010874805.1 WP_010874805.1 WP_010874805.1 WP_010874805.1 WP_010874805.1 NP_110137.1 WP_010874805.1 WP_010874805.1 WP_010874805.1 WP_010874805.1 WP_010874805.1 WP_086136157.1 WP_086136157.1 WP_010874805.1 WP_010874805.1 WP_098363690.1 WP_010874805.1 WP_010874805.1 WP_010874805.1 WP_010874805.1 WP…
OG0000167 WP_010874817.1 WP_010874817.1 WP_010874817.1 WP_010874817.1 WP_010874817.1 WP_010874817.1 WP_010874817.1 WP_010874817.1 WP_010874817.1 WP_010874817.1 WP_010874817.1 NP_110149.1 WP_010874817.1 WP_010874817.1 WP_010874817.1 WP_010874817.1 WP_010874817.1 WP_010874817.1 WP_010874817.1 WP_010874817.1 WP_010874817.1 WP_010874817.1 WP_010874817.1 WP_010874817.1 WP_010874817.1 WP_010874817.1 WP…
OG0000168 WP_010874825.1 WP_010874825.1 WP_010874825.1 WP_010874825.1 WP_010874825.1 WP_010874825.1 WP_010874825.1 WP_010874825.1 WP_010874825.1 WP_010874825.1 WP_010874825.1 NP_110157.1 WP_010874825.1 WP_010874825.1 WP_010874825.1 WP_010874825.1 WP_010874825.1 WP_010874825.1 WP_010874825.1 WP_010874825.1 WP_010874825.1 WP_010874825.1 WP_010874825.1 WP_010874825.1 WP_010874825.1 WP_010874825.1 WP…
OG0000169 WP_010874827.1 WP_010874827.1 WP_010874827.1 WP_010874827.1 WP_010874827.1 WP_010874827.1 WP_010874827.1 WP_010874827.1 WP_010874827.1 WP_010874827.1 WP_010874827.1 NP_110159.1 WP_010874827.1 WP_010874827.1 WP_010874827.1 WP_010874827.1 WP_010874827.1 WP_010874827.1 WP_010874827.1 WP_010874827.1 WP_010874827.1 WP_010874827.1 WP_010874827.1 WP_010874827.1 WP_010874827.1 WP_010874827.1 WP…
OG0000170 WP_010874828.1 WP_010874828.1 WP_010874828.1 WP_010874828.1 WP_010874828.1 WP_010874828.1 WP_010874828.1 WP_010874828.1 WP_010874828.1 WP_010874828.1 WP_010874828.1 NP_110160.1 WP_010874828.1 WP_010874828.1 WP_010874828.1 WP_010874828.1 WP_010874828.1 WP_010874828.1 WP_010874828.1 WP_010874828.1 WP_010874828.1 WP_010874828.1 WP_010874828.1 WP_010874828.1 WP_010874828.1 WP_010874828.1 WP…
OG0000171 WP_010874829.1 WP_010874829.1 WP_010874829.1 WP_010874829.1 WP_010874829.1 WP_010874829.1 WP_010874829.1 WP_010874829.1 WP_010874829.1 WP_010874829.1 WP_010874829.1 NP_110161.1 WP_010874829.1 WP_010874829.1 WP_010874829.1 WP_010874829.1 WP_010874829.1 WP_010874829.1 WP_010874829.1 WP_010874829.1 WP_010874829.1 WP_010874829.1 WP_010874829.1 WP_010874829.1 WP_010874829.1 WP_010874829.1 WP…
OG0000172 WP_010874831.1 WP_010874831.1 WP_010874831.1 WP_010874831.1 WP_010874831.1 WP_010874831.1 WP_010874831.1 WP_010874831.1 WP_010874831.1 WP_010874831.1 WP_010874831.1 NP_110163.1 WP_010874831.1 WP_010874831.1 WP_010874831.1 WP_010874831.1 WP_010874831.1 WP_010874831.1 WP_010874831.1 WP_010874831.1 WP_010874831.1 WP_010874831.1 WP_010874831.1 WP_010874831.1 WP_010874831.1 WP_010874831.1 WP…
OG0000173 WP_010874832.1 WP_010874832.1 WP_010874832.1 WP_010874832.1 WP_010874832.1 WP_010874832.1 WP_010874832.1 WP_010874832.1 WP_010874832.1 WP_010874832.1 WP_010874832.1 NP_110164.1 WP_010874832.1 WP_010874832.1 WP_010874832.1 WP_010874832.1 WP_010874832.1 WP_010874832.1 WP_010874832.1 WP_010874832.1 WP_010874832.1 WP_010874832.1 WP_010874832.1 WP_010874832.1 WP_010874832.1 WP_010874832.1 WP…
OG0000174 WP_010874833.1 WP_010874833.1 WP_010874833.1 WP_010874833.1 WP_010874833.1 WP_010874833.1 WP_010874833.1 WP_010874833.1 WP_010874833.1 WP_010874833.1 WP_010874833.1 NP_110165.1 WP_010874833.1 WP_010874833.1 WP_010874833.1 WP_010874833.1 WP_010874833.1 WP_010874833.1 WP_010874833.1 WP_010874833.1 WP_010874833.1 WP_010874833.1 WP_010874833.1 WP_010874833.1 WP_010874833.1 WP_010874833.1 WP…
OG0000175 WP_010874834.1 WP_010874834.1 WP_010874834.1 WP_010874834.1 WP_010874834.1 WP_010874834.1 WP_010874834.1 WP_010874834.1 WP_010874834.1 WP_010874834.1 WP_010874834.1 NP_110166.1 WP_010874834.1 WP_010874834.1 WP_010874834.1 WP_010874834.1 WP_010874834.1 WP_010874834.1 WP_010874834.1 WP_010874834.1 WP_010874834.1 WP_010874834.1 WP_010874834.1 WP_010874834.1 WP_010874834.1 WP_010874834.1 WP…
OG0000176 WP_010874835.1 WP_010874835.1 WP_010874835.1 WP_010874835.1 WP_010874835.1 WP_010874835.1 WP_010874835.1 WP_010874835.1 WP_010874835.1 WP_010874835.1 WP_010874835.1 NP_110167.1 WP_010874835.1 WP_010874835.1 WP_010874835.1 WP_010874835.1 WP_010874835.1 WP_010874835.1 WP_010874835.1 WP_010874835.1 WP_010874835.1 WP_010874835.1 WP_010874835.1 WP_010874835.1 WP_010874835.1 WP_010874835.1 WP…
OG0000177 WP_010874837.1 WP_010874837.1 WP_010874837.1 WP_010874837.1 WP_010874837.1 WP_010874837.1 WP_010874837.1 WP_010874837.1 WP_010874837.1 WP_010874837.1 WP_010874837.1 NP_110169.1 WP_010874837.1 WP_010874837.1 WP_010874837.1 WP_010874837.1 WP_010874837.1 WP_010874837.1 WP_010874837.1 WP_010874837.1 WP_010874837.1 WP_010874837.1 WP_010874837.1 WP_010874837.1 WP_010874837.1 WP_010874837.1 WP…
OG0000178 WP_010874838.1 WP_010874838.1 WP_010874838.1 WP_010874838.1 WP_010874838.1 WP_010874838.1 WP_010874838.1 WP_010874838.1 WP_010874838.1 WP_010874838.1 WP_010874838.1 NP_110170.1 WP_010874838.1 WP_010874838.1 WP_010874838.1 WP_010874838.1 WP_010874838.1 WP_010874838.1 WP_010874838.1 WP_010874838.1 WP_010874838.1 WP_010874838.1 WP_010874838.1 WP_010874838.1 WP_010874838.1 WP_010874838.1 WP…
OG0000179 WP_010874840.1 WP_010874840.1 WP_010874840.1 WP_010874840.1 WP_010874840.1 WP_010874840.1 WP_010874840.1 WP_010874840.1 WP_010874840.1 WP_010874840.1 WP_010874840.1 NP_110172.1 WP_010874840.1 WP_010874840.1 WP_010874840.1 WP_010874840.1 WP_010874840.1 WP_010874840.1 WP_010874840.1 WP_010874840.1 WP_010874840.1 WP_010874840.1 WP_010874840.1 WP_010874840.1 WP_010874840.1 WP_010874840.1 WP…
OG0000180 WP_010874844.1 WP_010874844.1 WP_010874844.1 WP_010874844.1 WP_010874844.1 WP_010874844.1 WP_010874844.1 WP_010874844.1 WP_010874844.1 WP_010874844.1 WP_010874844.1 NP_110176.1 WP_010874844.1 WP_010874844.1 WP_010874844.1 WP_010874844.1 WP_010874844.1 WP_010874844.1 WP_010874844.1 WP_010874844.1 WP_010874844.1 WP_010874844.1 WP_010874844.1 WP_010874844.1 WP_010874844.1 WP_010874844.1 WP…
OG0000181 WP_010874846.1 WP_014325564.1 WP_010874846.1 WP_010874846.1 WP_010874846.1 WP_010874846.1 WP_010874846.1 WP_010874846.1 WP_010874846.1 WP_010874846.1 WP_010874846.1 NP_110178.1 WP_010874846.1 WP_010874846.1 WP_010874846.1 WP_010874846.1 WP_010874846.1 WP_010874846.1 WP_010874846.1 WP_010874846.1 WP_010874846.1 WP_010874846.1 WP_014325564.1 WP_010874846.1 WP_010874846.1 WP_010874846.1 WP…
OG0000182 WP_010874850.1 WP_010874850.1 WP_010874850.1 WP_010874850.1 WP_010874850.1 WP_010874850.1 WP_010874850.1 WP_010874850.1 WP_010874850.1 WP_010874850.1 WP_010874850.1 NP_110182.1 WP_010874850.1 WP_010874850.1 WP_010874850.1 WP_010874850.1 WP_010874850.1 WP_010874850.1 WP_010874850.1 WP_010874850.1 WP_010874850.1 WP_010874850.1 WP_010874850.1 WP_010874850.1 WP_010874850.1 WP_010874850.1 WP…
OG0000183 WP_010874855.1 WP_010874855.1 WP_010874855.1 WP_010874855.1 WP_010874855.1 WP_010874855.1 WP_010874855.1 WP_010874855.1 WP_010874855.1 WP_010874855.1 WP_010874855.1 NP_110187.1 WP_010874855.1 WP_010874855.1 WP_010874855.1 WP_010874855.1 WP_010874855.1 WP_010874855.1 WP_010874855.1 WP_010874855.1 WP_010874855.1 WP_010874855.1 WP_010874855.1 WP_010874855.1 WP_010874855.1 WP_010874855.1 WP…
OG0000184 WP_010874860.1 WP_010874860.1 WP_010874860.1 WP_010874860.1 WP_010874860.1 WP_010874860.1 WP_010874860.1 WP_010874860.1 WP_010874860.1 WP_010874860.1 WP_010874860.1 NP_110192.1 WP_010874860.1 WP_010874860.1 WP_010874860.1 WP_010874860.1 WP_010874860.1 WP_010874860.1 WP_010874860.1 WP_010874860.1 WP_010874860.1 WP_010874860.1 WP_010874860.1 WP_010874860.1 WP_010874860.1 WP_010874860.1 WP…
OG0000185 WP_010874862.1 WP_010874862.1 WP_010874862.1 WP_010874862.1 WP_010874862.1 WP_010874862.1 WP_010874862.1 WP_010874862.1 WP_010874862.1 WP_053344145.1 WP_010874862.1 NP_110194.1 WP_010874862.1 WP_010874862.1 WP_010874862.1 WP_010874862.1 WP_010874862.1 WP_010874862.1 WP_010874862.1 WP_086136149.1 WP_010874862.1 WP_010874862.1 WP_010874862.1 WP_010874862.1 WP_010874862.1 WP_010874862.1 WP…
OG0000186 WP_010874869.1 WP_010874869.1 WP_010874869.1 WP_010874869.1 WP_010874869.1 WP_010874869.1 WP_010874869.1 WP_010874869.1 WP_010874869.1 WP_010874869.1 WP_010874869.1 NP_110201.1 WP_010874869.1 WP_010874869.1 WP_010874869.1 WP_010874869.1 WP_010874869.1 WP_010874869.1 WP_010874869.1 WP_010874869.1 WP_010874869.1 WP_010874869.1 WP_010874869.1 WP_010874869.1 WP_010874869.1 WP_010874869.1 WP…
OG0000187 WP_010874873.1 WP_010874873.1 WP_010874873.1 WP_010874873.1 WP_010874873.1 WP_010874873.1 WP_010874873.1 WP_010874873.1 WP_010874873.1 WP_010874873.1 WP_010874873.1 NP_110205.1 WP_010874873.1 WP_010874873.1 WP_010874873.1 WP_010874873.1 WP_010874873.1 WP_010874873.1 WP_010874873.1 WP_010874873.1 WP_010874873.1 WP_010874873.1 WP_010874873.1 WP_010874873.1 WP_010874873.1 WP_010874873.1 WP…
OG0000188 WP_010874877.1 WP_010874877.1 WP_010874877.1 WP_010874877.1 WP_010874877.1 WP_010874877.1 WP_010874877.1 WP_010874877.1 WP_010874877.1 WP_010874877.1 WP_010874877.1 NP_110209.1 WP_010874877.1 WP_010874877.1 WP_010874877.1 WP_010874877.1 WP_010874877.1 WP_010874877.1 WP_010874877.1 WP_010874877.1 WP_010874877.1 WP_010874877.1 WP_010874877.1 WP_010874877.1 WP_010874877.1 WP_010874877.1 WP…
OG0000189 WP_010874882.1 WP_010874882.1 WP_010874882.1 WP_010874882.1 WP_010874882.1 WP_010874882.1 WP_010874882.1 WP_010874882.1 WP_010874882.1 WP_010874882.1 WP_010874882.1 NP_110214.1 WP_010874882.1 WP_010874882.1 WP_010874882.1 WP_010874882.1 WP_010874882.1 WP_010874882.1 WP_010874882.1 WP_010874882.1 WP_010874882.1 WP_010874882.1 WP_010874882.1 WP_010874882.1 WP_010874882.1 WP_010874882.1 WP…
OG0000190 WP_010874886.1 WP_010874886.1 WP_010874886.1 WP_010874886.1 WP_053344127.1 WP_010874886.1 WP_010874886.1 WP_010874886.1 WP_010874886.1 WP_010874886.1 WP_010874886.1 NP_110218.1 WP_010874886.1 WP_010874886.1 WP_010874886.1 WP_010874886.1 WP_010874886.1 WP_010874886.1 WP_010874886.1 WP_010874886.1 WP_010874886.1 WP_010874886.1 WP_010874886.1 WP_010874886.1 WP_010874886.1 WP_010874886.1 WP…
OG0000191 WP_010874887.1 WP_010874887.1 WP_010874887.1 WP_010874887.1 WP_010874887.1 WP_010874887.1 WP_010874887.1 WP_010874887.1 WP_010874887.1 WP_010874887.1 WP_010874887.1 NP_110219.1 WP_010874887.1 WP_010874887.1 WP_010874887.1 WP_010874887.1 WP_010874887.1 WP_010874887.1 WP_010874887.1 WP_010874887.1 WP_010874887.1 WP_010874887.1 WP_010874887.1 WP_010874887.1 WP_010874887.1 WP_010874887.1 WP…
OG0000192 WP_010874891.1 WP_010874891.1 WP_010874891.1 WP_010874891.1 WP_010874891.1 WP_010874891.1 WP_010874891.1 WP_010874891.1 WP_010874891.1 WP_010874891.1 WP_010874891.1 NP_110223.1 WP_010874891.1 WP_010874891.1 WP_010874891.1 WP_010874891.1 WP_010874891.1 WP_010874891.1 WP_010874891.1 WP_010874891.1 WP_010874891.1 WP_010874891.1 WP_010874891.1 WP_010874891.1 WP_098363661.1 WP_010874891.1 WP…
OG0000193 WP_010874892.1 WP_010874892.1 WP_010874892.1 WP_010874892.1 WP_010874892.1 WP_010874892.1 WP_010874892.1 WP_010874892.1 WP_010874892.1 WP_010874892.1 WP_010874892.1 NP_110224.1 WP_010874892.1 WP_010874892.1 WP_010874892.1 WP_010874892.1 WP_010874892.1 WP_010874892.1 WP_010874892.1 WP_010874892.1 WP_010874892.1 WP_010874892.1 WP_010874892.1 WP_010874892.1 WP_010874892.1 WP_010874892.1 WP…
OG0000194 WP_010874895.1 WP_010874895.1 WP_010874895.1 WP_010874895.1 WP_010874895.1 WP_010874895.1 WP_010874895.1 WP_010874895.1 WP_010874895.1 WP_010874895.1 WP_010874895.1 NP_110227.1 WP_010874895.1 WP_010874895.1 WP_010874895.1 WP_010874895.1 WP_010874895.1 WP_010874895.1 WP_010874895.1 WP_010874895.1 WP_010874895.1 WP_010874895.1 WP_010874895.1 WP_010874895.1 WP_010874895.1 WP_010874895.1 WP…
OG0000195 WP_010874902.1 WP_010874902.1 WP_010874902.1 WP_010874902.1 WP_010874902.1 WP_010874902.1 WP_010874902.1 WP_010874902.1 WP_010874902.1 WP_010874902.1 WP_010874902.1 NP_110234.1 WP_010874902.1 WP_010874902.1 WP_010874902.1 WP_010874902.1 WP_010874902.1 WP_010874902.1 WP_010874902.1 WP_010874902.1 WP_010874902.1 WP_010874902.1 WP_010874902.1 WP_010874902.1 WP_010874902.1 WP_010874902.1 WP…
OG0000196 WP_010874905.1 WP_010874905.1 WP_010874905.1 WP_010874905.1 WP_010874905.1 WP_010874905.1 WP_053344046.1 WP_053344046.1 WP_010874905.1 WP_010874905.1 WP_010874905.1 NP_110237.1 WP_010874905.1 WP_010874905.1 WP_010874905.1 WP_010874905.1 WP_010874905.1 WP_010874905.1 WP_010874905.1 WP_010874905.1 WP_010874905.1 WP_010874905.1 WP_010874905.1 WP_010874905.1 WP_010874905.1 WP_010874905.1 WP…
OG0000197 WP_010874906.1 WP_010874906.1 WP_010874906.1 WP_010874906.1 WP_010874906.1 WP_010874906.1 WP_010874906.1 WP_010874906.1 WP_010874906.1 WP_010874906.1 WP_010874906.1 NP_110238.1 WP_010874906.1 WP_010874906.1 WP_010874906.1 WP_010874906.1 WP_010874906.1 WP_010874906.1 WP_010874906.1 WP_010874906.1 WP_010874906.1 WP_010874906.1 WP_010874906.1 WP_010874906.1 WP_010874906.1 WP_010874906.1 WP…
OG0000198 WP_010874907.1 WP_010874907.1 WP_010874907.1 WP_010874907.1 WP_010874907.1 WP_010874907.1 WP_010874907.1 WP_010874907.1 WP_010874907.1 WP_010874907.1 WP_010874907.1 NP_110239.1 WP_010874907.1 WP_010874907.1 WP_010874907.1 WP_010874907.1 WP_010874907.1 WP_010874907.1 WP_010874907.1 WP_010874907.1 WP_010874907.1 WP_010874907.1 WP_010874907.1 WP_010874907.1 WP_010874907.1 WP_010874907.1 WP…
OG0000199 WP_010874908.1 WP_014325597.1 WP_010874908.1 WP_010874908.1 WP_010874908.1 WP_010874908.1 WP_010874908.1 WP_010874908.1 WP_010874908.1 WP_010874908.1 WP_010874908.1 NP_110240.1 WP_010874908.1 WP_010874908.1 WP_010874908.1 WP_010874908.1 WP_010874908.1 WP_010874908.1 WP_010874908.1 WP_010874908.1 WP_010874908.1 WP_010874908.1 WP_014325597.1 WP_010874908.1 WP_010874908.1 WP_010874908.1 WP…
OG0000200 WP_010874909.1 WP_010874909.1 WP_010874909.1 WP_010874909.1 WP_010874909.1 WP_010874909.1 WP_010874909.1 WP_010874909.1 WP_010874909.1 WP_010874909.1 WP_010874909.1 NP_110241.1 WP_010874909.1 WP_010874909.1 WP_010874909.1 WP_010874909.1 WP_010874909.1 WP_010874909.1 WP_010874909.1 WP_010874909.1 WP_010874909.1 WP_010874909.1 WP_010874909.1 WP_010874909.1 WP_010874909.1 WP_010874909.1 WP…
OG0000201 WP_010874911.1 WP_010874911.1 WP_010874911.1 WP_053344108.1 WP_010874911.1 WP_010874911.1 WP_010874911.1 WP_010874911.1 WP_010874911.1 WP_010874911.1 WP_010874911.1 NP_110243.1 WP_010874911.1 WP_010874911.1 WP_010874911.1 WP_010874911.1 WP_010874911.1 WP_010874911.1 WP_010874911.1 WP_010874911.1 WP_010874911.1 WP_010874911.1 WP_010874911.1 WP_010874911.1 WP_010874911.1 WP_010874911.1 WP…
OG0000202 WP_010874915.1 WP_010874915.1 WP_010874915.1 WP_010874915.1 WP_010874915.1 WP_010874915.1 WP_010874915.1 WP_010874915.1 WP_010874915.1 WP_010874915.1 WP_010874915.1 NP_110247.1 WP_010874915.1 WP_010874915.1 WP_010874915.1 WP_010874915.1 WP_010874915.1 WP_010874915.1 WP_010874915.1 WP_010874915.1 WP_010874915.1 WP_010874915.1 WP_010874915.1 WP_010874915.1 WP_010874915.1 WP_010874915.1 WP…
OG0000203 WP_010874917.1 WP_010874917.1 WP_010874917.1 WP_010874917.1 WP_010874917.1 WP_010874917.1 WP_010874917.1 WP_010874917.1 WP_010874917.1 WP_010874917.1 WP_010874917.1 NP_110249.1 WP_010874917.1 WP_038534454.1 WP_010874917.1 WP_010874917.1 WP_010874917.1 WP_010874917.1 WP_010874917.1 WP_010874917.1 WP_010874917.1 WP_010874917.1 WP_010874917.1 WP_010874917.1 WP_010874917.1 WP_010874917.1 WP…
OG0000204 WP_010874918.1 WP_010874918.1 WP_010874918.1 WP_010874918.1 WP_010874918.1 WP_010874918.1 WP_010874918.1 WP_010874918.1 WP_010874918.1 WP_010874918.1 WP_010874918.1 NP_110250.1 WP_010874918.1 WP_010874918.1 WP_010874918.1 WP_010874918.1 WP_010874918.1 WP_010874918.1 WP_010874918.1 WP_010874918.1 WP_010874918.1 WP_010874918.1 WP_010874918.1 WP_010874918.1 WP_010874918.1 WP_010874918.1 WP…
OG0000205 WP_010874920.1 WP_010874920.1 WP_010874920.1 WP_010874920.1 WP_010874920.1 WP_010874920.1 WP_010874920.1 WP_010874920.1 WP_010874920.1 WP_010874920.1 WP_010874920.1 NP_110252.1 WP_010874920.1 WP_010874920.1 WP_053344088.1 WP_010874920.1 WP_010874920.1 WP_010874920.1 WP_010874920.1 WP_010874920.1 WP_010874920.1 WP_010874920.1 WP_010874920.1 WP_010874920.1 WP_010874920.1 WP_010874920.1 WP…
OG0000206 WP_010874927.1 WP_010874927.1 WP_010874927.1 WP_010874927.1 WP_010874927.1 WP_010874927.1 WP_010874927.1 WP_010874927.1 WP_010874927.1 WP_010874927.1 WP_010874927.1 NP_110259.1 WP_010874927.1 WP_010874927.1 WP_010874927.1 WP_010874927.1 WP_010874927.1 WP_010874927.1 WP_010874927.1 WP_010874927.1 WP_086131721.1 WP_010874927.1 WP_010874927.1 WP_010874927.1 WP_010874927.1 WP_010874927.1 WP…
OG0000207 WP_010874929.1 WP_010874929.1 WP_010874929.1 WP_010874929.1 WP_010874929.1 WP_010874929.1 WP_010874929.1 WP_010874929.1 WP_010874929.1 WP_010874929.1 WP_010874929.1 NP_110261.1 WP_010874929.1 WP_010874929.1 WP_010874929.1 WP_010874929.1 WP_010874929.1 WP_010874929.1 WP_010874929.1 WP_010874929.1 WP_010874929.1 WP_010874929.1 WP_010874929.1 WP_010874929.1 WP_010874929.1 WP_010874929.1 WP…
OG0000208 WP_010874931.1 WP_010874931.1 WP_010874931.1 WP_010874931.1 WP_010874931.1 WP_010874931.1 WP_010874931.1 WP_010874931.1 WP_010874931.1 WP_010874931.1 WP_010874931.1 NP_110263.1 WP_010874931.1 WP_010874931.1 WP_010874931.1 WP_010874931.1 WP_010874931.1 WP_010874931.1 WP_010874931.1 WP_010874931.1 WP_010874931.1 WP_010874931.1 WP_010874931.1 WP_010874931.1 WP_010874931.1 WP_010874931.1 WP…
OG0000209 WP_010874934.1 WP_010874934.1 WP_010874934.1 WP_010874934.1 WP_010874934.1 WP_010874934.1 WP_010874934.1 WP_010874934.1 WP_010874934.1 WP_010874934.1 WP_010874934.1 NP_110266.1 WP_010874934.1 WP_010874934.1 WP_010874934.1 WP_010874934.1 WP_010874934.1 WP_010874934.1 WP_010874934.1 WP_010874934.1 WP_010874934.1 WP_010874934.1 WP_010874934.1 WP_010874934.1 WP_010874934.1 WP_010874934.1 WP…
OG0000210 WP_010874938.1 WP_010874938.1 WP_010874938.1 WP_010874938.1 WP_010874938.1 WP_010874938.1 WP_010874938.1 WP_010874938.1 WP_010874938.1 WP_010874938.1 WP_010874938.1 NP_110270.1 WP_010874938.1 WP_010874938.1 WP_010874938.1 WP_010874938.1 WP_010874938.1 WP_010874938.1 WP_010874938.1 WP_010874938.1 WP_010874938.1 WP_010874938.1 WP_010874938.1 WP_010874938.1 WP_010874938.1 WP_010874938.1 WP…
OG0000211 WP_010874950.1 WP_010874950.1 WP_010874950.1 WP_010874950.1 WP_010874950.1 WP_010874950.1 WP_010874950.1 WP_010874950.1 WP_010874950.1 WP_010874950.1 WP_010874950.1 NP_110282.1 WP_010874950.1 WP_010874950.1 WP_010874950.1 WP_010874950.1 WP_010874950.1 WP_010874950.1 WP_010874950.1 WP_010874950.1 WP_010874950.1 WP_010874950.1 WP_010874950.1 WP_010874950.1 WP_010874950.1 WP_010874950.1 WP…
OG0000212 WP_010874951.1 WP_010874951.1 WP_010874951.1 WP_010874951.1 WP_010874951.1 WP_010874951.1 WP_010874951.1 WP_010874951.1 WP_010874951.1 WP_010874951.1 WP_010874951.1 NP_110283.1 WP_010874951.1 WP_010874951.1 WP_010874951.1 WP_010874951.1 WP_010874951.1 WP_010874951.1 WP_010874951.1 WP_010874951.1 WP_010874951.1 WP_010874951.1 WP_010874951.1 WP_010874951.1 WP_010874951.1 WP_010874951.1 WP…
OG0000213 WP_010874952.1 WP_010874952.1 WP_010874952.1 WP_010874952.1 WP_010874952.1 WP_010874952.1 WP_010874952.1 WP_010874952.1 WP_010874952.1 WP_010874952.1 WP_010874952.1 NP_110284.1 WP_010874952.1 WP_010874952.1 WP_010874952.1 WP_010874952.1 WP_010874952.1 WP_010874952.1 WP_010874952.1 WP_010874952.1 WP_010874952.1 WP_010874952.1 WP_010874952.1 WP_010874952.1 WP_010874952.1 WP_010874952.1 WP…
OG0000214 WP_010874954.1 WP_010874954.1 WP_010874954.1 WP_010874954.1 WP_010874954.1 WP_010874954.1 WP_010874954.1 WP_010874954.1 WP_010874954.1 WP_010874954.1 WP_010874954.1 NP_110286.1 WP_010874954.1 WP_010874954.1 WP_010874954.1 WP_010874954.1 WP_010874954.1 WP_010874954.1 WP_010874954.1 WP_010874954.1 WP_010874954.1 WP_010874954.1 WP_010874954.1 WP_010874954.1 WP_010874954.1 WP_010874954.1 WP…
OG0000215 WP_010874955.1 WP_014325627.1 WP_010874955.1 WP_010874955.1 WP_010874955.1 WP_010874955.1 WP_010874955.1 WP_010874955.1 WP_010874955.1 WP_010874955.1 WP_010874955.1 NP_110287.1 WP_010874955.1 WP_010874955.1 WP_010874955.1 WP_010874955.1 WP_010874955.1 WP_010874955.1 WP_010874955.1 WP_010874955.1 WP_010874955.1 WP_010874955.1 WP_014325627.1 WP_010874955.1 WP_010874955.1 WP_010874955.1 WP…
OG0000216 WP_010874956.1 WP_010874956.1 WP_010874956.1 WP_010874956.1 WP_010874956.1 WP_010874956.1 WP_010874956.1 WP_010874956.1 WP_010874956.1 WP_010874956.1 WP_010874956.1 NP_110288.1 WP_010874956.1 WP_010874956.1 WP_010874956.1 WP_010874956.1 WP_010874956.1 WP_010874956.1 WP_010874956.1 WP_010874956.1 WP_010874956.1 WP_010874956.1 WP_010874956.1 WP_010874956.1 WP_010874956.1 WP_010874956.1 WP…
OG0000217 WP_010874959.1 WP_010874959.1 WP_010874959.1 WP_010874959.1 WP_010874959.1 WP_010874959.1 WP_010874959.1 WP_010874959.1 WP_010874959.1 WP_010874959.1 WP_010874959.1 NP_110291.1 WP_010874959.1 WP_010874959.1 WP_010874959.1 WP_010874959.1 WP_010874959.1 WP_010874959.1 WP_010874959.1 WP_010874959.1 WP_010874959.1 WP_010874959.1 WP_010874959.1 WP_010874959.1 WP_010874959.1 WP_010874959.1 WP…
OG0000218 WP_010874960.1 WP_010874960.1 WP_010874960.1 WP_010874960.1 WP_010874960.1 WP_010874960.1 WP_010874960.1 WP_010874960.1 WP_010874960.1 WP_010874960.1 WP_010874960.1 NP_110292.1 WP_010874960.1 WP_010874960.1 WP_010874960.1 WP_010874960.1 WP_010874960.1 WP_010874960.1 WP_010874960.1 WP_010874960.1 WP_010874960.1 WP_010874960.1 WP_010874960.1 WP_010874960.1 WP_010874960.1 WP_010874960.1 WP…
OG0000219 WP_010874962.1 WP_010874962.1 WP_010874962.1 WP_010874962.1 WP_010874962.1 WP_010874962.1 WP_010874962.1 WP_010874962.1 WP_010874962.1 WP_010874962.1 WP_010874962.1 NP_110294.1 WP_010874962.1 WP_010874962.1 WP_010874962.1 WP_010874962.1 WP_010874962.1 WP_010874962.1 WP_010874962.1 WP_010874962.1 WP_010874962.1 WP_010874962.1 WP_010874962.1 WP_010874962.1 WP_010874962.1 WP_010874962.1 WP…
OG0000220 WP_010874963.1 WP_010874963.1 WP_010874963.1 WP_010874963.1 WP_010874963.1 WP_010874963.1 WP_010874963.1 WP_010874963.1 WP_010874963.1 WP_010874963.1 WP_010874963.1 NP_110295.1 WP_010874963.1 WP_010874963.1 WP_010874963.1 WP_010874963.1 WP_010874963.1 WP_010874963.1 WP_010874963.1 WP_010874963.1 WP_010874963.1 WP_010874963.1 WP_010874963.1 WP_010874963.1 WP_010874963.1 WP_010874963.1 WP…
OG0000221 WP_010874964.1 WP_010874964.1 WP_010874964.1 WP_010874964.1 WP_010874964.1 WP_010874964.1 WP_010874964.1 WP_010874964.1 WP_010874964.1 WP_010874964.1 WP_010874964.1 NP_110296.1 WP_010874964.1 WP_010874964.1 WP_010874964.1 WP_010874964.1 WP_010874964.1 WP_010874964.1 WP_010874964.1 WP_010874964.1 WP_010874964.1 WP_010874964.1 WP_010874964.1 WP_010874964.1 WP_010874964.1 WP_010874964.1 WP…
OG0000222 WP_010874965.1 WP_014325630.1 WP_053344022.1 WP_010874965.1 WP_010874965.1 WP_010874965.1 WP_010874965.1 WP_010874965.1 WP_010874965.1 WP_010874965.1 WP_010874965.1 NP_110297.1 WP_010874965.1 WP_010874965.1 WP_010874965.1 WP_010874965.1 WP_010874965.1 WP_010874965.1 WP_010874965.1 WP_053344022.1 WP_053344022.1 WP_010874965.1 WP_010874965.1 WP_010874965.1 WP_010874965.1 WP_010874965.1 WP…
OG0000223 WP_010874966.1 WP_010874966.1 WP_010874966.1 WP_010874966.1 WP_010874966.1 WP_010874966.1 WP_010874966.1 WP_010874966.1 WP_010874966.1 WP_010874966.1 WP_010874966.1 NP_110298.1 WP_010874966.1 WP_010874966.1 WP_010874966.1 WP_010874966.1 WP_010874966.1 WP_010874966.1 WP_010874966.1 WP_010874966.1 WP_010874966.1 WP_010874966.1 WP_010874966.1 WP_010874966.1 WP_010874966.1 WP_010874966.1 WP…
OG0000224 WP_010874967.1 WP_010874967.1 WP_010874967.1 WP_010874967.1 WP_010874967.1 WP_010874967.1 WP_010874967.1 WP_010874967.1 WP_010874967.1 WP_010874967.1 WP_010874967.1 NP_110299.1 WP_010874967.1 WP_010874967.1 WP_010874967.1 WP_010874967.1 WP_010874967.1 WP_010874967.1 WP_010874967.1 WP_010874967.1 WP_010874967.1 WP_010874967.1 WP_010874967.1 WP_010874967.1 WP_010874967.1 WP_010874967.1 WP…
OG0000225 WP_010874974.1 WP_010874974.1 WP_010874974.1 WP_010874974.1 WP_010874974.1 WP_010874974.1 WP_010874974.1 WP_010874974.1 WP_010874974.1 WP_010874974.1 WP_010874974.1 NP_110306.1 WP_010874974.1 WP_010874974.1 WP_010874974.1 WP_010874974.1 WP_010874974.1 WP_010874974.1 WP_010874974.1 WP_010874974.1 WP_010874974.1 WP_010874974.1 WP_010874974.1 WP_010874974.1 WP_010874974.1 WP_010874974.1 WP…
OG0000226 WP_010874978.1 WP_010874978.1 WP_053344024.1 WP_010874978.1 WP_010874978.1 WP_010874978.1 WP_010874978.1 WP_010874978.1 WP_010874978.1 WP_010874978.1 WP_010874978.1 NP_110310.1 WP_053344024.1 WP_010874978.1 WP_010874978.1 WP_010874978.1 WP_010874978.1 WP_010874978.1 WP_010874978.1 WP_053344024.1 WP_053344024.1 WP_010874978.1 WP_010874978.1 WP_010874978.1 WP_053344024.1 WP_010874978.1 WP…
OG0000227 WP_010874979.1 WP_010874979.1 WP_010874979.1 WP_010874979.1 WP_010874979.1 WP_010874979.1 WP_010874979.1 WP_010874979.1 WP_010874979.1 WP_010874979.1 WP_010874979.1 NP_110311.1 WP_010874979.1 WP_010874979.1 WP_010874979.1 WP_010874979.1 WP_010874979.1 WP_010874979.1 WP_010874979.1 WP_010874979.1 WP_010874979.1 WP_010874979.1 WP_010874979.1 WP_010874979.1 WP_010874979.1 WP_086118765.1 WP…
OG0000228 WP_010874981.1 WP_010874981.1 WP_010874981.1 WP_010874981.1 WP_010874981.1 WP_010874981.1 WP_010874981.1 WP_010874981.1 WP_010874981.1 WP_010874981.1 WP_010874981.1 NP_110313.1 WP_010874981.1 WP_010874981.1 WP_010874981.1 WP_010874981.1 WP_010874981.1 WP_010874981.1 WP_010874981.1 WP_010874981.1 WP_010874981.1 WP_010874981.1 WP_010874981.1 WP_010874981.1 WP_010874981.1 WP_010874981.1 WP…
OG0000229 WP_010874986.1 WP_010874986.1 WP_010874986.1 WP_053344111.1 WP_010874986.1 WP_010874986.1 WP_010874986.1 WP_010874986.1 WP_010874986.1 WP_010874986.1 WP_010874986.1 NP_110318.1 WP_010874986.1 WP_010874986.1 WP_010874986.1 WP_010874986.1 WP_010874986.1 WP_010874986.1 WP_010874986.1 WP_010874986.1 WP_010874986.1 WP_010874986.1 WP_010874986.1 WP_010874986.1 WP_010874986.1 WP_010874986.1 WP…
OG0000230 WP_010875005.1 WP_010875005.1 WP_010875005.1 WP_010875005.1 WP_010875005.1 WP_010875005.1 WP_010875005.1 WP_010875005.1 WP_010875005.1 WP_010875005.1 WP_010875005.1 NP_110337.1 WP_010875005.1 WP_010875005.1 WP_010875005.1 WP_010875005.1 WP_010875005.1 WP_010875005.1 WP_010875005.1 WP_010875005.1 WP_010875005.1 WP_010875005.1 WP_010875005.1 WP_010875005.1 WP_010875005.1 WP_010875005.1 WP…
OG0000231 WP_010875007.1 WP_010875007.1 WP_010875007.1 WP_010875007.1 WP_010875007.1 WP_010875007.1 WP_010875007.1 WP_010875007.1 WP_010875007.1 WP_010875007.1 WP_010875007.1 NP_110339.1 WP_010875007.1 WP_010875007.1 WP_010875007.1 WP_010875007.1 WP_010875007.1 WP_010875007.1 WP_010875007.1 WP_010875007.1 WP_010875007.1 WP_010875007.1 WP_010875007.1 WP_010875007.1 WP_010875007.1 WP_010875007.1 WP…
OG0000232 WP_010875013.1 WP_014325664.1 WP_010875013.1 WP_010875013.1 WP_010875013.1 WP_010875013.1 WP_010875013.1 WP_010875013.1 WP_010875013.1 WP_010875013.1 WP_010875013.1 NP_110345.1 WP_010875013.1 WP_038534321.1 WP_010875013.1 WP_010875013.1 WP_010875013.1 WP_010875013.1 WP_010875013.1 WP_010875013.1 WP_010875013.1 WP_010875013.1 WP_010875013.1 WP_010875013.1 WP_010875013.1 WP_010875013.1 WP…
OG0000233 WP_010875015.1 WP_010875015.1 WP_010875015.1 WP_010875015.1 WP_010875015.1 WP_010875015.1 WP_010875015.1 WP_010875015.1 WP_010875015.1 WP_010875015.1 WP_010875015.1 NP_110347.1 WP_010875015.1 WP_010875015.1 WP_010875015.1 WP_010875015.1 WP_010875015.1 WP_010875015.1 WP_010875015.1 WP_010875015.1 WP_010875015.1 WP_010875015.1 WP_010875015.1 WP_010875015.1 WP_010875015.1 WP_010875015.1 WP…
OG0000234 WP_010875017.1 WP_010875017.1 WP_010875017.1 WP_010875017.1 WP_010875017.1 WP_010875017.1 WP_010875017.1 WP_010875017.1 WP_010875017.1 WP_010875017.1 WP_010875017.1 NP_110349.2 WP_010875017.1 WP_010875017.1 WP_010875017.1 WP_010875017.1 WP_010875017.1 WP_010875017.1 WP_010875017.1 WP_010875017.1 WP_010875017.1 WP_010875017.1 WP_010875017.1 WP_010875017.1 WP_010875017.1 WP_010875017.1 WP…
OG0000235 WP_010875019.1 WP_010875019.1 WP_010875019.1 WP_010875019.1 WP_010875019.1 WP_010875019.1 WP_010875019.1 WP_010875019.1 WP_010875019.1 WP_010875019.1 WP_010875019.1 NP_110351.1 WP_010875019.1 WP_010875019.1 WP_010875019.1 WP_010875019.1 WP_010875019.1 WP_010875019.1 WP_010875019.1 WP_010875019.1 WP_010875019.1 WP_010875019.1 WP_010875019.1 WP_010875019.1 WP_010875019.1 WP_010875019.1 WP…
OG0000236 WP_010875022.1 WP_010875022.1 WP_010875022.1 WP_010875022.1 WP_010875022.1 WP_053344182.1 WP_010875022.1 WP_010875022.1 WP_010875022.1 WP_010875022.1 WP_010875022.1 NP_110354.1 WP_010875022.1 WP_010875022.1 WP_010875022.1 WP_010875022.1 WP_010875022.1 WP_010875022.1 WP_010875022.1 WP_010875022.1 WP_010875022.1 WP_010875022.1 WP_010875022.1 WP_010875022.1 WP_010875022.1 WP_010875022.1 WP…
OG0000237 WP_010875023.1 WP_010875023.1 WP_010875023.1 WP_010875023.1 WP_010875023.1 WP_010875023.1 WP_010875023.1 WP_010875023.1 WP_010875023.1 WP_053344151.1 WP_010875023.1 NP_110355.1 WP_010875023.1 WP_038534325.1 WP_010875023.1 WP_010875023.1 WP_010875023.1 WP_010875023.1 WP_010875023.1 WP_010875023.1 WP_010875023.1 WP_010875023.1 WP_010875023.1 WP_010875023.1 WP_010875023.1 WP_010875023.1 WP…
OG0000238 WP_010875025.1 WP_010875025.1 WP_010875025.1 WP_010875025.1 WP_010875025.1 WP_010875025.1 WP_010875025.1 WP_010875025.1 WP_010875025.1 WP_010875025.1 WP_010875025.1 NP_110357.1 WP_010875025.1 WP_010875025.1 WP_010875025.1 WP_010875025.1 WP_010875025.1 WP_010875025.1 WP_010875025.1 WP_010875025.1 WP_010875025.1 WP_010875025.1 WP_010875025.1 WP_010875025.1 WP_010875025.1 WP_010875025.1 WP…
OG0000239 WP_010875027.1 WP_010875027.1 WP_010875027.1 WP_010875027.1 WP_010875027.1 WP_010875027.1 WP_010875027.1 WP_010875027.1 WP_010875027.1 WP_010875027.1 WP_010875027.1 NP_110359.1 WP_010875027.1 WP_010875027.1 WP_010875027.1 WP_010875027.1 WP_010875027.1 WP_010875027.1 WP_010875027.1 WP_010875027.1 WP_010875027.1 WP_010875027.1 WP_010875027.1 WP_010875027.1 WP_010875027.1 WP_010875027.1 WP…
OG0000240 WP_010875032.1 WP_010875032.1 WP_010875032.1 WP_010875032.1 WP_010875032.1 WP_010875032.1 WP_010875032.1 WP_010875032.1 WP_010875032.1 WP_010875032.1 WP_010875032.1 NP_110364.1 WP_010875032.1 WP_010875032.1 WP_010875032.1 WP_010875032.1 WP_010875032.1 WP_010875032.1 WP_010875032.1 WP_010875032.1 WP_010875032.1 WP_010875032.1 WP_010875032.1 WP_010875032.1 WP_010875032.1 WP_010875032.1 WP…
OG0000241 WP_010875036.1 WP_010875036.1 WP_010875036.1 WP_010875036.1 WP_010875036.1 WP_010875036.1 WP_010875036.1 WP_010875036.1 WP_010875036.1 WP_010875036.1 WP_010875036.1 NP_110368.1 WP_010875036.1 WP_010875036.1 WP_053344090.1 WP_010875036.1 WP_010875036.1 WP_010875036.1 WP_010875036.1 WP_010875036.1 WP_010875036.1 WP_010875036.1 WP_010875036.1 WP_010875036.1 WP_010875036.1 WP_010875036.1 WP…
OG0000242 WP_010875037.1 WP_010875037.1 WP_010875037.1 WP_010875037.1 WP_010875037.1 WP_010875037.1 WP_010875037.1 WP_010875037.1 WP_010875037.1 WP_010875037.1 WP_010875037.1 NP_110369.1 WP_010875037.1 WP_010875037.1 WP_010875037.1 WP_010875037.1 WP_010875037.1 WP_010875037.1 WP_010875037.1 WP_010875037.1 WP_010875037.1 WP_010875037.1 WP_010875037.1 WP_010875037.1 WP_010875037.1 WP_010875037.1 WP…
OG0000243 WP_010875038.1 WP_010875038.1 WP_010875038.1 WP_010875038.1 WP_010875038.1 WP_010875038.1 WP_010875038.1 WP_010875038.1 WP_010875038.1 WP_010875038.1 WP_010875038.1 NP_110370.1 WP_010875038.1 WP_010875038.1 WP_010875038.1 WP_010875038.1 WP_010875038.1 WP_010875038.1 WP_010875038.1 WP_010875038.1 WP_010875038.1 WP_010875038.1 WP_010875038.1 WP_010875038.1 WP_010875038.1 WP_010875038.1 WP…
OG0000244 WP_010875039.1 WP_010875039.1 WP_010875039.1 WP_010875039.1 WP_010875039.1 WP_010875039.1 WP_010875039.1 WP_010875039.1 WP_010875039.1 WP_010875039.1 WP_010875039.1 NP_110371.1 WP_010875039.1 WP_010875039.1 WP_010875039.1 WP_010875039.1 WP_010875039.1 WP_010875039.1 WP_010875039.1 WP_010875039.1 WP_010875039.1 WP_010875039.1 WP_010875039.1 WP_010875039.1 WP_010875039.1 WP_010875039.1 WP…
OG0000245 WP_010875044.1 WP_010875044.1 WP_010875044.1 WP_010875044.1 WP_010875044.1 WP_010875044.1 WP_010875044.1 WP_010875044.1 WP_010875044.1 WP_010875044.1 WP_010875044.1 NP_110376.1 WP_010875044.1 WP_010875044.1 WP_010875044.1 WP_010875044.1 WP_010875044.1 WP_010875044.1 WP_010875044.1 WP_010875044.1 WP_010875044.1 WP_010875044.1 WP_010875044.1 WP_010875044.1 WP_010875044.1 WP_010875044.1 WP…
OG0000246 WP_010875045.1 WP_010875045.1 WP_010875045.1 WP_010875045.1 WP_010875045.1 WP_010875045.1 WP_010875045.1 WP_010875045.1 WP_010875045.1 WP_010875045.1 WP_010875045.1 NP_110377.1 WP_010875045.1 WP_010875045.1 WP_010875045.1 WP_010875045.1 WP_010875045.1 WP_010875045.1 WP_010875045.1 WP_010875045.1 WP_010875045.1 WP_010875045.1 WP_010875045.1 WP_010875045.1 WP_010875045.1 WP_010875045.1 WP…
OG0000247 WP_014325278.1 WP_014325278.1 WP_014325278.1 WP_010874358.1 WP_010874358.1 WP_010874358.1 WP_010874358.1 WP_010874358.1 WP_014325278.1 WP_014325278.1 WP_010874358.1 NP_109689.1 WP_014325278.1 WP_010874358.1 WP_014325278.1 WP_010874358.1 WP_014325278.1 WP_014325278.1 WP_014325278.1 WP_014325278.1 WP_014325278.1 WP_010874358.1 WP_014325278.1 WP_010874358.1 WP_014325278.1 WP_010874358.1 WP…
OG0000248 WP_014325280.1 WP_014325280.1 WP_014325280.1 WP_010874362.1 WP_010874362.1 WP_010874362.1 WP_010874362.1 WP_010874362.1 WP_014574839.1 WP_014325280.1 WP_010874362.1 NP_109693.1 WP_014325280.1 WP_010874362.1 WP_014325280.1 WP_010874362.1 WP_014574839.1 WP_014325280.1 WP_014325280.1 WP_014325280.1 WP_014325280.1 WP_010874362.1 WP_014325280.1 WP_010874362.1 WP_014325280.1 WP_010874362.1 WP…
OG0000249 WP_014325281.1 WP_014325281.1 WP_014325281.1 WP_010874365.1 WP_010874365.1 WP_010874365.1 WP_010874365.1 WP_010874365.1 WP_014325281.1 WP_014325281.1 WP_010874365.1 NP_109696.1 WP_014325281.1 WP_010874365.1 WP_014325281.1 WP_010874365.1 WP_014325281.1 WP_014325281.1 WP_014325281.1 WP_014325281.1 WP_014325281.1 WP_010874365.1 WP_014325281.1 WP_010874365.1 WP_014325281.1 WP_010874365.1 WP…
OG0000250 WP_014325283.1 WP_014325283.1 WP_014325283.1 WP_038534336.1 WP_038534336.1 WP_038534336.1 WP_038534336.1 WP_038534336.1 WP_014325283.1 WP_014325283.1 WP_010874370.1 NP_109701.1 WP_014325283.1 WP_038534336.1 WP_014325283.1 WP_038534336.1 WP_014325283.1 WP_014325283.1 WP_014325283.1 WP_014325283.1 WP_014325283.1 WP_010874370.1 WP_014325283.1 WP_010874370.1 WP_014325283.1 WP_038534336.1 WP…
OG0000251 WP_014325284.1 WP_014325284.1 WP_014325284.1 WP_010874372.1 WP_010874372.1 WP_010874372.1 WP_010874372.1 WP_010874372.1 WP_014325284.1 WP_014325284.1 WP_010874372.1 NP_109703.1 WP_014325284.1 WP_010874372.1 WP_014325284.1 WP_010874372.1 WP_014325284.1 WP_014325284.1 WP_014325284.1 WP_014325284.1 WP_014325284.1 WP_010874372.1 WP_014325284.1 WP_010874372.1 WP_014325284.1 WP_010874372.1 WP…
OG0000252 WP_014325285.1 WP_014325285.1 WP_053343992.1 WP_010874374.1 WP_010874374.1 WP_010874374.1 WP_010874374.1 WP_010874374.1 WP_014325285.1 WP_014325285.1 WP_010874374.1 NP_109705.1 WP_053343992.1 WP_010874374.1 WP_014325285.1 WP_010874374.1 WP_014325285.1 WP_014325285.1 WP_014325285.1 WP_053343992.1 WP_053343992.1 WP_010874374.1 WP_014325285.1 WP_010874374.1 WP_053343992.1 WP_010874374.1 WP…
OG0000253 WP_014325286.1 WP_014325286.1 WP_014325286.1 WP_010874375.1 WP_010874375.1 WP_010874375.1 WP_010874375.1 WP_010874375.1 WP_014325286.1 WP_014325286.1 WP_010874375.1 NP_109706.1 WP_014325286.1 WP_010874375.1 WP_014325286.1 WP_010874375.1 WP_014325286.1 WP_014325286.1 WP_014325286.1 WP_014325286.1 WP_014325286.1 WP_010874375.1 WP_086138790.1 WP_010874375.1 WP_014325286.1 WP_010874375.1 WP…
OG0000254 WP_014325287.1 WP_014325287.1 WP_014325287.1 WP_014325287.1 WP_014325287.1 WP_053344174.1 WP_014325287.1 WP_014325287.1 WP_014325287.1 WP_014325287.1 WP_014325287.1 NP_109707.1 WP_014325287.1 WP_014325287.1 WP_014325287.1 WP_014325287.1 WP_014325287.1 WP_014325287.1 WP_014325287.1 WP_014325287.1 WP_014325287.1 WP_014325287.1 WP_014325287.1 WP_014325287.1 WP_014325287.1 WP_014325287.1 WP…
OG0000255 WP_014325288.1 WP_014325288.1 WP_014325288.1 WP_010874377.1 WP_010874377.1 WP_010874377.1 WP_010874377.1 WP_010874377.1 WP_014325288.1 WP_053344129.1 WP_010874377.1 NP_109708.1 WP_014325288.1 WP_010874377.1 WP_053344065.1 WP_010874377.1 WP_014325288.1 WP_014325288.1 WP_014325288.1 WP_014325288.1 WP_014325288.1 WP_010874377.1 WP_014325288.1 WP_010874377.1 WP_014325288.1 WP_010874377.1 WP…
OG0000256 WP_014325290.1 WP_014325290.1 WP_014325290.1 WP_010874380.1 WP_010874380.1 WP_010874380.1 WP_010874380.1 WP_010874380.1 WP_014325290.1 WP_014325290.1 WP_010874380.1 NP_109711.1 WP_014325290.1 WP_010874380.1 WP_014325290.1 WP_010874380.1 WP_014325290.1 WP_014325290.1 WP_014325290.1 WP_014325290.1 WP_014325290.1 WP_010874380.1 WP_014325290.1 WP_010874380.1 WP_014325290.1 WP_010874380.1 WP…
OG0000257 WP_014325292.1 WP_014325292.1 WP_014325292.1 WP_010874382.1 WP_010874382.1 WP_010874382.1 WP_010874382.1 WP_010874382.1 WP_014325292.1 WP_014325292.1 WP_010874382.1 NP_109713.1 WP_014325292.1 WP_010874382.1 WP_014325292.1 WP_010874382.1 WP_014325292.1 WP_014325292.1 WP_014325292.1 WP_014325292.1 WP_014325292.1 WP_010874382.1 WP_014325292.1 WP_010874382.1 WP_014325292.1 WP_010874382.1 WP…
OG0000258 WP_014325294.1 WP_014325294.1 WP_014325294.1 WP_010874384.1 WP_010874384.1 WP_010874384.1 WP_010874384.1 WP_010874384.1 WP_014325294.1 WP_014325294.1 WP_010874384.1 NP_109715.1 WP_014325294.1 WP_010874384.1 WP_014325294.1 WP_010874384.1 WP_014325294.1 WP_014325294.1 WP_014325294.1 WP_014325294.1 WP_014325294.1 WP_010874384.1 WP_014325294.1 WP_010874384.1 WP_014325294.1 WP_010874384.1 WP…
OG0000259 WP_014325295.1 WP_014325295.1 WP_014325295.1 WP_010874385.1 WP_010874385.1 WP_010874385.1 WP_010874385.1 WP_010874385.1 WP_014325295.1 WP_014325295.1 WP_010874385.1 NP_109716.1 WP_014325295.1 WP_010874385.1 WP_014325295.1 WP_010874385.1 WP_014325295.1 WP_014325295.1 WP_014325295.1 WP_014325295.1 WP_014325295.1 WP_010874385.1 WP_014325295.1 WP_010874385.1 WP_014325295.1 WP_010874385.1 WP…
OG0000260 WP_014325298.1 WP_014325298.1 WP_014325298.1 WP_038534340.1 WP_038534340.1 WP_038534340.1 WP_010874393.1 WP_010874393.1 WP_014325298.1 WP_014325298.1 WP_010874393.1 NP_109724.1 WP_014325298.1 WP_038534340.1 WP_014325298.1 WP_010874393.1 WP_014325298.1 WP_014325298.1 WP_014325298.1 WP_014325298.1 WP_014325298.1 WP_010874393.1 WP_014325298.1 WP_010874393.1 WP_014325298.1 WP_010874393.1 WP…
OG0000261 WP_014325305.1 WP_014325305.1 WP_014325305.1 WP_015344865.1 WP_015344865.1 WP_015344865.1 WP_015344865.1 WP_015344865.1 WP_014325305.1 WP_014325305.1 WP_015344865.1 NP_109731.1 WP_014325305.1 WP_015344865.1 WP_014325305.1 WP_015344865.1 WP_014325305.1 WP_014325305.1 WP_014325305.1 WP_014325305.1 WP_014325305.1 WP_015344865.1 WP_014325305.1 WP_015344865.1 WP_014325305.1 WP_015344865.1 WP…
OG0000262 WP_014325306.1 WP_014325306.1 WP_014325306.1 WP_014325306.1 WP_014325306.1 WP_014325306.1 WP_014325306.1 WP_014325306.1 WP_014325306.1 WP_014325306.1 WP_014325306.1 NP_109732.1 WP_014325306.1 WP_014325306.1 WP_014325306.1 WP_014325306.1 WP_014325306.1 WP_014325306.1 WP_014325306.1 WP_014325306.1 WP_014325306.1 WP_014325306.1 WP_014325306.1 WP_014325306.1 WP_014325306.1 WP_014325306.1 WP…
OG0000263 WP_014325308.1 WP_014325308.1 WP_014325308.1 WP_053344030.1 WP_053344030.1 WP_053344030.1 WP_053344030.1 WP_053344030.1 WP_014325308.1 WP_014325308.1 WP_010874406.1 NP_109737.1 WP_014325308.1 WP_038534343.1 WP_014325308.1 WP_053344030.1 WP_014325308.1 WP_014325308.1 WP_014325308.1 WP_014325308.1 WP_014325308.1 WP_010874406.1 WP_014325308.1 WP_010874406.1 WP_014325308.1 WP_053344030.1 WP…
OG0000264 WP_014325310.1 WP_014325310.1 WP_014325310.1 WP_015344867.1 WP_015344867.1 WP_015344867.1 WP_015344867.1 WP_015344867.1 WP_014325310.1 WP_014325310.1 WP_015344867.1 NP_109739.1 WP_014325310.1 WP_015344867.1 WP_014325310.1 WP_015344867.1 WP_014325310.1 WP_014325310.1 WP_014325310.1 WP_014325310.1 WP_014325310.1 WP_015344867.1 WP_014325310.1 WP_015344867.1 WP_014325310.1 WP_015344867.1 WP…
OG0000265 WP_014325311.1 WP_014325311.1 WP_053343994.1 WP_010874409.1 WP_010874409.1 WP_010874409.1 WP_010874409.1 WP_010874409.1 WP_014325311.1 WP_014325311.1 WP_010874409.1 NP_109740.1 WP_014325311.1 WP_010874409.1 WP_014325311.1 WP_010874409.1 WP_014325311.1 WP_014325311.1 WP_014325311.1 WP_014325311.1 WP_014325311.1 WP_010874409.1 WP_014325311.1 WP_010874409.1 WP_014325311.1 WP_010874409.1 WP…
OG0000266 WP_014325312.1 WP_014325312.1 WP_014325312.1 WP_010874411.1 WP_010874411.1 WP_010874411.1 WP_010874411.1 WP_010874411.1 WP_014325312.1 WP_014325312.1 WP_010874411.1 NP_109742.1 WP_014325312.1 WP_010874411.1 WP_014325312.1 WP_010874411.1 WP_014325312.1 WP_014325312.1 WP_014325312.1 WP_014325312.1 WP_014325312.1 WP_010874411.1 WP_014325312.1 WP_010874411.1 WP_014325312.1 WP_010874411.1 WP…
OG0000267 WP_014325313.1 WP_014325313.1 WP_014325313.1 WP_014325313.1 WP_014325313.1 WP_014325313.1 WP_014325313.1 WP_014325313.1 WP_014325313.1 WP_053344130.1 WP_010874414.1 NP_109745.1 WP_014325313.1 WP_014325313.1 WP_014325313.1 WP_014325313.1 WP_014325313.1 WP_014325313.1 WP_014325313.1 WP_014325313.1 WP_014325313.1 WP_010874414.1 WP_014325313.1 WP_010874414.1 WP_014325313.1 WP_014325313.1 WP…
OG0000268 WP_014325314.1 WP_014325314.1 WP_014325314.1 WP_010874415.1 WP_010874415.1 WP_010874415.1 WP_010874415.1 WP_010874415.1 WP_014325314.1 WP_014325314.1 WP_010874415.1 NP_109746.1 WP_014325314.1 WP_010874415.1 WP_014325314.1 WP_010874415.1 WP_014325314.1 WP_014325314.1 WP_014325314.1 WP_014325314.1 WP_014325314.1 WP_010874415.1 WP_014325314.1 WP_010874415.1 WP_014325314.1 WP_010874415.1 WP…
OG0000269 WP_014325316.1 WP_014325316.1 WP_014325316.1 WP_017532941.1 WP_017532941.1 WP_017532941.1 WP_017532941.1 WP_017532941.1 WP_014325316.1 WP_014325316.1 WP_010874419.1 NP_109750.1 WP_014325316.1 WP_017532941.1 WP_014325316.1 WP_017532941.1 WP_014325316.1 WP_014325316.1 WP_014325316.1 WP_014325316.1 WP_014325316.1 WP_010874419.1 WP_014325316.1 WP_017532941.1 WP_014325316.1 WP_017532941.1 WP…
OG0000270 WP_014325318.1 WP_014325318.1 WP_014325318.1 WP_010874421.1 WP_010874421.1 WP_010874421.1 WP_010874421.1 WP_010874421.1 WP_014325318.1 WP_014325318.1 WP_010874421.1 NP_109752.1 WP_014325318.1 WP_010874421.1 WP_014325318.1 WP_010874421.1 WP_014325318.1 WP_014325318.1 WP_014325318.1 WP_014325318.1 WP_014325318.1 WP_010874421.1 WP_014325318.1 WP_010874421.1 WP_014325318.1 WP_010874421.1 WP…
OG0000271 WP_014325319.1 WP_014325319.1 WP_014325319.1 WP_010874423.1 WP_010874423.1 WP_010874423.1 WP_010874423.1 WP_010874423.1 WP_014325319.1 WP_014325319.1 WP_010874423.1 NP_109754.1 WP_014325319.1 WP_010874423.1 WP_014325319.1 WP_010874423.1 WP_014325319.1 WP_014325319.1 WP_014325319.1 WP_014325319.1 WP_014325319.1 WP_010874423.1 WP_014325319.1 WP_010874423.1 WP_014325319.1 WP_010874423.1 WP…
OG0000272 WP_014325320.1 WP_014325320.1 WP_014325320.1 WP_010874424.1 WP_010874424.1 WP_010874424.1 WP_010874424.1 WP_010874424.1 WP_014325320.1 WP_014325320.1 WP_010874424.1 NP_109755.1 WP_014325320.1 WP_010874424.1 WP_014325320.1 WP_010874424.1 WP_014325320.1 WP_014325320.1 WP_014325320.1 WP_014325320.1 WP_014325320.1 WP_010874424.1 WP_014325320.1 WP_010874424.1 WP_014325320.1 WP_010874424.1 WP…
OG0000273 WP_014325323.1 WP_014325323.1 WP_014325323.1 WP_010874434.1 WP_010874434.1 WP_010874434.1 WP_010874434.1 WP_010874434.1 WP_014325323.1 WP_014325323.1 WP_010874434.1 NP_109765.1 WP_014325323.1 WP_010874434.1 WP_014325323.1 WP_010874434.1 WP_014325323.1 WP_014325323.1 WP_014325323.1 WP_014325323.1 WP_014325323.1 WP_010874434.1 WP_014325323.1 WP_010874434.1 WP_014325323.1 WP_010874434.1 WP…
OG0000274 WP_014325324.1 WP_014325324.1 WP_014325324.1 WP_010874435.1 WP_010874435.1 WP_010874435.1 WP_010874435.1 WP_010874435.1 WP_014325324.1 WP_014325324.1 WP_010874435.1 NP_109766.1 WP_014325324.1 WP_010874435.1 WP_014325324.1 WP_010874435.1 WP_014325324.1 WP_014325324.1 WP_014325324.1 WP_014325324.1 WP_014325324.1 WP_010874435.1 WP_014325324.1 WP_010874435.1 WP_014325324.1 WP_010874435.1 WP…
OG0000275 WP_014325325.1 WP_014325325.1 WP_014325325.1 WP_010874436.1 WP_010874436.1 WP_010874436.1 WP_010874436.1 WP_010874436.1 WP_014325325.1 WP_014325325.1 WP_010874436.1 NP_109767.1 WP_014325325.1 WP_010874436.1 WP_014325325.1 WP_010874436.1 WP_014325325.1 WP_014325325.1 WP_014325325.1 WP_014325325.1 WP_014325325.1 WP_010874436.1 WP_014325325.1 WP_010874436.1 WP_014325325.1 WP_010874436.1 WP…
OG0000276 WP_014325327.1 WP_014325327.1 WP_014325327.1 WP_010874439.1 WP_010874439.1 WP_010874439.1 WP_010874439.1 WP_010874439.1 WP_014325327.1 WP_014325327.1 WP_010874439.1 NP_109770.1 WP_014325327.1 WP_010874439.1 WP_014325327.1 WP_010874439.1 WP_014325327.1 WP_014325327.1 WP_014325327.1 WP_014325327.1 WP_014325327.1 WP_010874439.1 WP_014325327.1 WP_010874439.1 WP_014325327.1 WP_010874439.1 WP…
OG0000277 WP_014325330.1 WP_014325330.1 WP_014325330.1 WP_010874444.1 WP_010874444.1 WP_010874444.1 WP_010874444.1 WP_010874444.1 WP_014325330.1 WP_014325330.1 WP_010874444.1 NP_109775.1 WP_014325330.1 WP_010874444.1 WP_014325330.1 WP_010874444.1 WP_014325330.1 WP_014325330.1 WP_014325330.1 WP_014325330.1 WP_014325330.1 WP_010874444.1 WP_014325330.1 WP_010874444.1 WP_014325330.1 WP_010874444.1 WP…
OG0000278 WP_014325354.1 WP_014325354.1 WP_014325354.1 WP_053344094.1 WP_010874472.1 WP_010874472.1 WP_010874472.1 WP_010874472.1 WP_014325354.1 WP_014325354.1 WP_010874472.1 NP_109803.1 WP_014325354.1 WP_038534360.1 WP_014325354.1 WP_010874472.1 WP_014325354.1 WP_014325354.1 WP_014325354.1 WP_014325354.1 WP_014325354.1 WP_010874472.1 WP_014325354.1 WP_010874472.1 WP_014325354.1 WP_010874472.1 WP…
OG0000279 WP_014325356.1 WP_014325356.1 WP_014325356.1 WP_010874477.1 WP_010874477.1 WP_010874477.1 WP_010874477.1 WP_010874477.1 WP_014325356.1 WP_014325356.1 WP_010874477.1 NP_109808.1 WP_014325356.1 WP_010874477.1 WP_014325356.1 WP_010874477.1 WP_014325356.1 WP_014325356.1 WP_014325356.1 WP_014325356.1 WP_014325356.1 WP_010874477.1 WP_014325356.1 WP_010874477.1 WP_014325356.1 WP_010874477.1 WP…
OG0000280 WP_014325358.1 WP_014325358.1 WP_014325358.1 WP_010874480.1 WP_010874480.1 WP_010874480.1 WP_010874480.1 WP_010874480.1 WP_014325358.1 WP_014325358.1 WP_010874480.1 NP_109811.1 WP_014325358.1 WP_010874480.1 WP_014325358.1 WP_010874480.1 WP_014325358.1 WP_014325358.1 WP_014325358.1 WP_014325358.1 WP_014325358.1 WP_010874480.1 WP_014325358.1 WP_010874480.1 WP_014325358.1 WP_010874480.1 WP…
OG0000281 WP_014325374.1 WP_014325374.1 WP_014325374.1 WP_017532858.1 WP_017532858.1 WP_017532858.1 WP_017532858.1 WP_017532858.1 WP_014325374.1 WP_014325374.1 WP_010874502.1 NP_109833.1 WP_014325374.1 WP_017532858.1 WP_014325374.1 WP_017532858.1 WP_014325374.1 WP_014325374.1 WP_014325374.1 WP_014325374.1 WP_014325374.1 WP_010874502.1 WP_014325374.1 WP_010874502.1 WP_014325374.1 WP_017532858.1 WP…
OG0000282 WP_014325379.1 WP_014325379.1 WP_014325379.1 WP_010874508.1 WP_010874508.1 WP_010874508.1 WP_010874508.1 WP_010874508.1 WP_014325379.1 WP_014325379.1 WP_010874508.1 NP_109839.1 WP_014325379.1 WP_010874508.1 WP_014325379.1 WP_010874508.1 WP_014325379.1 WP_014325379.1 WP_014325379.1 WP_014325379.1 WP_014325379.1 WP_010874508.1 WP_014325379.1 WP_010874508.1 WP_014325379.1 WP_010874508.1 WP…
OG0000283 WP_014325382.1 WP_014325382.1 WP_014325382.1 WP_010874512.1 WP_010874512.1 WP_010874512.1 WP_010874512.1 WP_010874512.1 WP_014325382.1 WP_014325382.1 WP_010874512.1 NP_109843.1 WP_014325382.1 WP_010874512.1 WP_014325382.1 WP_017532912.1 WP_014325382.1 WP_014325382.1 WP_014325382.1 WP_014325382.1 WP_014325382.1 WP_010874512.1 WP_014325382.1 WP_010874512.1 WP_014325382.1 WP_010874512.1 WP…
OG0000284 WP_014325384.1 WP_014325384.1 WP_014325384.1 WP_010874518.1 WP_010874518.1 WP_010874518.1 WP_010874518.1 WP_010874518.1 WP_014325384.1 WP_014325384.1 WP_010874518.1 NP_109849.1 WP_014325384.1 WP_010874518.1 WP_014325384.1 WP_010874518.1 WP_014325384.1 WP_014325384.1 WP_014325384.1 WP_014325384.1 WP_014325384.1 WP_010874518.1 WP_014325384.1 WP_010874518.1 WP_014325384.1 WP_010874518.1 WP…
OG0000285 WP_014325387.1 WP_014325387.1 WP_014325387.1 WP_010874523.1 WP_010874523.1 WP_010874523.1 WP_010874523.1 WP_010874523.1 WP_014325387.1 WP_014325387.1 WP_010874523.1 NP_109854.1 WP_014325387.1 WP_010874523.1 WP_014325387.1 WP_010874523.1 WP_014325387.1 WP_014325387.1 WP_014325387.1 WP_014325387.1 WP_014325387.1 WP_010874523.1 WP_014325387.1 WP_010874523.1 WP_014325387.1 WP_010874523.1 WP…
OG0000286 WP_014325390.1 WP_014325390.1 WP_014325390.1 WP_010874540.1 WP_010874540.1 WP_010874540.1 WP_010874540.1 WP_010874540.1 WP_014325390.1 WP_014325390.1 WP_010874540.1 NP_109871.1 WP_014325390.1 WP_010874540.1 WP_014325390.1 WP_010874540.1 WP_014325390.1 WP_014325390.1 WP_014325390.1 WP_014325390.1 WP_014325390.1 WP_010874540.1 WP_014325390.1 WP_010874540.1 WP_014325390.1 WP_010874540.1 WP…
OG0000287 WP_014325391.1 WP_014325391.1 WP_014325391.1 WP_015344889.1 WP_015344889.1 WP_015344889.1 WP_015344889.1 WP_015344889.1 WP_014325391.1 WP_014325391.1 WP_015344889.1 NP_109872.1 WP_014325391.1 WP_015344889.1 WP_014325391.1 WP_015344889.1 WP_014325391.1 WP_014325391.1 WP_014325391.1 WP_014325391.1 WP_014325391.1 WP_015344889.1 WP_014325391.1 WP_015344889.1 WP_014325391.1 WP_015344889.1 WP…
OG0000288 WP_014325393.1 WP_014325393.1 WP_014325393.1 WP_014325393.1 WP_014325393.1 WP_014325393.1 WP_014325393.1 WP_014325393.1 WP_014325393.1 WP_014325393.1 WP_014325393.1 NP_109879.1 WP_014325393.1 WP_014325393.1 WP_014325393.1 WP_014325393.1 WP_014325393.1 WP_014325393.1 WP_014325393.1 WP_014325393.1 WP_014325393.1 WP_014325393.1 WP_014325393.1 WP_014325393.1 WP_014325393.1 WP_014325393.1 WP…
OG0000289 WP_014325394.1 WP_014325394.1 WP_014325394.1 WP_010874554.1 WP_010874554.1 WP_010874554.1 WP_010874554.1 WP_010874554.1 WP_014325394.1 WP_014325394.1 WP_010874554.1 NP_109885.1 WP_014325394.1 WP_010874554.1 WP_014325394.1 WP_010874554.1 WP_014325394.1 WP_014325394.1 WP_014325394.1 WP_014325394.1 WP_014325394.1 WP_010874554.1 WP_014325394.1 WP_086132716.1 WP_014325394.1 WP_010874554.1 WP…
OG0000290 WP_014325402.1 WP_014325402.1 WP_014325402.1 WP_017532868.1 WP_017532868.1 WP_017532868.1 WP_017532868.1 WP_017532868.1 WP_014325402.1 WP_014325402.1 WP_014325402.1 NP_109895.1 WP_014325402.1 WP_017532868.1 WP_014325402.1 WP_017532868.1 WP_014325402.1 WP_014325402.1 WP_014325402.1 WP_014325402.1 WP_014325402.1 WP_014325402.1 WP_014325402.1 WP_014325402.1 WP_014325402.1 WP_017532868.1 WP…
OG0000291 WP_014325403.1 WP_014325403.1 WP_014325403.1 WP_010874565.1 WP_010874565.1 WP_010874565.1 WP_010874565.1 WP_010874565.1 WP_014325403.1 WP_014325403.1 WP_010874565.1 NP_109896.1 WP_014325403.1 WP_010874565.1 WP_014325403.1 WP_010874565.1 WP_014325403.1 WP_014325403.1 WP_014325403.1 WP_014325403.1 WP_014325403.1 WP_010874565.1 WP_014325403.1 WP_010874565.1 WP_014325403.1 WP_010874565.1 WP…
OG0000292 WP_014325410.1 WP_014325410.1 WP_014325410.1 WP_014325410.1 WP_014325410.1 WP_014325410.1 WP_014325410.1 WP_014325410.1 WP_014325410.1 WP_014325410.1 WP_014325410.1 NP_109913.1 WP_014325410.1 WP_014325410.1 WP_014325410.1 WP_014325410.1 WP_014325410.1 WP_014325410.1 WP_014325410.1 WP_014325410.1 WP_014325410.1 WP_014325410.1 WP_014325410.1 WP_014325410.1 WP_014325410.1 WP_014325410.1 WP…
OG0000293 WP_014325411.1 WP_014325411.1 WP_014325411.1 WP_010874583.1 WP_010874583.1 WP_010874583.1 WP_010874583.1 WP_010874583.1 WP_014325411.1 WP_014325411.1 WP_010874583.1 NP_109914.1 WP_014325411.1 WP_010874583.1 WP_014325411.1 WP_010874583.1 WP_014325411.1 WP_014325411.1 WP_014325411.1 WP_014325411.1 WP_014325411.1 WP_010874583.1 WP_014325411.1 WP_010874583.1 WP_014325411.1 WP_010874583.1 WP…
OG0000294 WP_014325412.1 WP_014325412.1 WP_014325412.1 WP_017532949.1 WP_017532949.1 WP_017532949.1 WP_017532949.1 WP_017532949.1 WP_014325412.1 WP_014325412.1 WP_014325412.1 NP_109920.1 WP_014325412.1 WP_017532949.1 WP_014325412.1 WP_017532949.1 WP_014325412.1 WP_014325412.1 WP_014325412.1 WP_014325412.1 WP_014325412.1 WP_014325412.1 WP_014325412.1 WP_014325412.1 WP_014325412.1 WP_017532949.1 WP…
OG0000295 WP_014325414.1 WP_014325414.1 WP_014325414.1 WP_017532948.1 WP_017532948.1 WP_017532948.1 WP_017532948.1 WP_017532948.1 WP_014574915.1 WP_014325414.1 WP_010874593.1 NP_109924.1 WP_014325414.1 WP_038534381.1 WP_014325414.1 WP_017532948.1 WP_014325414.1 WP_014325414.1 WP_014325414.1 WP_014325414.1 WP_014325414.1 WP_010874593.1 WP_014325414.1 WP_017532948.1 WP_014325414.1 WP_017532948.1 WP…
OG0000296 WP_014325415.1 WP_014325415.1 WP_014325415.1 WP_010874597.1 WP_010874597.1 WP_010874597.1 WP_010874597.1 WP_010874597.1 WP_014325415.1 WP_014325415.1 WP_010874597.1 NP_109928.1 WP_014325415.1 WP_010874597.1 WP_014325415.1 WP_010874597.1 WP_014325415.1 WP_014325415.1 WP_014325415.1 WP_014325415.1 WP_014325415.1 WP_010874597.1 WP_014325415.1 WP_010874597.1 WP_014325415.1 WP_010874597.1 WP…
OG0000297 WP_014325417.1 WP_014325417.1 WP_014325417.1 WP_014325417.1 WP_014325417.1 WP_014325417.1 WP_014325417.1 WP_014325417.1 WP_014325417.1 WP_014325417.1 WP_014325417.1 NP_109936.1 WP_014325417.1 WP_014325417.1 WP_014325417.1 WP_014325417.1 WP_014325417.1 WP_014325417.1 WP_014325417.1 WP_014325417.1 WP_014325417.1 WP_014325417.1 WP_014325417.1 WP_014325417.1 WP_014325417.1 WP_014325417.1 WP…
OG0000298 WP_014325418.1 WP_014325418.1 WP_014325418.1 WP_010874607.1 WP_010874607.1 WP_010874607.1 WP_010874607.1 WP_010874607.1 WP_014325418.1 WP_014325418.1 WP_010874607.1 NP_109938.1 WP_014325418.1 WP_010874607.1 WP_014325418.1 WP_010874607.1 WP_014325418.1 WP_014325418.1 WP_014325418.1 WP_014325418.1 WP_014325418.1 WP_010874607.1 WP_014325418.1 WP_010874607.1 WP_014325418.1 WP_010874607.1 WP…
OG0000299 WP_014325419.1 WP_014325419.1 WP_014325419.1 WP_010874609.1 WP_010874609.1 WP_010874609.1 WP_010874609.1 WP_010874609.1 WP_014325419.1 WP_014325419.1 WP_010874609.1 NP_109940.1 WP_014325419.1 WP_010874609.1 WP_014325419.1 WP_010874609.1 WP_014325419.1 WP_014325419.1 WP_014325419.1 WP_014325419.1 WP_014325419.1 WP_010874609.1 WP_014325419.1 WP_010874609.1 WP_014325419.1 WP_010874609.1 WP…
OG0000300 WP_014325420.1 WP_014325420.1 WP_014325420.1 WP_010874610.1 WP_010874610.1 WP_010874610.1 WP_010874610.1 WP_010874610.1 WP_014325420.1 WP_014325420.1 WP_010874610.1 NP_109941.1 WP_014325420.1 WP_010874610.1 WP_014325420.1 WP_010874610.1 WP_014325420.1 WP_014325420.1 WP_014325420.1 WP_014325420.1 WP_014325420.1 WP_010874610.1 WP_014325420.1 WP_010874610.1 WP_014325420.1 WP_010874610.1 WP…
OG0000301 WP_014325423.1 WP_014325423.1 WP_014325423.1 WP_010874615.1 WP_010874615.1 WP_010874615.1 WP_010874615.1 WP_010874615.1 WP_014325423.1 WP_014325423.1 WP_010874615.1 NP_109946.1 WP_014325423.1 WP_010874615.1 WP_014325423.1 WP_010874615.1 WP_014325423.1 WP_014325423.1 WP_014325423.1 WP_014325423.1 WP_014325423.1 WP_010874615.1 WP_014325423.1 WP_010874615.1 WP_014325423.1 WP_010874615.1 WP…
OG0000302 WP_014325427.1 WP_014325427.1 WP_014325427.1 WP_010874621.1 WP_010874621.1 WP_010874621.1 WP_010874621.1 WP_010874621.1 WP_014325427.1 WP_014325427.1 WP_010874621.1 NP_109952.1 WP_014325427.1 WP_010874621.1 WP_014325427.1 WP_010874621.1 WP_014325427.1 WP_014325427.1 WP_014325427.1 WP_014325427.1 WP_014325427.1 WP_010874621.1 WP_014325427.1 WP_010874621.1 WP_014325427.1 WP_010874621.1 WP…
OG0000303 WP_014325428.1 WP_014325428.1 WP_014325428.1 WP_010874622.1 WP_010874622.1 WP_010874622.1 WP_010874622.1 WP_010874622.1 WP_014325428.1 WP_014325428.1 WP_010874622.1 NP_109953.1 WP_014325428.1 WP_010874622.1 WP_014325428.1 WP_010874622.1 WP_014325428.1 WP_014325428.1 WP_014325428.1 WP_014325428.1 WP_014325428.1 WP_010874622.1 WP_014325428.1 WP_010874622.1 WP_014325428.1 WP_010874622.1 WP…
OG0000304 WP_014325429.1 WP_014325429.1 WP_014325429.1 WP_010874626.1 WP_010874626.1 WP_010874626.1 WP_010874626.1 WP_010874626.1 WP_014325429.1 WP_053344135.1 WP_010874626.1 NP_109957.1 WP_053344135.1 WP_010874626.1 WP_014325429.1 WP_010874626.1 WP_014325429.1 WP_014325429.1 WP_014325429.1 WP_014325429.1 WP_014325429.1 WP_010874626.1 WP_014325429.1 WP_010874626.1 WP_014325429.1 WP_010874626.1 WP…
OG0000305 WP_014325432.1 WP_014325432.1 WP_014325432.1 WP_010874629.1 WP_010874629.1 WP_010874629.1 WP_010874629.1 WP_010874629.1 WP_014325432.1 WP_014325432.1 WP_010874629.1 NP_109960.1 WP_014325432.1 WP_010874629.1 WP_014325432.1 WP_010874629.1 WP_014325432.1 WP_014325432.1 WP_014325432.1 WP_014325432.1 WP_014325432.1 WP_010874629.1 WP_014325432.1 WP_010874629.1 WP_014325432.1 WP_010874629.1 WP…
OG0000306 WP_014325433.1 WP_014325433.1 WP_014325433.1 WP_010874630.1 WP_010874630.1 WP_010874630.1 WP_010874630.1 WP_010874630.1 WP_014325433.1 WP_014325433.1 WP_010874630.1 NP_109961.1 WP_014325433.1 WP_010874630.1 WP_014325433.1 WP_010874630.1 WP_014325433.1 WP_014325433.1 WP_014325433.1 WP_014325433.1 WP_014325433.1 WP_010874630.1 WP_014325433.1 WP_010874630.1 WP_014325433.1 WP_010874630.1 WP…
OG0000307 WP_014325435.1 WP_014325435.1 WP_014325435.1 WP_010874635.1 WP_010874635.1 WP_010874635.1 WP_010874635.1 WP_010874635.1 WP_014325435.1 WP_014325435.1 WP_010874635.1 NP_109966.1 WP_014325435.1 WP_080713774.1 WP_014325435.1 WP_010874635.1 WP_014325435.1 WP_014325435.1 WP_014325435.1 WP_014325435.1 WP_014325435.1 WP_010874635.1 WP_014325435.1 WP_010874635.1 WP_014325435.1 WP_010874635.1 WP…
OG0000308 WP_014325439.1 WP_014325439.1 WP_014325439.1 WP_010874640.1 WP_010874640.1 WP_010874640.1 WP_010874640.1 WP_010874640.1 WP_014325439.1 WP_014325439.1 WP_010874640.1 NP_109971.1 WP_014325439.1 WP_010874640.1 WP_014325439.1 WP_010874640.1 WP_014325439.1 WP_014325439.1 WP_014325439.1 WP_014325439.1 WP_014325439.1 WP_010874640.1 WP_014325439.1 WP_010874640.1 WP_014325439.1 WP_010874640.1 WP…
OG0000309 WP_014325440.1 WP_014325440.1 WP_053344003.1 WP_010874641.1 WP_010874641.1 WP_010874641.1 WP_010874641.1 WP_010874641.1 WP_014325440.1 WP_014325440.1 WP_010874641.1 NP_109972.1 WP_053344003.1 WP_010874641.1 WP_014325440.1 WP_010874641.1 WP_014325440.1 WP_014325440.1 WP_014325440.1 WP_053344003.1 WP_053344003.1 WP_010874641.1 WP_014325440.1 WP_010874641.1 WP_053344003.1 WP_010874641.1 WP…
OG0000310 WP_014325445.1 WP_014325445.1 WP_014325445.1 WP_014325445.1 WP_014325445.1 WP_014325445.1 WP_014325445.1 WP_014325445.1 WP_014325445.1 WP_014325445.1 WP_014325445.1 NP_109979.1 WP_014325445.1 WP_014325445.1 WP_014325445.1 WP_014325445.1 WP_014325445.1 WP_014325445.1 WP_014325445.1 WP_014325445.1 WP_014325445.1 WP_014325445.1 WP_014325445.1 WP_014325445.1 WP_014325445.1 WP_014325445.1 WP…
OG0000311 WP_014325447.1 WP_014325447.1 WP_014325447.1 WP_010874654.1 WP_010874654.1 WP_010874654.1 WP_010874654.1 WP_010874654.1 WP_014325447.1 WP_014325447.1 WP_010874654.1 NP_109985.1 WP_014325447.1 WP_010874654.1 WP_014325447.1 WP_010874654.1 WP_014325447.1 WP_014325447.1 WP_014325447.1 WP_014325447.1 WP_014325447.1 WP_010874654.1 WP_014325447.1 WP_010874654.1 WP_014325447.1 WP_010874654.1 WP…
OG0000312 WP_014325451.1 WP_014325451.1 WP_014325451.1 WP_014325451.1 WP_014325451.1 WP_014325451.1 WP_053344040.1 WP_053344040.1 WP_014325451.1 WP_014325451.1 WP_010874664.1 NP_109996.1 WP_014325451.1 WP_014325451.1 WP_014325451.1 WP_014325451.1 WP_014325451.1 WP_014325451.1 WP_014325451.1 WP_014325451.1 WP_014325451.1 WP_010874664.1 WP_014325451.1 WP_010874664.1 WP_014325451.1 WP_014325451.1 WP…
OG0000313 WP_014325454.1 WP_014325454.1 WP_014325454.1 WP_010874667.1 WP_010874667.1 WP_010874667.1 WP_010874667.1 WP_010874667.1 WP_014325454.1 WP_014325454.1 WP_010874667.1 NP_109999.1 WP_014325454.1 WP_010874667.1 WP_014325454.1 WP_010874667.1 WP_014325454.1 WP_014325454.1 WP_014325454.1 WP_014325454.1 WP_014325454.1 WP_010874667.1 WP_014325454.1 WP_010874667.1 WP_014325454.1 WP_010874667.1 WP…
OG0000314 WP_014325455.1 WP_014325455.1 WP_014325455.1 WP_010874668.1 WP_010874668.1 WP_010874668.1 WP_010874668.1 WP_010874668.1 WP_014325455.1 WP_053344137.1 WP_010874668.1 NP_110000.1 WP_014325455.1 WP_010874668.1 WP_014325455.1 WP_010874668.1 WP_014325455.1 WP_014325455.1 WP_014325455.1 WP_014325455.1 WP_014325455.1 WP_010874668.1 WP_014325455.1 WP_010874668.1 WP_014325455.1 WP_010874668.1 WP…
OG0000315 WP_014325457.1 WP_014325457.1 WP_014325457.1 WP_017532908.1 WP_017532908.1 WP_017532908.1 WP_017532908.1 WP_017532908.1 WP_014325457.1 WP_014325457.1 WP_015344901.1 NP_110004.1 WP_014325457.1 WP_017532908.1 WP_014325457.1 WP_017532908.1 WP_014325457.1 WP_014325457.1 WP_014325457.1 WP_014325457.1 WP_014325457.1 WP_015344901.1 WP_014325457.1 WP_015344901.1 WP_014325457.1 WP_017532908.1 WP…
OG0000316 WP_014325459.1 WP_014325459.1 WP_014325459.1 WP_010874675.1 WP_010874675.1 WP_010874675.1 WP_010874675.1 WP_010874675.1 WP_014325459.1 WP_014325459.1 WP_010874675.1 NP_110007.1 WP_014325459.1 WP_010874675.1 WP_014325459.1 WP_010874675.1 WP_014325459.1 WP_014325459.1 WP_014325459.1 WP_014325459.1 WP_014325459.1 WP_010874675.1 WP_014325459.1 WP_010874675.1 WP_014325459.1 WP_010874675.1 WP…
OG0000317 WP_014325461.1 WP_014325461.1 WP_014325461.1 WP_010874679.1 WP_010874679.1 WP_010874679.1 WP_010874679.1 WP_010874679.1 WP_014325461.1 WP_014325461.1 WP_010874679.1 NP_110011.1 WP_014325461.1 WP_010874679.1 WP_014325461.1 WP_010874679.1 WP_014325461.1 WP_014325461.1 WP_014325461.1 WP_014325461.1 WP_014325461.1 WP_010874679.1 WP_014325461.1 WP_010874679.1 WP_014325461.1 WP_010874679.1 WP…
OG0000318 WP_014325466.1 WP_014325466.1 WP_014325466.1 WP_010874690.1 WP_010874690.1 WP_010874690.1 WP_010874690.1 WP_010874690.1 WP_014325466.1 WP_014325466.1 WP_010874690.1 NP_110022.1 WP_014325466.1 WP_010874690.1 WP_014325466.1 WP_010874690.1 WP_014325466.1 WP_014325466.1 WP_014325466.1 WP_014325466.1 WP_086131718.1 WP_010874690.1 WP_014325466.1 WP_010874690.1 WP_014325466.1 WP_010874690.1 WP…
OG0000319 WP_014325469.1 WP_014325469.1 WP_014325469.1 WP_010874693.1 WP_010874693.1 WP_010874693.1 WP_010874693.1 WP_010874693.1 WP_014325469.1 WP_014325469.1 WP_010874693.1 NP_110025.1 WP_014325469.1 WP_010874693.1 WP_014325469.1 WP_010874693.1 WP_014325469.1 WP_014325469.1 WP_014325469.1 WP_014325469.1 WP_014325469.1 WP_010874693.1 WP_014325469.1 WP_010874693.1 WP_014325469.1 WP_010874693.1 WP…
OG0000320 WP_014325470.1 WP_014325470.1 WP_014325470.1 WP_010874694.1 WP_010874694.1 WP_010874694.1 WP_010874694.1 WP_010874694.1 WP_014325470.1 WP_014325470.1 WP_010874694.1 NP_110026.1 WP_014325470.1 WP_010874694.1 WP_014325470.1 WP_010874694.1 WP_014325470.1 WP_014325470.1 WP_014325470.1 WP_014325470.1 WP_014325470.1 WP_010874694.1 WP_014325470.1 WP_010874694.1 WP_014325470.1 WP_010874694.1 WP…
OG0000321 WP_014325472.1 WP_014325472.1 WP_014325472.1 WP_017532904.1 WP_017532904.1 WP_017532904.1 WP_017532904.1 WP_017532904.1 WP_014574950.1 WP_053344138.1 WP_010874696.1 NP_110028.1 WP_014325472.1 WP_017532904.1 WP_014325472.1 WP_017532904.1 WP_014574950.1 WP_014325472.1 WP_014325472.1 WP_014325472.1 WP_014325472.1 WP_010874696.1 WP_014325472.1 WP_086132718.1 WP_014325472.1 WP_017532904.1 WP…
OG0000322 WP_014325475.1 WP_014325475.1 WP_014325475.1 WP_010874700.1 WP_010874700.1 WP_010874700.1 WP_010874700.1 WP_010874700.1 WP_014325475.1 WP_014325475.1 WP_010874700.1 NP_110032.1 WP_014325475.1 WP_010874700.1 WP_014325475.1 WP_010874700.1 WP_014325475.1 WP_014325475.1 WP_014325475.1 WP_014325475.1 WP_014325475.1 WP_010874700.1 WP_014325475.1 WP_010874700.1 WP_014325475.1 WP_010874700.1 WP…
OG0000323 WP_014325479.1 WP_014325479.1 WP_014325479.1 WP_010874709.1 WP_053344121.1 WP_010874709.1 WP_010874709.1 WP_010874709.1 WP_014325479.1 WP_014325479.1 WP_010874709.1 NP_110041.1 WP_014325479.1 WP_010874709.1 WP_014325479.1 WP_010874709.1 WP_014325479.1 WP_014325479.1 WP_014325479.1 WP_014325479.1 WP_014325479.1 WP_010874709.1 WP_014325479.1 WP_010874709.1 WP_014325479.1 WP_010874709.1 WP…
OG0000324 WP_014325480.1 WP_014325480.1 WP_014325480.1 WP_010874711.1 WP_010874711.1 WP_010874711.1 WP_010874711.1 WP_010874711.1 WP_014325480.1 WP_014325480.1 WP_010874711.1 NP_110043.1 WP_014325480.1 WP_010874711.1 WP_014325480.1 WP_010874711.1 WP_014325480.1 WP_014325480.1 WP_014325480.1 WP_014325480.1 WP_014325480.1 WP_010874711.1 WP_014325480.1 WP_010874711.1 WP_014325480.1 WP_010874711.1 WP…
OG0000325 WP_014325485.1 WP_014325485.1 WP_014325485.1 WP_014325485.1 WP_014325485.1 WP_014325485.1 WP_014325485.1 WP_014325485.1 WP_014325485.1 WP_014325485.1 WP_014325485.1 NP_110049.1 WP_053344166.1 WP_014325485.1 WP_014325485.1 WP_014325485.1 WP_014325485.1 WP_014325485.1 WP_014325485.1 WP_014325485.1 WP_014325485.1 WP_014325485.1 WP_014325485.1 WP_014325485.1 WP_053344166.1 WP_014325485.1 WP…
OG0000326 WP_014325486.1 WP_014325486.1 WP_053344009.1 WP_010874720.1 WP_010874720.1 WP_010874720.1 WP_010874720.1 WP_010874720.1 WP_014325486.1 WP_014325486.1 WP_010874720.1 NP_110052.1 WP_014325486.1 WP_010874720.1 WP_014325486.1 WP_010874720.1 WP_014325486.1 WP_096424487.1 WP_014325486.1 WP_053344009.1 WP_053344009.1 WP_010874720.1 WP_014325486.1 WP_010874720.1 WP_096424487.1 WP_010874720.1 WP…
OG0000327 WP_014325491.1 WP_014325491.1 WP_053344011.1 WP_010874724.1 WP_010874724.1 WP_010874724.1 WP_010874724.1 WP_010874724.1 WP_014325491.1 WP_014325491.1 WP_010874724.1 NP_110056.1 WP_053344167.1 WP_010874724.1 WP_014325491.1 WP_010874724.1 WP_014325491.1 WP_014325491.1 WP_014325491.1 WP_053344011.1 WP_053344011.1 WP_010874724.1 WP_014325491.1 WP_010874724.1 WP_053344167.1 WP_010874724.1 WP…
OG0000328 WP_014325497.1 WP_014325497.1 WP_014325497.1 WP_010874728.1 WP_010874728.1 WP_010874728.1 WP_010874728.1 WP_010874728.1 WP_014325497.1 WP_014325497.1 WP_010874728.1 NP_110060.1 WP_014325497.1 WP_010874728.1 WP_014325497.1 WP_010874728.1 WP_014325497.1 WP_014325497.1 WP_014325497.1 WP_014325497.1 WP_014325497.1 WP_010874728.1 WP_014325497.1 WP_010874728.1 WP_014325497.1 WP_010874728.1 WP…
OG0000329 WP_014325498.1 WP_014325498.1 WP_014325498.1 WP_080774614.1 WP_080774614.1 WP_080774614.1 WP_080774614.1 WP_080774614.1 WP_073479262.1 WP_014325498.1 WP_080774614.1 NP_110061.1 WP_014325498.1 WP_080713786.1 WP_014325498.1 WP_080774614.1 WP_073479262.1 WP_014325498.1 WP_014325498.1 WP_014325498.1 WP_014325498.1 WP_080774614.1 WP_014325498.1 WP_080774614.1 WP_014325498.1 WP_080774614.1 WP…
OG0000330 WP_014325499.1 WP_014325499.1 WP_014325499.1 WP_010874732.1 WP_010874732.1 WP_010874732.1 WP_010874732.1 WP_010874732.1 WP_014325499.1 WP_014325499.1 WP_010874732.1 NP_110064.1 WP_014325499.1 WP_010874732.1 WP_014325499.1 WP_010874732.1 WP_014325499.1 WP_014325499.1 WP_086136155.1 WP_014325499.1 WP_014325499.1 WP_010874732.1 WP_014325499.1 WP_010874732.1 WP_014325499.1 WP_010874732.1 WP…
OG0000331 WP_014325500.1 WP_014325500.1 WP_014325500.1 WP_010874733.1 WP_010874733.1 WP_010874733.1 WP_010874733.1 WP_010874733.1 WP_014325500.1 WP_014325500.1 WP_010874733.1 NP_110065.1 WP_014325500.1 WP_010874733.1 WP_014325500.1 WP_010874733.1 WP_014325500.1 WP_014325500.1 WP_014325500.1 WP_014325500.1 WP_014325500.1 WP_010874733.1 WP_014325500.1 WP_010874733.1 WP_014325500.1 WP_010874733.1 WP…
OG0000332 WP_014325508.1 WP_014325508.1 WP_014325508.1 WP_015344910.1 WP_015344910.1 WP_015344910.1 WP_015344910.1 WP_015344910.1 WP_014325508.1 WP_014325508.1 WP_015344910.1 NP_110085.1 WP_014325508.1 WP_015344910.1 WP_014325508.1 WP_015344910.1 WP_014325508.1 WP_014325508.1 WP_014325508.1 WP_014325508.1 WP_014325508.1 WP_015344910.1 WP_014325508.1 WP_086132721.1 WP_014325508.1 WP_015344910.1 WP…
OG0000333 WP_014325509.1 WP_014325509.1 WP_014325509.1 WP_010874754.1 WP_010874754.1 WP_010874754.1 WP_010874754.1 WP_010874754.1 WP_014325509.1 WP_014325509.1 WP_010874754.1 NP_110086.1 WP_014325509.1 WP_010874754.1 WP_014325509.1 WP_010874754.1 WP_014325509.1 WP_014325509.1 WP_014325509.1 WP_014325509.1 WP_014325509.1 WP_010874754.1 WP_014325509.1 WP_010874754.1 WP_014325509.1 WP_010874754.1 WP…
OG0000334 WP_014325510.1 WP_014325510.1 WP_014325510.1 WP_010874755.1 WP_010874755.1 WP_010874755.1 WP_010874755.1 WP_010874755.1 WP_014325510.1 WP_014325510.1 WP_010874755.1 NP_110087.1 WP_014325510.1 WP_038534407.1 WP_014325510.1 WP_010874755.1 WP_014325510.1 WP_014325510.1 WP_014325510.1 WP_014325510.1 WP_014325510.1 WP_010874755.1 WP_014325510.1 WP_010874755.1 WP_014325510.1 WP_010874755.1 WP…
OG0000335 WP_014325511.1 WP_014325511.1 WP_014325511.1 WP_010874757.1 WP_010874757.1 WP_010874757.1 WP_010874757.1 WP_010874757.1 WP_014325511.1 WP_014325511.1 WP_010874757.1 NP_110089.1 WP_014325511.1 WP_010874757.1 WP_014325511.1 WP_010874757.1 WP_014325511.1 WP_014325511.1 WP_014325511.1 WP_014325511.1 WP_014325511.1 WP_010874757.1 WP_014325511.1 WP_010874757.1 WP_014325511.1 WP_010874757.1 WP…
OG0000336 WP_014325514.1 WP_014325514.1 WP_014325514.1 WP_010874760.1 WP_010874760.1 WP_010874760.1 WP_010874760.1 WP_010874760.1 WP_014325514.1 WP_014325514.1 WP_010874760.1 NP_110092.1 WP_014325514.1 WP_010874760.1 WP_014325514.1 WP_010874760.1 WP_014325514.1 WP_014325514.1 WP_014325514.1 WP_014325514.1 WP_014325514.1 WP_010874760.1 WP_014325514.1 WP_010874760.1 WP_014325514.1 WP_010874760.1 WP…
OG0000337 WP_014325515.1 WP_014325515.1 WP_014325515.1 WP_010874761.1 WP_010874761.1 WP_010874761.1 WP_010874761.1 WP_010874761.1 WP_014325515.1 WP_014325515.1 WP_010874761.1 NP_110093.1 WP_014325515.1 WP_010874761.1 WP_014325515.1 WP_010874761.1 WP_014325515.1 WP_014325515.1 WP_014325515.1 WP_014325515.1 WP_014325515.1 WP_010874761.1 WP_014325515.1 WP_010874761.1 WP_014325515.1 WP_010874761.1 WP…
OG0000338 WP_014325517.1 WP_014325517.1 WP_014325517.1 WP_010874764.1 WP_010874764.1 WP_010874764.1 WP_010874764.1 WP_010874764.1 WP_014325517.1 WP_014325517.1 WP_010874764.1 NP_110096.1 WP_014325517.1 WP_010874764.1 WP_053344084.1 WP_010874764.1 WP_014325517.1 WP_014325517.1 WP_014325517.1 WP_014325517.1 WP_014325517.1 WP_010874764.1 WP_014325517.1 WP_010874764.1 WP_014325517.1 WP_010874764.1 WP…
OG0000339 WP_014325526.1 WP_014325526.1 WP_014325526.1 WP_010874783.1 WP_010874783.1 WP_010874783.1 WP_010874783.1 WP_010874783.1 WP_014325526.1 WP_014325526.1 WP_010874783.1 NP_110115.1 WP_014325526.1 WP_010874783.1 WP_014325526.1 WP_010874783.1 WP_014325526.1 WP_014325526.1 WP_014325526.1 WP_014325526.1 WP_014325526.1 WP_010874783.1 WP_014325526.1 WP_010874783.1 WP_014325526.1 WP_010874783.1 WP…
OG0000340 WP_014325530.1 WP_014325530.1 WP_014325530.1 WP_010874789.1 WP_010874789.1 WP_010874789.1 WP_010874789.1 WP_010874789.1 WP_014325530.1 WP_014325530.1 WP_010874789.1 NP_110121.1 WP_014325530.1 WP_010874789.1 WP_014325530.1 WP_010874789.1 WP_014325530.1 WP_014325530.1 WP_014325530.1 WP_014325530.1 WP_014325530.1 WP_010874789.1 WP_014325530.1 WP_010874789.1 WP_014325530.1 WP_010874789.1 WP…
OG0000341 WP_014325535.1 WP_014325535.1 WP_053344016.1 WP_010874796.1 WP_010874796.1 WP_010874796.1 WP_010874796.1 WP_010874796.1 WP_014325535.1 WP_014325535.1 WP_010874796.1 NP_110128.1 WP_014325535.1 WP_010874796.1 WP_014325535.1 WP_010874796.1 WP_014325535.1 WP_014325535.1 WP_014325535.1 WP_014325535.1 WP_014325535.1 WP_010874796.1 WP_014325535.1 WP_010874796.1 WP_014325535.1 WP_010874796.1 WP…
OG0000342 WP_014325539.1 WP_014325539.1 WP_014325539.1 WP_010874799.1 WP_010874799.1 WP_010874799.1 WP_010874799.1 WP_010874799.1 WP_014325539.1 WP_014325539.1 WP_010874799.1 NP_110131.1 WP_014325539.1 WP_010874799.1 WP_014325539.1 WP_010874799.1 WP_014325539.1 WP_014325539.1 WP_014325539.1 WP_014325539.1 WP_014325539.1 WP_010874799.1 WP_014325539.1 WP_010874799.1 WP_014325539.1 WP_010874799.1 WP…
OG0000343 WP_014325541.1 WP_014325541.1 WP_014325541.1 WP_014325541.1 WP_014325541.1 WP_014325541.1 WP_014325541.1 WP_014325541.1 WP_014325541.1 WP_014325541.1 WP_010874801.1 NP_110133.1 WP_014325541.1 WP_014325541.1 WP_014325541.1 WP_014325541.1 WP_014325541.1 WP_014325541.1 WP_014325541.1 WP_014325541.1 WP_014325541.1 WP_010874801.1 WP_014325541.1 WP_010874801.1 WP_014325541.1 WP_014325541.1 WP…
OG0000344 WP_014325543.1 WP_014325543.1 WP_014325543.1 WP_010874804.1 WP_010874804.1 WP_010874804.1 WP_010874804.1 WP_010874804.1 WP_014325543.1 WP_014325543.1 WP_010874804.1 NP_110136.1 WP_014325543.1 WP_010874804.1 WP_014325543.1 WP_010874804.1 WP_014325543.1 WP_014325543.1 WP_014325543.1 WP_014325543.1 WP_014325543.1 WP_010874804.1 WP_014325543.1 WP_010874804.1 WP_014325543.1 WP_010874804.1 WP…
OG0000345 WP_014325558.1 WP_014325558.1 WP_014325558.1 WP_010874826.1 WP_010874826.1 WP_010874826.1 WP_010874826.1 WP_010874826.1 WP_014325558.1 WP_014325558.1 WP_010874826.1 NP_110158.1 WP_014325558.1 WP_010874826.1 WP_014325558.1 WP_010874826.1 WP_014325558.1 WP_014325558.1 WP_014325558.1 WP_014325558.1 WP_014325558.1 WP_010874826.1 WP_014325558.1 WP_010874826.1 WP_014325558.1 WP_010874826.1 WP…
OG0000346 WP_014325560.1 WP_014325560.1 WP_014325560.1 WP_010874836.1 WP_010874836.1 WP_010874836.1 WP_010874836.1 WP_010874836.1 WP_014325560.1 WP_014325560.1 WP_010874836.1 NP_110168.1	NP_110208.1 WP_014325560.1 WP_010874836.1 WP_014325560.1 WP_010874836.1 WP_014325560.1 WP_014325560.1 WP_014325560.1 WP_014325560.1 WP_014325560.1 WP_010874836.1 WP_014325560.1 WP_010874836.1 WP_014325560.1 WP_010874836.1 WP_010874836.1 WP_010874836.1 WP_010874836.1 WP_010874836.1 WP_010874836.1 WP_010874836.1 WP_010874836.1 WP_010874836.1 WP_010874836.1 WP_010874836.1 WP_010874836.1 WP_010874836…
OG0000347 WP_014325566.1 WP_014325566.1 WP_014325566.1 WP_014325566.1 WP_014325566.1 WP_014325566.1 WP_014325566.1 WP_014325566.1 WP_014325566.1 WP_014325566.1 WP_014325566.1 NP_110181.1 WP_014325566.1 WP_014325566.1 WP_014325566.1 WP_014325566.1 WP_014325566.1 WP_014325566.1 WP_014325566.1 WP_014325566.1 WP_014325566.1 WP_014325566.1 WP_014325566.1 WP_086132724.1 WP_014325566.1 WP_014325566.1 WP…
OG0000348 WP_014325567.1 WP_014325567.1 WP_014325567.1 WP_010874851.1 WP_010874851.1 WP_010874851.1 WP_010874851.1 WP_010874851.1 WP_014325567.1 WP_014325567.1 WP_010874851.1 NP_110183.1 WP_014325567.1 WP_010874851.1 WP_014325567.1 WP_010874851.1 WP_014325567.1 WP_014325567.1 WP_014325567.1 WP_014325567.1 WP_014325567.1 WP_010874851.1 WP_014325567.1 WP_010874851.1 WP_014325567.1 WP_010874851.1 WP…
OG0000349 WP_014325568.1 WP_014325568.1 WP_014325568.1 WP_010874853.1 WP_010874853.1 WP_010874853.1 WP_010874853.1 WP_010874853.1 WP_014325568.1 WP_014325568.1 WP_010874853.1 NP_110185.1 WP_014325568.1 WP_010874853.1 WP_014325568.1 WP_010874853.1 WP_014325568.1 WP_014325568.1 WP_014325568.1 WP_014325568.1 WP_014325568.1 WP_010874853.1 WP_014325568.1 WP_010874853.1 WP_014325568.1 WP_010874853.1 WP…
OG0000350 WP_014325569.1 WP_014325569.1 WP_014325569.1 WP_010874854.1 WP_010874854.1 WP_010874854.1 WP_010874854.1 WP_010874854.1 WP_014325569.1 WP_014325569.1 WP_010874854.1 NP_110186.1 WP_014325569.1 WP_010874854.1 WP_014325569.1 WP_010874854.1 WP_014325569.1 WP_014325569.1 WP_014325569.1 WP_014325569.1 WP_014325569.1 WP_010874854.1 WP_014325569.1 WP_010874854.1 WP_014325569.1 WP_010874854.1 WP…
OG0000351 WP_014325573.1 WP_014325573.1 WP_014325573.1 WP_017532892.1 WP_017532892.1 WP_017532892.1 WP_017532892.1 WP_017532892.1 WP_014325573.1 WP_014325573.1 WP_010874863.1 NP_110195.1 WP_014325573.1 WP_017532892.1 WP_014325573.1 WP_017532892.1 WP_014325573.1 WP_014325573.1 WP_014325573.1 WP_014325573.1 WP_014325573.1 WP_010874863.1 WP_014325573.1 WP_010874863.1 WP_014325573.1 WP_017532892.1 WP…
OG0000352 WP_014325574.1 WP_014325574.1 WP_014325574.1 WP_080713788.1 WP_080713788.1 WP_080713788.1 WP_080713788.1 WP_080713788.1 WP_073479264.1 WP_014325574.1 WP_080774615.1 NP_110196.1 WP_014325574.1 WP_080713788.1 WP_014325574.1 WP_080713788.1 WP_073479264.1 WP_014325574.1 WP_014325574.1 WP_014325574.1 WP_014325574.1 WP_080774615.1 WP_014325574.1 WP_080774615.1 WP_014325574.1 WP_080713788.1 WP…
OG0000353 WP_014325575.1 WP_014325575.1 WP_014325575.1 WP_026088350.1 WP_053344126.1 WP_026088350.1 WP_026088350.1 WP_026088350.1 WP_014325575.1 WP_014325575.1 WP_010874866.1 NP_110198.1 WP_014325575.1 WP_026088350.1 WP_080996687.1 WP_026088350.1 WP_014325575.1 WP_014325575.1 WP_014325575.1 WP_014325575.1 WP_014325575.1 WP_010874866.1 WP_014325575.1 WP_010874866.1 WP_014325575.1 WP_026088350.1 WP…
OG0000354 WP_014325580.1 WP_014325580.1 WP_014325580.1 WP_010874878.1 WP_010874878.1 WP_010874878.1 WP_010874878.1 WP_010874878.1 WP_014325580.1 WP_014325580.1 WP_010874878.1 NP_110210.1 WP_014325580.1 WP_010874878.1 WP_014325580.1 WP_010874878.1 WP_014325580.1 WP_014325580.1 WP_014325580.1 WP_014325580.1 WP_014325580.1 WP_010874878.1 WP_014325580.1 WP_010874878.1 WP_014325580.1 WP_010874878.1 WP…
OG0000355 WP_014325581.1 WP_014325581.1 WP_014325581.1 WP_010874879.1 WP_010874879.1 WP_010874879.1 WP_010874879.1 WP_010874879.1 WP_014325581.1 WP_014325581.1 WP_010874879.1 NP_110211.1 WP_014325581.1 WP_010874879.1 WP_014325581.1 WP_010874879.1 WP_014325581.1 WP_014325581.1 WP_014325581.1 WP_014325581.1 WP_014325581.1 WP_010874879.1 WP_014325581.1 WP_010874879.1 WP_014325581.1 WP_010874879.1 WP…
OG0000356 WP_014325583.1 WP_014325583.1 WP_014325583.1 WP_010874881.1 WP_010874881.1 WP_010874881.1 WP_010874881.1 WP_010874881.1 WP_014325583.1 WP_014325583.1 WP_010874881.1 NP_110213.1 WP_014325583.1 WP_010874881.1 WP_014325583.1 WP_010874881.1 WP_014325583.1 WP_014325583.1 WP_014325583.1 WP_014325583.1 WP_014325583.1 WP_010874881.1 WP_014325583.1 WP_010874881.1 WP_014325583.1 WP_010874881.1 WP…
OG0000357 WP_014325584.1 WP_014325584.1 WP_014325584.1 WP_010874883.1 WP_010874883.1 WP_010874883.1 WP_010874883.1 WP_010874883.1 WP_014325584.1 WP_014325584.1 WP_010874883.1 NP_110215.1 WP_014325584.1 WP_010874883.1 WP_014325584.1 WP_010874883.1 WP_014325584.1 WP_014325584.1 WP_014325584.1 WP_014325584.1 WP_014325584.1 WP_010874883.1 WP_014325584.1 WP_010874883.1 WP_014325584.1 WP_010874883.1 WP…
OG0000358 WP_014325585.1 WP_014325585.1 WP_014325585.1 WP_010874884.1 WP_010874884.1 WP_010874884.1 WP_010874884.1 WP_010874884.1 WP_014325585.1 WP_014325585.1 WP_010874884.1 NP_110216.1 WP_014325585.1 WP_010874884.1 WP_014325585.1 WP_010874884.1 WP_014325585.1 WP_014325585.1 WP_014325585.1 WP_014325585.1 WP_014325585.1 WP_010874884.1 WP_014325585.1 WP_010874884.1 WP_014325585.1 WP_010874884.1 WP…
OG0000359 WP_014325587.1 WP_014325587.1 WP_014325587.1 WP_015344923.1 WP_015344923.1 WP_015344923.1 WP_015344923.1 WP_015344923.1 WP_014325587.1 WP_014325587.1 WP_015344923.1 NP_110221.1 WP_014325587.1 WP_015344923.1 WP_014325587.1 WP_015344923.1 WP_014325587.1 WP_014325587.1 WP_014325587.1 WP_014325587.1 WP_014325587.1 WP_015344923.1 WP_014325587.1 WP_015344923.1 WP_014325587.1 WP_086118762.1 WP…
OG0000360 WP_014325588.1 WP_014325588.1 WP_014325588.1 WP_010874890.1 WP_010874890.1 WP_010874890.1 WP_010874890.1 WP_010874890.1 WP_014325588.1 WP_014325588.1 WP_010874890.1 NP_110222.1 WP_014325588.1 WP_010874890.1 WP_014325588.1 WP_010874890.1 WP_014325588.1 WP_014325588.1 WP_014325588.1 WP_014325588.1 WP_014325588.1 WP_010874890.1 WP_014325588.1 WP_010874890.1 WP_014325588.1 WP_010874890.1 WP…
OG0000361 WP_014325590.1 WP_014325590.1 WP_014325590.1 WP_053344107.1 WP_053344107.1 WP_053344107.1 WP_014325590.1 WP_014325590.1 WP_014325590.1 WP_014325590.1 WP_014325590.1 NP_110226.1 WP_014325590.1 WP_014325590.1 WP_014325590.1 WP_014325590.1 WP_014325590.1 WP_014325590.1 WP_014325590.1 WP_014325590.1 WP_014325590.1 WP_014325590.1 WP_014325590.1 WP_014325590.1 WP_014325590.1 WP_014325590.1 WP…
OG0000362 WP_014325591.1 WP_014325591.1 WP_014325591.1 WP_014325591.1 WP_014325591.1 WP_014325591.1 WP_014325591.1 WP_014325591.1 WP_014325591.1 WP_014325591.1 WP_010874896.1 NP_110228.1 WP_014325591.1 WP_014325591.1 WP_014325591.1 WP_014325591.1 WP_014325591.1 WP_014325591.1 WP_014325591.1 WP_014325591.1 WP_014325591.1 WP_010874896.1 WP_014325591.1 WP_014325591.1 WP_014325591.1 WP_014325591.1 WP…
OG0000363 WP_014325592.1 WP_014325592.1 WP_014325592.1 WP_010874897.1 WP_010874897.1 WP_010874897.1 WP_010874897.1 WP_010874897.1 WP_014325592.1 WP_014325592.1 WP_010874897.1 NP_110229.1 WP_014325592.1 WP_010874897.1 WP_014325592.1 WP_010874897.1 WP_014325592.1 WP_014325592.1 WP_014325592.1 WP_014325592.1 WP_014325592.1 WP_010874897.1 WP_014325592.1 WP_010874897.1 WP_014325592.1 WP_010874897.1 WP…
OG0000364 WP_014325593.1 WP_014325593.1 WP_014325593.1 WP_010874898.1 WP_010874898.1 WP_010874898.1 WP_010874898.1 WP_010874898.1 WP_014325593.1 WP_014325593.1 WP_010874898.1 NP_110230.1 WP_014325593.1 WP_010874898.1 WP_014325593.1 WP_010874898.1 WP_014325593.1 WP_014325593.1 WP_014325593.1 WP_014325593.1 WP_014325593.1 WP_010874898.1 WP_014325593.1 WP_010874898.1 WP_014325593.1 WP_010874898.1 WP…
OG0000365 WP_014325594.1 WP_014325594.1 WP_014325594.1 WP_010874900.1 WP_010874900.1 WP_010874900.1 WP_010874900.1 WP_010874900.1 WP_014325594.1 WP_014325594.1 WP_010874900.1 NP_110232.1 WP_053344171.1 WP_010874900.1 WP_014325594.1 WP_010874900.1 WP_014325594.1 WP_014325594.1 WP_014325594.1 WP_014325594.1 WP_014325594.1 WP_010874900.1 WP_014325594.1 WP_010874900.1 WP_014325594.1 WP_010874900.1 WP…
OG0000366 WP_014325596.1 WP_014325596.1 WP_014325596.1 WP_014325596.1 WP_014325596.1 WP_014325596.1 WP_014325596.1 WP_014325596.1 WP_014325596.1 WP_014325596.1 WP_010874903.1 NP_110235.1 WP_014325596.1 WP_014325596.1 WP_014325596.1 WP_014325596.1 WP_014325596.1 WP_014325596.1 WP_014325596.1 WP_014325596.1 WP_014325596.1 WP_010874903.1 WP_014325596.1 WP_010874903.1 WP_014325596.1 WP_014325596.1 WP…
OG0000367 WP_014325598.1 WP_014325598.1 WP_014325598.1 WP_010874912.1 WP_010874912.1 WP_010874912.1 WP_010874912.1 WP_010874912.1 WP_014325598.1 WP_014325598.1 WP_010874912.1 NP_110244.1 WP_014325598.1 WP_010874912.1 WP_014325598.1 WP_010874912.1 WP_014325598.1 WP_014325598.1 WP_014325598.1 WP_014325598.1 WP_014325598.1 WP_010874912.1 WP_014325598.1 WP_010874912.1 WP_014325598.1 WP_010874912.1 WP…
OG0000368 WP_014325600.1 WP_014325600.1 WP_014325600.1 WP_010874919.1 WP_010874919.1 WP_010874919.1 WP_010874919.1 WP_010874919.1 WP_014325600.1 WP_014325600.1 WP_010874919.1 NP_110251.1 WP_014325600.1 WP_010874919.1 WP_014325600.1 WP_010874919.1 WP_014325600.1 WP_014325600.1 WP_014325600.1 WP_014325600.1 WP_014325600.1 WP_010874919.1 WP_014325600.1 WP_010874919.1 WP_014325600.1 WP_010874919.1 WP…
OG0000369 WP_014325603.1 WP_014325603.1 WP_014325603.1 WP_010874923.1 WP_010874923.1 WP_010874923.1 WP_053344156.1 WP_010874923.1 WP_014325603.1 WP_014325603.1 WP_010874923.1 NP_110255.1 WP_014325603.1 WP_010874923.1 WP_014325603.1 WP_010874923.1 WP_014325603.1 WP_014325603.1 WP_014325603.1 WP_014325603.1 WP_014325603.1 WP_010874923.1 WP_014325603.1 WP_010874923.1 WP_014325603.1 WP_010874923.1 WP…
OG0000370 WP_014325604.1 WP_014325604.1 WP_014325604.1 WP_038534458.1 WP_038534458.1 WP_038534458.1 WP_038534458.1 WP_038534458.1 WP_014325604.1 WP_014325604.1 WP_010874924.1 NP_110256.1 WP_014325604.1 WP_038534458.1 WP_014325604.1 WP_038534458.1 WP_014325604.1 WP_014325604.1 WP_014325604.1 WP_014325604.1 WP_014325604.1 WP_010874924.1 WP_014325604.1 WP_038534458.1 WP_014325604.1 WP_038534458.1 WP…
OG0000371 WP_014325607.1 WP_014325607.1 WP_014325607.1 WP_017532924.1 WP_017532924.1 WP_017532924.1 WP_017532924.1 WP_017532924.1 WP_014325607.1 WP_014325607.1 WP_010874932.1 NP_110264.1 WP_014325607.1 WP_017532924.1 WP_014325607.1 WP_017532924.1 WP_014325607.1 WP_014325607.1 WP_014325607.1 WP_014325607.1 WP_014325607.1 WP_010874932.1 WP_014325607.1 WP_010874932.1 WP_014325607.1 WP_017532924.1 WP…
OG0000372 WP_014325608.1 WP_014325608.1 WP_014325608.1 WP_010874933.1 WP_010874933.1 WP_010874933.1 WP_010874933.1 WP_010874933.1 WP_014325608.1 WP_014325608.1 WP_010874933.1 NP_110265.1 WP_014325608.1 WP_010874933.1 WP_014325608.1 WP_010874933.1 WP_014325608.1 WP_014325608.1 WP_014325608.1 WP_014325608.1 WP_014325608.1 WP_010874933.1 WP_014325608.1 WP_010874933.1 WP_014325608.1 WP_010874933.1 WP…
OG0000373 WP_014325609.1 WP_014325609.1 WP_014325609.1 WP_014325609.1 WP_014325609.1 WP_014325609.1 WP_014325609.1 WP_014325609.1 WP_014325609.1 WP_014325609.1 WP_010874935.1 NP_110267.1 WP_014325609.1 WP_014325609.1 WP_014325609.1 WP_014325609.1 WP_014325609.1 WP_014325609.1 WP_014325609.1 WP_014325609.1 WP_014325609.1 WP_010874935.1 WP_014325609.1 WP_010874935.1 WP_014325609.1 WP_086118763.1 WP…
OG0000374 WP_014325610.1 WP_014325610.1 WP_014325610.1 WP_010874937.1 WP_010874937.1 WP_010874937.1 WP_010874937.1 WP_010874937.1 WP_014325610.1 WP_014325610.1 WP_010874937.1 NP_110269.1 WP_014325610.1 WP_010874937.1 WP_014325610.1 WP_010874937.1 WP_014325610.1 WP_014325610.1 WP_014325610.1 WP_014325610.1 WP_014325610.1 WP_010874937.1 WP_014325610.1 WP_010874937.1 WP_014325610.1 WP_010874937.1 WP…
OG0000375 WP_014325614.1 WP_014325614.1 WP_014325614.1 WP_010874942.1 WP_010874942.1 WP_010874942.1 WP_010874942.1 WP_010874942.1 WP_041363696.1 WP_014325614.1 WP_010874942.1 NP_110274.1 WP_014325614.1 WP_010874942.1 WP_014325614.1 WP_010874942.1 WP_014325614.1 WP_014325614.1 WP_014325614.1 WP_014325614.1 WP_014325614.1 WP_010874942.1 WP_014325614.1 WP_010874942.1 WP_014325614.1 WP_010874942.1 WP…
OG0000376 WP_014325622.1 WP_014325622.1 WP_014325622.1 WP_010874945.1 WP_010874945.1 WP_010874945.1 WP_010874945.1 WP_010874945.1 WP_014325622.1 WP_014325622.1 WP_010874945.1 NP_110277.1 WP_014325622.1 WP_010874945.1 WP_014325622.1 WP_010874945.1 WP_014325622.1 WP_014325622.1 WP_014325622.1 WP_014325622.1 WP_014325622.1 WP_010874945.1 WP_014325622.1 WP_010874945.1 WP_014325622.1 WP_010874945.1 WP…
OG0000377 WP_014325624.1 WP_014325624.1 WP_014325624.1 WP_010874947.1 WP_010874947.1 WP_010874947.1 WP_010874947.1 WP_010874947.1 WP_014325624.1 WP_014325624.1 WP_010874947.1 NP_110279.1 WP_014325624.1 WP_010874947.1 WP_014325624.1 WP_010874947.1 WP_014325624.1 WP_014325624.1 WP_014325624.1 WP_086136150.1 WP_014325624.1 WP_010874947.1 WP_014325624.1 WP_010874947.1 WP_014325624.1 WP_010874947.1 WP…
OG0000378 WP_014325625.1 WP_014325625.1 WP_014325625.1 WP_010874949.1 WP_010874949.1 WP_010874949.1 WP_010874949.1 WP_010874949.1 WP_014325625.1 WP_014325625.1 WP_010874949.1 NP_110281.1 WP_014325625.1 WP_010874949.1 WP_014325625.1 WP_010874949.1 WP_014325625.1 WP_014325625.1 WP_014325625.1 WP_014325625.1 WP_014325625.1 WP_010874949.1 WP_014325625.1 WP_010874949.1 WP_014325625.1 WP_010874949.1 WP…
OG0000379 WP_014325626.1 WP_014325626.1 WP_014325626.1 WP_010874953.1 WP_010874953.1 WP_010874953.1 WP_010874953.1 WP_010874953.1 WP_014325626.1 WP_014325626.1 WP_010874953.1 NP_110285.1 WP_014325626.1 WP_010874953.1 WP_014325626.1 WP_010874953.1 WP_014325626.1 WP_014325626.1 WP_014325626.1 WP_014325626.1 WP_014325626.1 WP_010874953.1 WP_014325626.1 WP_010874953.1 WP_014325626.1 WP_010874953.1 WP…
OG0000380 WP_014325628.1 WP_014325628.1 WP_014325628.1 WP_010874957.1 WP_010874957.1 WP_010874957.1 WP_010874957.1 WP_010874957.1 WP_014325628.1 WP_014325628.1 WP_010874957.1 NP_110289.1 WP_014325628.1 WP_010874957.1 WP_014325628.1 WP_010874957.1 WP_014325628.1 WP_014325628.1 WP_014325628.1 WP_014325628.1 WP_014325628.1 WP_010874957.1 WP_014325628.1 WP_010874957.1 WP_014325628.1 WP_010874957.1 WP…
OG0000381 WP_014325629.1 WP_014325629.1 WP_014325629.1 WP_010874958.1 WP_010874958.1 WP_010874958.1 WP_010874958.1 WP_010874958.1 WP_014325629.1 WP_014325629.1 WP_010874958.1 NP_110290.1 WP_014325629.1 WP_010874958.1 WP_014325629.1 WP_010874958.1 WP_014325629.1 WP_014325629.1 WP_014325629.1 WP_014325629.1 WP_014325629.1 WP_010874958.1 WP_014325629.1 WP_010874958.1 WP_014325629.1 WP_010874958.1 WP…
OG0000382 WP_014325634.1 WP_014325634.1 WP_014325634.1 WP_014325634.1 WP_014325634.1 WP_014325634.1 WP_014325634.1 WP_014325634.1 WP_014325634.1 WP_014325634.1 WP_010874970.1 NP_110302.1 WP_014325634.1 WP_014325634.1 WP_014325634.1 WP_014325634.1 WP_014325634.1 WP_014325634.1 WP_014325634.1 WP_014325634.1 WP_014325634.1 WP_010874970.1 WP_014325634.1 WP_010874970.1 WP_014325634.1 WP_014325634.1 WP…
OG0000383 WP_014325637.1 WP_014325637.1 WP_014325637.1 WP_010874973.1 WP_010874973.1 WP_010874973.1 WP_010874973.1 WP_010874973.1 WP_014325637.1 WP_014325637.1 WP_010874973.1 NP_110305.1 WP_014325637.1 WP_010874973.1 WP_014325637.1 WP_010874973.1 WP_014325637.1 WP_014325637.1 WP_014325637.1 WP_014325637.1 WP_014325637.1 WP_010874973.1 WP_014325637.1 WP_010874973.1 WP_014325637.1 WP_010874973.1 WP…
OG0000384 WP_014325642.1 WP_014325642.1 WP_014325642.1 WP_014325642.1 WP_014325642.1 WP_014325642.1 WP_014325642.1 WP_014325642.1 WP_014325642.1 WP_014325642.1 WP_010874983.1 NP_110315.1 WP_014325642.1 WP_014325642.1 WP_014325642.1 WP_014325642.1 WP_014325642.1 WP_014325642.1 WP_014325642.1 WP_014325642.1 WP_014325642.1 WP_010874983.1 WP_014325642.1 WP_014325642.1 WP_014325642.1 WP_014325642.1 WP…
OG0000385 WP_014325643.1 WP_014325643.1 WP_014325643.1 WP_010874984.1 WP_010874984.1 WP_010874984.1 WP_010874984.1 WP_010874984.1 WP_014325643.1 WP_053344148.1 WP_010874984.1 NP_110316.1 WP_014325643.1 WP_010874984.1 WP_014325643.1 WP_010874984.1 WP_014325643.1 WP_014325643.1 WP_014325643.1 WP_014325643.1 WP_014325643.1 WP_010874984.1 WP_014325643.1 WP_010874984.1 WP_014325643.1 WP_010874984.1 WP…
OG0000386 WP_014325646.1 WP_014325646.1 WP_014325646.1 WP_014325646.1 WP_014325646.1 WP_014325646.1 WP_014325646.1 WP_014325646.1 WP_014325646.1 WP_014325646.1 WP_014325646.1 NP_110321.1 WP_014325646.1 WP_014325646.1 WP_014325646.1 WP_014325646.1 WP_014325646.1 WP_014325646.1 WP_014325646.1 WP_014325646.1 WP_014325646.1 WP_014325646.1 WP_014325646.1 WP_014325646.1 WP_014325646.1 WP_014325646.1 WP…
OG0000387 WP_014325650.1 WP_014325650.1 WP_014325650.1 WP_010874993.1 WP_010874993.1 WP_010874993.1 WP_010874993.1 WP_010874993.1 WP_014325650.1 WP_014325650.1 WP_010874993.1 NP_110325.1 WP_014325650.1 WP_010874993.1 WP_014325650.1 WP_010874993.1 WP_014325650.1 WP_014325650.1 WP_014325650.1 WP_014325650.1 WP_014325650.1 WP_010874993.1 WP_014325650.1 WP_010874993.1 WP_014325650.1 WP_010874993.1 WP…
OG0000388 WP_014325651.1 WP_014325651.1 WP_014325651.1 WP_010874994.1 WP_010874994.1 WP_010874994.1 WP_010874994.1 WP_010874994.1 WP_014325651.1 WP_014325651.1 WP_010874994.1 NP_110326.1 WP_014325651.1 WP_010874994.1 WP_014325651.1 WP_010874994.1 WP_014325651.1 WP_014325651.1 WP_014325651.1 WP_014325651.1 WP_014325651.1 WP_010874994.1 WP_014325651.1 WP_010874994.1 WP_014325651.1 WP_010874994.1 WP…
OG0000389 WP_014325652.1 WP_014325652.1 WP_014325652.1 WP_014325652.1 WP_014325652.1 WP_014325652.1 WP_014325652.1 WP_014325652.1 WP_014325652.1 WP_014325652.1 WP_010874995.1 NP_110327.1 WP_014325652.1 WP_014325652.1 WP_014325652.1 WP_014325652.1 WP_014325652.1 WP_014325652.1 WP_014325652.1 WP_014325652.1 WP_014325652.1 WP_010874995.1 WP_014325652.1 WP_086132728.1 WP_014325652.1 WP_014325652.1 WP…
OG0000390 WP_014325659.1 WP_014325659.1 WP_014325659.1 WP_010875003.1 WP_010875003.1 WP_010875003.1 WP_010875003.1 WP_010875003.1 WP_014325659.1 WP_014325659.1 WP_010875003.1 NP_110335.1 WP_014325659.1 WP_010875003.1 WP_014325659.1 WP_010875003.1 WP_014325659.1 WP_014325659.1 WP_014325659.1 WP_014325659.1 WP_014325659.1 WP_010875003.1 WP_014325659.1 WP_010875003.1 WP_014325659.1 WP_010875003.1 WP…
OG0000391 WP_014325660.1 WP_014325660.1 WP_014325660.1 WP_053344113.1 WP_053344113.1 WP_053344113.1 WP_010875004.1 WP_010875004.1 WP_014325660.1 WP_014325660.1 WP_010875004.1 NP_110336.1 WP_014325660.1 WP_010875004.1 WP_014325660.1 WP_010875004.1 WP_014325660.1 WP_014325660.1 WP_014325660.1 WP_014325660.1 WP_014325660.1 WP_010875004.1 WP_014325660.1 WP_010875004.1 WP_014325660.1 WP_010875004.1 WP…
OG0000392 WP_014325666.1 WP_014325666.1 WP_014325666.1 WP_010875016.1 WP_010875016.1 WP_010875016.1 WP_010875016.1 WP_010875016.1 WP_014325666.1 WP_014325666.1 WP_010875016.1 NP_110348.1 WP_014325666.1 WP_010875016.1 WP_014325666.1 WP_010875016.1 WP_014325666.1 WP_014325666.1 WP_014325666.1 WP_014325666.1 WP_014325666.1 WP_010875016.1 WP_014325666.1 WP_010875016.1 WP_014325666.1 WP_010875016.1 WP…
OG0000393 WP_014325669.1 WP_014325669.1 WP_014325669.1 WP_010875020.1 WP_010875020.1 WP_010875020.1 WP_010875020.1 WP_010875020.1 WP_014325669.1 WP_014325669.1 WP_010875020.1 NP_110352.1 WP_014325669.1 WP_010875020.1 WP_014325669.1 WP_010875020.1 WP_014325669.1 WP_014325669.1 WP_014325669.1 WP_014325669.1 WP_014325669.1 WP_010875020.1 WP_014325669.1 WP_010875020.1 WP_014325669.1 WP_010875020.1 WP…
OG0000394 WP_014325671.1 WP_014325671.1 WP_014325671.1 WP_010875024.1 WP_010875024.1 WP_010875024.1 WP_010875024.1 WP_010875024.1 WP_014325671.1 WP_014325671.1 WP_010875024.1 NP_110356.1 WP_014325671.1 WP_010875024.1 WP_014325671.1 WP_010875024.1 WP_014325671.1 WP_014325671.1 WP_014325671.1 WP_014325671.1 WP_014325671.1 WP_010875024.1 WP_014325671.1 WP_010875024.1 WP_014325671.1 WP_010875024.1 WP…
OG0000395 WP_014325672.1 WP_014325672.1 WP_014325672.1 WP_010875026.1 WP_010875026.1 WP_010875026.1 WP_010875026.1 WP_010875026.1 WP_014325672.1 WP_014325672.1 WP_010875026.1 NP_110358.1 WP_014325672.1 WP_010875026.1 WP_014325672.1 WP_010875026.1 WP_014325672.1 WP_014325672.1 WP_014325672.1 WP_014325672.1 WP_014325672.1 WP_010875026.1 WP_014325672.1 WP_010875026.1 WP_014325672.1 WP_010875026.1 WP…
OG0000396 WP_014325673.1 WP_014325673.1 WP_014325673.1 WP_010875029.1 WP_010875029.1 WP_010875029.1 WP_010875029.1 WP_010875029.1 WP_014325673.1 WP_014325673.1 WP_010875029.1 NP_110361.1 WP_014325673.1 WP_010875029.1 WP_014325673.1 WP_010875029.1 WP_014325673.1 WP_014325673.1 WP_014325673.1 WP_014325673.1 WP_014325673.1 WP_010875029.1 WP_014325673.1 WP_010875029.1 WP_014325673.1 WP_010875029.1 WP…
OG0000397 WP_014325674.1 WP_014325674.1 WP_014325674.1 WP_010875030.1 WP_010875030.1 WP_010875030.1 WP_010875030.1 WP_010875030.1 WP_014325674.1 WP_014325674.1 WP_010875030.1 NP_110362.1 WP_014325674.1 WP_010875030.1 WP_014325674.1 WP_010875030.1 WP_014325674.1 WP_014325674.1 WP_014325674.1 WP_014325674.1 WP_014325674.1 WP_010875030.1 WP_014325674.1 WP_010875030.1 WP_014325674.1 WP_010875030.1 WP…
OG0000398 WP_014325676.1 WP_014325676.1 WP_014325676.1 WP_010875034.1 WP_010875034.1 WP_010875034.1 WP_010875034.1 WP_010875034.1 WP_014325676.1 WP_014325676.1 WP_010875034.1 NP_110366.1 WP_014325676.1 WP_010875034.1 WP_014325676.1 WP_010875034.1 WP_014325676.1 WP_014325676.1 WP_014325676.1 WP_014325676.1 WP_014325676.1 WP_010875034.1 WP_014325676.1 WP_010875034.1 WP_014325676.1 WP_086118769.1 WP…
OG0000399 WP_014325680.1 WP_014325680.1 WP_014325680.1 WP_053344114.1 WP_010875043.1 WP_010875043.1 WP_010875043.1 WP_010875043.1 WP_014325680.1 WP_014325680.1 WP_010875043.1 NP_110375.1 WP_014325680.1 WP_038534331.1 WP_014325680.1 WP_010875043.1 WP_014325680.1 WP_014325680.1 WP_014325680.1 WP_014325680.1 WP_014325680.1 WP_010875043.1 WP_014325680.1 WP_010875043.1 WP_014325680.1 WP_010875043.1 WP…
OG0000400 WP_014574838.1 WP_014325279.1 WP_014574838.1 WP_015344862.1 WP_015344862.1 WP_015344862.1 WP_015344862.1 WP_015344862.1 WP_014574838.1 WP_014574838.1 WP_015344862.1 NP_109692.1 WP_014574838.1 WP_015344862.1 WP_014574838.1 WP_015344862.1 WP_014574838.1 WP_014574838.1 WP_014574838.1 WP_014574838.1 WP_014574838.1 WP_015344862.1 WP_014325279.1 WP_015344862.1 WP_014574838.1 WP_015344862.1 WP…
OG0000401 WP_014574856.1 WP_010874413.1 WP_014574856.1 WP_010874413.1 WP_010874413.1 WP_010874413.1 WP_010874413.1 WP_010874413.1 WP_014574856.1 WP_014574856.1 WP_010874413.1 NP_109744.1 WP_014574856.1 WP_010874413.1 WP_010874413.1 WP_010874413.1 WP_014574856.1 WP_014574856.1 WP_014574856.1 WP_014574856.1 WP_014574856.1 WP_010874413.1 WP_010874413.1 WP_010874413.1 WP_014574856.1 WP_010874413.1 WP…
OG0000402 WP_014574859.1 WP_014574859.1 WP_014574859.1 WP_014574859.1 WP_014574859.1 WP_014574859.1 WP_014574859.1 WP_014574859.1 WP_014574859.1 WP_014574859.1 WP_014574859.1 YP_009121701.1 WP_014574859.1 WP_014574859.1 WP_014574859.1 WP_014574859.1 WP_014574859.1 WP_014574859.1 WP_014574859.1 WP_014574859.1 WP_014574859.1 WP_014574859.1 WP_014574859.1 WP_014574859.1 WP_014574859.1 WP_014574859.1…
OG0000403 WP_014574890.1 WP_014325372.1 WP_014574890.1 WP_010874500.1 WP_010874500.1 WP_010874500.1 WP_010874500.1 WP_010874500.1 WP_014574890.1 WP_014325372.1 WP_010874500.1 NP_109831.1 WP_014574890.1 WP_010874500.1 WP_014325372.1 WP_010874500.1 WP_014574890.1 WP_014574890.1 WP_014574890.1 WP_014574890.1 WP_014574890.1 WP_010874500.1 WP_014325372.1 WP_010874500.1 WP_014574890.1 WP_010874500.1 WP…
OG0000404 WP_014574899.1 WP_014325385.1 WP_014574899.1 WP_017532914.1 WP_017532914.1 WP_017532914.1 WP_017532914.1 WP_017532914.1 WP_014574899.1 WP_014574899.1 WP_010874519.1 NP_109850.1 WP_014574899.1 WP_017532914.1 WP_014574899.1 WP_017532914.1 WP_014574899.1 WP_014574899.1 WP_014574899.1 WP_014574899.1 WP_014574899.1 WP_010874519.1 WP_014325385.1 WP_010874519.1 WP_014574899.1 WP_086118753.1 WP…
OG0000405 WP_014574901.1 WP_014325386.1 WP_014574901.1 WP_010874522.1 WP_010874522.1 WP_010874522.1 WP_010874522.1 WP_010874522.1 WP_014574901.1 WP_014574901.1 WP_010874522.1 NP_109853.1 WP_014574901.1 WP_010874522.1 WP_014574901.1 WP_010874522.1 WP_014574901.1 WP_014574901.1 WP_014574901.1 WP_014574901.1 WP_014574901.1 WP_010874522.1 WP_014325386.1 WP_010874522.1 WP_014574901.1 WP_010874522.1 WP…
OG0000406 WP_014574902.1 WP_014574902.1 WP_014574902.1 WP_014574902.1 WP_014574902.1 WP_014574902.1 WP_014574902.1 WP_014574902.1 WP_014574902.1 WP_014574902.1 WP_015344888.1 NP_109858.1 WP_014574902.1 WP_014574902.1 WP_014574902.1 WP_014574902.1 WP_014574902.1 WP_014574902.1 WP_014574902.1 WP_014574902.1 WP_014574902.1 WP_015344888.1 WP_014574902.1 WP_015344888.1 WP_014574902.1 WP_014574902.1 WP…
OG0000407 WP_014574905.1 WP_010874555.1 WP_014574905.1 WP_010874555.1 WP_010874555.1 WP_010874555.1 WP_010874555.1 WP_010874555.1 WP_014574905.1 WP_014574905.1 WP_010874555.1 NP_109886.1 WP_014574905.1 WP_010874555.1 WP_014574905.1 WP_010874555.1 WP_014574905.1 WP_014574905.1 WP_014574905.1 WP_014574905.1 WP_014574905.1 WP_010874555.1 WP_010874555.1 WP_010874555.1 WP_014574905.1 WP_010874555.1 WP…
OG0000408 WP_014574914.1 WP_014574914.1 WP_014574914.1 WP_053344097.1 WP_053344097.1 WP_053344097.1 WP_014574914.1 WP_014574914.1 WP_014574914.1 WP_014574914.1 WP_014574914.1 NP_109922.2 WP_014574914.1 WP_014574914.1 WP_014574914.1 WP_014574914.1 WP_014574914.1 WP_014574914.1 WP_014574914.1 WP_014574914.1 WP_014574914.1 WP_014574914.1 WP_014574914.1 WP_014574914.1 WP_014574914.1 WP_014574914.1 WP…
OG0000409 WP_014574921.1 WP_014325422.1 WP_014574921.1 WP_010874613.1 WP_010874613.1 WP_010874613.1 WP_010874613.1 WP_010874613.1 WP_014574921.1 WP_014574921.1 WP_010874613.1 NP_109944.1 WP_014574921.1 WP_010874613.1 WP_014574921.1 WP_010874613.1 WP_014574921.1 WP_014574921.1 WP_014574921.1 WP_014574921.1 WP_014574921.1 WP_010874613.1 WP_014325422.1 WP_010874613.1 WP_014574921.1 WP_010874613.1 WP…
OG0000410 WP_014574948.1 WP_014574948.1 WP_014574948.1 WP_014574948.1 WP_014574948.1 WP_014574948.1 WP_014574948.1 WP_014574948.1 WP_014574948.1 WP_014574948.1 WP_010874692.1 NP_110024.2 WP_014574948.1 WP_014574948.1 WP_014574948.1 WP_014574948.1 WP_014574948.1 WP_014574948.1 WP_014574948.1 WP_014574948.1 WP_014574948.1 WP_010874692.1 WP_014574948.1 WP_010874692.1 WP_014574948.1 WP_014574948.1 WP…
OG0000411 WP_014574953.1 WP_014574953.1 WP_014574953.1 WP_080713778.1 WP_080713778.1 WP_080713778.1 WP_080713778.1 WP_080713778.1 WP_014574953.1 WP_014574953.1 WP_014574953.1 YP_009121721.1 WP_014574953.1 WP_080713778.1 WP_014574953.1 WP_014574953.1 WP_014574953.1 WP_014574953.1 WP_014574953.1 WP_014574953.1 WP_014574953.1 WP_014574953.1 WP_014574953.1 WP_014574953.1 WP_014574953.1 WP_014574953.1…
OG0000412 WP_014574955.1 WP_014325478.1 WP_014574955.1 WP_010874707.1 WP_010874707.1 WP_010874707.1 WP_010874707.1 WP_010874707.1 WP_014574955.1 WP_014574955.1 WP_010874707.1 NP_110039.1 WP_014574955.1 WP_010874707.1 WP_014325478.1 WP_010874707.1 WP_014574955.1 WP_014574955.1 WP_014574955.1 WP_014574955.1 WP_014574955.1 WP_010874707.1 WP_014325478.1 WP_010874707.1 WP_014574955.1 WP_010874707.1 WP…
OG0000413 WP_014574957.1 WP_014325482.1 WP_014574957.1 WP_010874713.1 WP_010874713.1 WP_010874713.1 WP_010874713.1 WP_010874713.1 WP_014574957.1 WP_014574957.1 WP_010874713.1 NP_110045.1 WP_014574957.1 WP_010874713.1 WP_014574957.1 WP_010874713.1 WP_014574957.1 WP_014574957.1 WP_014574957.1 WP_014574957.1 WP_014574957.1 WP_010874713.1 WP_014325482.1 WP_010874713.1 WP_014574957.1 WP_010874713.1 WP…
OG0000414 WP_014574963.1 WP_014325504.1 WP_014574963.1 WP_010874745.1 WP_010874745.1 WP_010874745.1 WP_010874745.1 WP_010874745.1 WP_014574963.1 WP_014574963.1 WP_010874745.1 NP_110077.1 WP_014574963.1 WP_010874745.1 WP_014574963.1 WP_010874745.1 WP_014574963.1 WP_014574963.1 WP_014574963.1 WP_014574963.1 WP_014574963.1 WP_010874745.1 WP_014325504.1 WP_086132720.1 WP_014574963.1 WP_010874745.1 WP…
OG0000415 WP_014574964.1 WP_014325505.1 WP_053344013.1 WP_010874746.1 WP_010874746.1 WP_010874746.1 WP_010874746.1 WP_010874746.1 WP_014574964.1 WP_053344141.1 WP_010874746.1 NP_110078.1 WP_014574964.1 WP_010874746.1 WP_014574964.1 WP_010874746.1 WP_014574964.1 WP_014574964.1 WP_014574964.1 WP_053344013.1 WP_053344013.1 WP_010874746.1 WP_014325505.1 WP_010874746.1 WP_014574964.1 WP_010874746.1 WP…
OG0000416 WP_014574969.1 WP_014325512.1 WP_014574969.1 WP_010874758.1 WP_010874758.1 WP_010874758.1 WP_010874758.1 WP_010874758.1 WP_014574969.1 WP_014574969.1 WP_010874758.1 NP_110090.1 WP_014574969.1 WP_010874758.1 WP_014574969.1 WP_010874758.1 WP_014574969.1 WP_014574969.1 WP_014574969.1 WP_014574969.1 WP_014574969.1 WP_010874758.1 WP_054173296.1 WP_010874758.1 WP_014574969.1 WP_010874758.1 WP…
OG0000417 WP_014574972.1 WP_014325519.1 WP_014574972.1 WP_010874767.1 WP_010874767.1 WP_010874767.1 WP_010874767.1 WP_010874767.1 WP_014574972.1 WP_014574972.1 WP_010874767.1 NP_110099.1 WP_014574972.1 WP_010874767.1 WP_014574972.1 WP_010874767.1 WP_014574972.1 WP_014574972.1 WP_014574972.1 WP_014574972.1 WP_014574972.1 WP_010874767.1 WP_014325519.1 WP_010874767.1 WP_014574972.1 WP_010874767.1 WP…
OG0000418 WP_014574975.1 WP_014325524.1 WP_014574975.1 WP_010874775.1 WP_010874775.1 WP_010874775.1 WP_010874775.1 WP_010874775.1 WP_014574975.1 WP_014574975.1 WP_010874775.1 NP_110107.1 WP_014574975.1 WP_010874775.1 WP_014574975.1 WP_010874775.1 WP_014574975.1 WP_014574975.1 WP_014574975.1 WP_014574975.1 WP_014574975.1 WP_010874775.1 WP_014325524.1 WP_010874775.1 WP_014574975.1 WP_010874775.1 WP…
OG0000419 WP_014574977.1 WP_014325527.1 WP_014574977.1 WP_014574977.1 WP_014574977.1 WP_014574977.1 WP_014574977.1 WP_014574977.1 WP_014574977.1 WP_014574977.1 WP_014574977.1 NP_110116.1 WP_014574977.1 WP_014574977.1 WP_014574977.1 WP_014574977.1 WP_014574977.1 WP_014574977.1 WP_014574977.1 WP_014574977.1 WP_014574977.1 WP_014574977.1 WP_014574977.1 WP_014574977.1 WP_014574977.1 WP_014574977.1 WP…
OG0000420 WP_014575009.1 WP_014575009.1 WP_014575009.1 WP_014575009.1 WP_014575009.1 WP_014575009.1 WP_014575009.1 WP_014575009.1 WP_014575009.1 WP_014575009.1 WP_015344922.1 NP_110197.2 WP_014575009.1 WP_014575009.1 WP_014575009.1 WP_014575009.1 WP_014575009.1 WP_014575009.1 WP_014575009.1 WP_014575009.1 WP_014575009.1 WP_015344922.1 WP_014575009.1 WP_015344922.1 WP_014575009.1 WP_014575009.1 WP…
OG0000421 WP_014575015.1 WP_010874870.1 WP_014575015.1 WP_010874870.1 WP_010874870.1 WP_010874870.1 WP_010874870.1 WP_010874870.1 WP_014575015.1 WP_014575015.1 WP_010874870.1 NP_110202.1 WP_014575015.1 WP_010874870.1 WP_014575015.1 WP_010874870.1 WP_014575015.1 WP_014575015.1 WP_014575015.1 WP_014575015.1 WP_014575015.1 WP_010874870.1 WP_010874870.1 WP_010874870.1 WP_014575015.1 WP_010874870.1 WP…
OG0000422 WP_014575017.1 WP_010874875.1 WP_014575017.1 WP_010874875.1 WP_010874875.1 WP_010874875.1 WP_010874875.1 WP_010874875.1 WP_014575017.1 WP_014575017.1 WP_010874875.1 NP_110207.1 WP_014575017.1 WP_010874875.1 WP_014575017.1 WP_010874875.1 WP_014575017.1 WP_014575017.1 WP_014575017.1 WP_014575017.1 WP_014575017.1 WP_010874875.1 WP_010874875.1 WP_010874875.1 WP_014575017.1 WP_010874875.1 WP…
OG0000423 WP_014575022.1 WP_014325595.1 WP_014575022.1 WP_010874901.1 WP_010874901.1 WP_010874901.1 WP_010874901.1 WP_010874901.1 WP_014575022.1 WP_014575022.1 WP_010874901.1 NP_110233.1 WP_014575022.1 WP_010874901.1 WP_014575022.1 WP_010874901.1 WP_017532699.1 WP_014575022.1 WP_014575022.1 WP_014575022.1 WP_014575022.1 WP_010874901.1 WP_014325595.1 WP_010874901.1 WP_014575022.1 WP_010874901.1 WP…
OG0000424 WP_014575028.1 WP_014325611.1 WP_014575028.1 WP_017532925.1 WP_017532925.1 WP_017532925.1 WP_017532925.1 WP_017532925.1 WP_014575028.1 WP_014575028.1 WP_010874939.1 NP_110271.1 WP_014575028.1 WP_017532925.1 WP_014575028.1 WP_017532925.1 WP_014575028.1 WP_014575028.1 WP_014575028.1 WP_014575028.1 WP_014575028.1 WP_010874939.1 WP_014325611.1 WP_010874939.1 WP_014575028.1 WP_054175840.1 WP…
OG0000425 WP_014575057.1 WP_014325677.1 WP_014575057.1 WP_010875035.1 WP_010875035.1 WP_010875035.1 WP_010875035.1 WP_010875035.1 WP_014575057.1 WP_014575057.1 WP_010875035.1 NP_110367.1 WP_014575057.1 WP_010875035.1 WP_014575057.1 WP_010875035.1 WP_014575057.1 WP_014575057.1 WP_014575057.1 WP_014575057.1 WP_014575057.1 WP_010875035.1 WP_014325677.1 WP_010875035.1 WP_014575057.1 WP_010875035.1 WP…
OG0000426 WP_014575059.1 WP_014325679.1 WP_014575059.1 WP_017532953.1 WP_017532953.1 WP_017532953.1 WP_017532953.1 WP_017532953.1 WP_014575059.1 WP_014575059.1 WP_010875041.1 NP_110373.1 WP_014575059.1 WP_017532953.1 WP_014575059.1 WP_017532953.1 WP_014575059.1 WP_014575059.1 WP_014575059.1 WP_014575059.1 WP_014575059.1 WP_010875041.1 WP_014325679.1 WP_010875041.1 WP_014575059.1 WP_017532953.1 WP…
OG0000427 WP_015344875.1 WP_015344875.1 WP_015344875.1 WP_015344875.1 WP_015344875.1 WP_015344875.1 WP_015344875.1 WP_015344875.1 WP_015344875.1 WP_015344875.1 WP_015344875.1 YP_009121702.1 WP_015344875.1 WP_015344875.1 WP_015344875.1 WP_015344875.1 WP_015344875.1 WP_015344875.1 WP_015344875.1 WP_015344875.1 WP_015344875.1 WP_015344875.1 WP_015344875.1 WP_015344875.1 WP_015344875.1 WP_015344875.1…
OG0000428 WP_015344887.1 WP_015344887.1 WP_015344887.1 WP_015344887.1 WP_015344887.1 WP_015344887.1 WP_015344887.1 WP_015344887.1 WP_015344887.1 WP_015344887.1 WP_015344887.1 YP_009121705.1 WP_015344887.1 WP_015344887.1 WP_015344887.1 WP_015344887.1 WP_015344887.1 WP_015344887.1 WP_015344887.1 WP_015344887.1 WP_015344887.1 WP_015344887.1 WP_015344887.1 WP_015344887.1 WP_015344887.1 WP_015344887.1…
OG0000429 WP_015344914.1 WP_015344914.1 WP_015344914.1 WP_015344914.1 WP_015344914.1 WP_015344914.1 WP_015344914.1 WP_015344914.1 WP_015344914.1 WP_015344914.1 WP_015344914.1 NP_110138.1 WP_015344914.1 WP_015344914.1 WP_015344914.1 WP_015344914.1 WP_017532757.1 WP_015344914.1 WP_015344914.1 WP_015344914.1 WP_015344914.1 WP_015344914.1 WP_015344914.1 WP_015344914.1 WP_015344914.1 WP_015344914.1 WP…
OG0000430 WP_015344925.1 WP_015344925.1 WP_015344925.1 WP_015344925.1 WP_015344925.1 WP_015344925.1 WP_015344925.1 WP_015344925.1 WP_015344925.1 WP_015344925.1 WP_015344925.1 NP_110258.2 WP_015344925.1 WP_015344925.1 WP_015344925.1 WP_015344925.1 WP_015344925.1 WP_015344925.1 WP_015344925.1 WP_015344925.1 WP_015344925.1 WP_015344925.1 WP_015344925.1 WP_015344925.1 WP_015344925.1 WP_015344925.1 WP…
OG0000431 WP_017532731.1 WP_014325322.1 WP_017532731.1 WP_010874430.1 WP_010874430.1 WP_010874430.1 WP_010874430.1 WP_010874430.1 WP_014574862.1 WP_017532731.1 WP_010874430.1 NP_109761.1 WP_017532731.1 WP_010874430.1 WP_017532731.1 WP_010874430.1 WP_017532731.1 WP_017532731.1 WP_017532731.1 WP_017532731.1 WP_017532731.1 WP_010874430.1 WP_014325322.1 WP_010874430.1 WP_017532731.1 WP_010874430.1 WP…
OG0000432 WP_017532771.1 WP_010874682.1 WP_017532771.1 WP_010874682.1 WP_010874682.1 WP_010874682.1 WP_010874682.1 WP_010874682.1 WP_017532771.1 WP_010874682.1 WP_010874682.1 NP_110014.1 WP_017532771.1 WP_010874682.1 WP_010874682.1 WP_010874682.1 WP_017532771.1 WP_017532771.1 WP_017532771.1 WP_017532771.1 WP_017532771.1 WP_010874682.1 WP_010874682.1 WP_010874682.1 WP_017532771.1 WP_010874682.1 WP…
OG0000433 WP_017532781.1 WP_017532781.1 WP_017532781.1 WP_017532781.1 WP_017532781.1 WP_017532781.1 WP_017532781.1 WP_017532781.1 WP_017532781.1 WP_017532781.1 WP_017532781.1 YP_009121724.1 WP_017532781.1 WP_017532781.1 WP_017532781.1 WP_017532781.1 WP_017532781.1 WP_017532781.1 WP_017532781.1 WP_017532781.1 WP_017532781.1 WP_017532781.1 WP_017532781.1 WP_017532781.1 WP_017532781.1 WP_017532781.1…
OG0000434 WP_017532803.1 WP_017532803.1 WP_017532803.1 WP_017532803.1 WP_017532803.1 WP_017532803.1 WP_017532803.1 WP_017532803.1 WP_017532803.1 WP_017532803.1 WP_017532803.1 NP_109933.1 WP_017532803.1 WP_017532803.1 WP_017532803.1 WP_017532803.1 WP_017532803.1 WP_017532803.1 WP_017532803.1 WP_017532803.1 WP_017532803.1 WP_017532803.1 WP_017532803.1 WP_017532803.1 WP_017532803.1 WP_017532803.1 WP…
OG0000435 WP_017532806.1 WP_014325425.1 WP_017532806.1 WP_010874618.1 WP_010874618.1 WP_010874618.1 WP_053344037.1 WP_053344037.1 WP_014574925.1 WP_017532806.1 WP_010874618.1 NP_109949.1 WP_017532806.1 WP_010874618.1 WP_017532806.1 WP_010874618.1 WP_017532806.1 WP_017532806.1 WP_017532806.1 WP_017532806.1 WP_017532806.1 WP_010874618.1 WP_014325425.1 WP_010874618.1 WP_017532806.1 WP_086118754.1 WP…
OG0000436 WP_017532807.1 WP_014325426.1 WP_017532807.1 WP_038534383.1 WP_038534383.1 WP_038534383.1 WP_038534383.1 WP_010874619.1 WP_014574926.1 WP_017532807.1 WP_010874619.1 NP_109950.1 WP_017532807.1 WP_038534383.1 WP_017532807.1 WP_017532946.1 WP_017532807.1 WP_017532807.1 WP_017532807.1 WP_017532807.1 WP_017532807.1 WP_010874619.1 WP_017532807.1 WP_038534383.1 WP_017532807.1 WP_017532946.1 WP…
OG0000437 WP_017532864.1 WP_017532864.1 WP_017532864.1 WP_017532864.1 WP_017532864.1 WP_017532864.1 WP_017532864.1 WP_017532864.1 WP_014575024.1 WP_017532864.1 WP_017532864.1 NP_110254.2 WP_017532864.1 WP_017532864.1 WP_017532864.1 WP_017532864.1 WP_014575024.1 WP_017532864.1 WP_017532864.1 WP_017532864.1 WP_017532864.1 WP_017532864.1 WP_017532864.1 WP_017532864.1 WP_017532864.1 WP_017532864.1 WP…
OG0000438 WP_019830430.1 WP_014325562.1 WP_014325562.1 WP_010874843.1 WP_010874843.1 WP_010874843.1 WP_010874843.1 WP_010874843.1 WP_014325562.1 WP_014325562.1 WP_010874843.1 NP_110175.1 WP_014325562.1 WP_010874843.1 WP_014325562.1 WP_010874843.1 WP_014325562.1 WP_019830430.1 WP_019830430.1 WP_014325562.1 WP_014325562.1 WP_010874843.1 WP_014325562.1 WP_010874843.1 WP_014325562.1 WP_010874843.1 WP…
OG0000439 WP_019830439.1 WP_010874655.1 WP_010874655.1 WP_010874655.1 WP_010874655.1 WP_010874655.1 WP_010874655.1 WP_010874655.1 WP_010874655.1 WP_010874655.1 WP_010874655.1 NP_109986.1 WP_010874655.1 WP_010874655.1 WP_010874655.1 WP_010874655.1 WP_010874655.1 WP_019830439.1 WP_019830439.1 WP_010874655.1 WP_010874655.1 WP_010874655.1 WP_010874655.1 WP_010874655.1 WP_010874655.1 WP_010874655.1 WP…
OG0000440 WP_019830441.1 WP_014325545.1 WP_014574989.1 WP_053344105.1 WP_017532945.1 WP_017532945.1 WP_017532945.1 WP_017532945.1 WP_014574989.1 WP_014574989.1 WP_010874808.1 NP_110140.1 WP_014574989.1 WP_017532945.1 WP_014325545.1 WP_017532945.1 WP_014574989.1 WP_014574989.1 WP_014574989.1 WP_014574989.1 WP_014574989.1 WP_010874808.1 WP_014325545.1 WP_010874808.1 WP_014574989.1 WP_017532945.1 WP…
OG0000441 WP_019830442.1 WP_014325544.1 WP_014325544.1 WP_010874807.1 WP_010874807.1 WP_010874807.1 WP_010874807.1 WP_010874807.1 WP_014325544.1 WP_014325544.1 WP_010874807.1 NP_110139.1 WP_014325544.1 WP_038534420.1 WP_014325544.1 WP_010874807.1 WP_014325544.1 WP_019830442.1 WP_019830442.1 WP_014325544.1 WP_014325544.1 WP_010874807.1 WP_014325544.1 WP_010874807.1 WP_014325544.1 WP_010874807.1 WP…
OG0000442 WP_019830455.1 WP_014325523.1 WP_014325523.1 WP_010874774.1 WP_010874774.1 WP_010874774.1 WP_010874774.1 WP_010874774.1 WP_014325523.1 WP_014325523.1 WP_010874774.1 NP_110106.1 WP_014325523.1 WP_010874774.1 WP_014325523.1 WP_010874774.1 WP_014325523.1 WP_019830455.1 WP_019830455.1 WP_014325523.1 WP_014325523.1 WP_010874774.1 WP_014325523.1 WP_010874774.1 WP_014325523.1 WP_010874774.1 WP…
OG0000443 WP_019830457.1 WP_014325532.1 WP_014325532.1 WP_015344912.1 WP_015344912.1 WP_015344912.1 WP_015344912.1 WP_015344912.1 WP_014325532.1 WP_014325532.1 WP_015344912.1 NP_110124.1 WP_014325532.1 WP_015344912.1 WP_053344085.1 WP_015344912.1 WP_014325532.1 WP_014325532.1 WP_014325532.1 WP_014325532.1 WP_014325532.1 WP_015344912.1 WP_014325532.1 WP_015344912.1 WP_014325532.1 WP_015344912.1 WP…
OG0000444 WP_019830464.1 WP_014325471.1 WP_014325471.1 WP_010874695.1 WP_010874695.1 WP_010874695.1 WP_010874695.1 WP_010874695.1 WP_014325471.1 WP_014325471.1 WP_010874695.1 NP_110027.1 WP_014325471.1 WP_010874695.1 WP_014325471.1 WP_010874695.1 WP_014325471.1 WP_019830464.1 WP_019830464.1 WP_014325471.1 WP_014325471.1 WP_010874695.1 WP_014325471.1 WP_010874695.1 WP_014325471.1 WP_010874695.1 WP…
OG0000445 WP_019830471.1 WP_014325506.1 WP_053344015.1 WP_053344104.1 WP_010874751.1 WP_010874751.1 WP_010874751.1 WP_010874751.1 WP_014574965.1 WP_053344142.1 WP_010874751.1 NP_110083.1 WP_053344168.1 WP_038534406.1 WP_053344083.1 WP_053870241.1 WP_017532782.1 WP_098363664.1 WP_086136156.1 WP_086136148.1 WP_010874751.1 WP_010874751.1 WP_010874751.1 WP_010874751.1 WP_098363659.1 WP_010874751.1 WP…
OG0000446 WP_019830474.1 WP_014325309.1 WP_019830474.1 WP_014325309.1 WP_014325309.1 WP_014325309.1 WP_014325309.1 WP_014325309.1 WP_014574852.1 WP_014325309.1 WP_014325309.1 NP_109738.1 WP_019830474.1 WP_014325309.1 WP_014325309.1 WP_014325309.1 WP_017532729.1 WP_019830474.1 WP_019830474.1 WP_019830474.1 WP_019830474.1 WP_098363684.1 WP_014325309.1 WP_014325309.1 WP_019830474.1 WP_014325309.1 WP…
OG0000447 WP_019830475.1 WP_014325321.1 WP_014325321.1 WP_010874428.1 WP_010874428.1 WP_010874428.1 WP_010874428.1 WP_010874428.1 WP_014325321.1 WP_014325321.1 WP_010874428.1 NP_109759.1 WP_014325321.1 WP_010874428.1 WP_014325321.1 WP_010874428.1 WP_014325321.1 WP_014325321.1 WP_014325321.1 WP_014325321.1 WP_014325321.1 WP_010874428.1 WP_014325321.1 WP_086132710.1 WP_014325321.1 WP_010874428.1 WP…
OG0000448 WP_019830477.1 WP_014325405.1 WP_014325405.1 WP_010874567.1 WP_010874567.1 WP_053344177.1 WP_010874567.1 WP_010874567.1 WP_014325405.1 WP_014325405.1 WP_010874567.1 NP_109898.1 WP_014325405.1 WP_010874567.1 WP_014325405.1 WP_010874567.1 WP_014325405.1 WP_019830477.1 WP_019830477.1 WP_014325405.1 WP_014325405.1 WP_010874567.1 WP_014325405.1 WP_010874567.1 WP_014325405.1 WP_010874567.1 WP…
OG0000449 WP_019830482.1 WP_010874961.1 WP_010874961.1 WP_053344109.1 WP_010874961.1 WP_010874961.1 WP_010874961.1 WP_010874961.1 WP_010874961.1 WP_010874961.1 WP_010874961.1 NP_110293.1 WP_010874961.1 WP_010874961.1 WP_010874961.1 WP_010874961.1 WP_010874961.1 WP_019830482.1 WP_019830482.1 WP_010874961.1 WP_010874961.1 WP_010874961.1 WP_010874961.1 WP_010874961.1 WP_010874961.1 WP_010874961.1 WP…
OG0000450 WP_019830484.1 WP_010874359.1 WP_010874359.1 WP_010874359.1 WP_010874359.1 WP_010874359.1 WP_010874359.1 WP_010874359.1 WP_010874359.1 WP_010874359.1 WP_010874359.1 NP_109690.1 WP_010874359.1 WP_010874359.1 WP_010874359.1 WP_010874359.1 WP_010874359.1 WP_019830484.1 WP_019830484.1 WP_010874359.1 WP_010874359.1 WP_010874359.1 WP_010874359.1 WP_010874359.1 WP_010874359.1 WP_010874359.1 WP…
OG0000451 WP_019830485.1 WP_014325678.1 WP_053344026.1 WP_010875040.1 WP_010875040.1 WP_010875040.1 WP_010875040.1 WP_010875040.1 WP_014325678.1 WP_014325678.1 WP_010875040.1 NP_110372.1 WP_014325678.1 WP_038534329.1 WP_014325678.1 WP_010875040.1 WP_014325678.1 WP_019830485.1 WP_019830485.1 WP_014325678.1 WP_014325678.1 WP_010875040.1 WP_014325678.1 WP_010875040.1 WP_014325678.1 WP_010875040.1 WP…
OG0000452 WP_019830488.1 WP_014325644.1 WP_014325644.1 WP_010874985.1 WP_010874985.1 WP_010874985.1 WP_010874985.1 WP_010874985.1 WP_014325644.1 WP_053344149.1 WP_010874985.1 NP_110317.1 WP_014325644.1 WP_010874985.1 WP_014325644.1 WP_010874985.1 WP_014325644.1 WP_019830488.1 WP_019830488.1 WP_014325644.1 WP_014325644.1 WP_010874985.1 WP_014325644.1 WP_010874985.1 WP_014325644.1 WP_086118766.1 WP…
OG0000453 WP_019830489.1 WP_014325641.1 WP_014325641.1 WP_014325641.1 WP_014325641.1 WP_014325641.1 WP_014325641.1 WP_014325641.1 WP_014325641.1 WP_014325641.1 WP_015344928.1 NP_110312.1 WP_014325641.1 WP_014325641.1 WP_014325641.1 WP_014325641.1 WP_014325641.1 WP_019830489.1 WP_019830489.1 WP_014325641.1 WP_014325641.1 WP_015344928.1 WP_014325641.1 WP_015344928.1 WP_014325641.1 WP_014325641.1 WP…
OG0000454 WP_042659166.1 WP_042659166.1 WP_042659166.1 WP_042659166.1 WP_042659166.1 WP_042659166.1 WP_042659166.1 WP_042659166.1 WP_042659166.1 WP_042659166.1 WP_042659166.1 YP_009121710.1 WP_042659166.1 WP_042659166.1 WP_042659166.1 WP_042659166.1 WP_042659166.1 WP_042659166.1 WP_042659166.1 WP_042659166.1 WP_042659166.1 WP_042659166.1 WP_042659166.1 WP_042659166.1 WP_042659166.1 WP_042659166.1…
OG0000455 WP_080582803.1 WP_080582803.1 WP_080582803.1 WP_080713783.1 WP_080713783.1 WP_080713783.1 WP_080713783.1 WP_080713783.1 WP_080582803.1 WP_080582803.1 WP_080713783.1 NP_110353.1 WP_080582803.1 WP_080713783.1 WP_080582803.1 WP_080713783.1 WP_080582803.1 WP_080582803.1 WP_080582803.1 WP_080582803.1 WP_080582803.1 WP_080713783.1 WP_080582803.1 WP_080713783.1 WP_080582803.1 WP_080713783.1 WP…
OG0000456 WP_080996540.1 WP_010874542.1 WP_010874542.1 WP_010874542.1 WP_010874542.1 WP_010874542.1 WP_010874542.1 WP_010874542.1 WP_010874542.1 WP_010874542.1 WP_010874542.1 NP_109873.1 WP_010874542.1 WP_010874542.1 WP_010874542.1 WP_010874542.1 WP_010874542.1 WP_080996540.1 WP_080996540.1 WP_010874542.1 WP_010874542.1 WP_010874542.1 WP_010874542.1 WP_010874542.1 WP_010874542.1 WP_010874542.1 WP…
OG0000457 WP_080996542.1 WP_042659185.1 WP_042659185.1 WP_042659185.1 WP_042659185.1 WP_042659185.1 WP_042659185.1 WP_042659185.1 WP_042659185.1 WP_042659185.1 WP_042659185.1 YP_009121733.1 WP_042659185.1 WP_042659185.1 WP_042659185.1 WP_042659185.1 WP_042659185.1 WP_080996542.1 WP_080996542.1 WP_042659185.1 WP_042659185.1 WP_042659185.1 WP_042659185.1 WP_042659185.1 WP_042659185.1 WP_042659185.1…
OG0000458 WP_010874371.1 WP_010874371.1 WP_053343991.1 WP_017532889.1 WP_017532889.1 WP_017532889.1 WP_017532889.1 WP_017532889.1 WP_010874371.1 WP_010874371.1 WP_010874371.1 NP_109702.1 WP_053343991.1 WP_017532889.1 WP_053344064.1 WP_017532889.1 WP_010874371.1 WP_010874371.1 WP_010874371.1 WP_053343991.1 WP_053343991.1 WP_010874371.1 WP_010874371.1 WP_010874371.1 WP_053343991.1 WP_017532889.1 WP…
OG0000459 WP_010874402.1 WP_010874402.1 WP_010874402.1 WP_010874402.1 WP_010874402.1 WP_010874402.1 WP_010874402.1 WP_010874402.1 WP_010874402.1 WP_010874402.1 WP_010874402.1 NP_109733.1 WP_010874402.1 WP_010874402.1 WP_010874402.1 WP_010874402.1 WP_010874402.1 WP_010874402.1 WP_010874402.1 WP_010874402.1 WP_010874402.1 WP_010874402.1 WP_010874402.1 WP_010874402.1 WP_010874402.1 WP_010874402.1 WP…
OG0000460 WP_010874431.1 WP_010874431.1 WP_010874431.1 WP_010874431.1 WP_010874431.1 WP_010874431.1 WP_010874431.1 WP_010874431.1 WP_010874431.1 WP_010874431.1 NP_109762.1 WP_010874431.1 WP_010874431.1 WP_010874431.1 WP_010874431.1 WP_010874431.1 WP_010874431.1 WP_010874431.1 WP_010874431.1 WP_010874431.1 WP_010874431.1 WP_010874431.1 WP_010874431.1 WP_010874431.1 WP_010874431.1 WP_098363679.1 WP…
OG0000461 WP_010874455.1 WP_010874455.1 WP_010874455.1 WP_010874455.1 WP_010874455.1 WP_010874455.1 WP_010874455.1 WP_010874455.1 WP_010874455.1 WP_010874455.1 WP_010874455.1 WP_010874455.1 WP_010874455.1 WP_010874455.1 WP_010874455.1 WP_010874455.1 WP_010874455.1 WP_010874455.1 WP_010874455.1 WP_010874455.1 WP_010874455.1 WP_010874455.1 WP_010874455.1 WP_010874455.1 WP_010874455.1 WP_010874455.1…
OG0000462 WP_010874478.1 WP_010874478.1 WP_010874478.1 WP_010874478.1 WP_010874478.1 WP_010874478.1 WP_010874478.1 WP_010874478.1 WP_010874478.1 WP_010874478.1 WP_010874478.1 NP_109809.1 WP_010874478.1 WP_010874478.1 WP_010874478.1 WP_010874478.1 WP_010874478.1 WP_010874478.1 WP_010874478.1 WP_010874478.1 WP_010874478.1 WP_010874478.1 WP_010874478.1 WP_010874478.1 WP_010874478.1 WP_010874478.1 WP…
OG0000463 WP_010874486.1 WP_010874486.1 WP_010874486.1 WP_010874486.1 WP_010874486.1 WP_010874486.1 WP_010874486.1 WP_010874486.1 WP_017532751.1 WP_010874486.1 WP_010874486.1 NP_109817.1 WP_010874486.1 WP_010874486.1 WP_010874486.1 WP_010874486.1 WP_017532751.1 WP_010874486.1 WP_010874486.1 WP_010874486.1 WP_010874486.1 WP_010874486.1 WP_010874486.1 WP_010874486.1 WP_010874486.1 WP_010874486.1 WP…
OG0000464 WP_010874492.1 WP_010874492.1 WP_010874492.1 WP_010874492.1 WP_010874492.1 WP_010874492.1 WP_010874492.1 WP_010874492.1 WP_010874492.1 WP_010874492.1 WP_010874492.1 NP_109823.1 WP_010874492.1 WP_010874492.1 WP_010874492.1 WP_010874492.1 WP_010874492.1 WP_010874492.1 WP_010874492.1 WP_010874492.1 WP_010874492.1 WP_010874492.1 WP_010874492.1 WP_010874492.1 WP_010874492.1 WP_010874492.1 WP…
OG0000465 WP_010874493.1 WP_010874493.1 WP_010874493.1 WP_010874493.1 WP_010874493.1 WP_010874493.1 WP_010874493.1 WP_010874493.1 WP_010874493.1 WP_010874493.1 WP_010874493.1 NP_109824.1 WP_010874493.1 WP_010874493.1 WP_010874493.1 WP_010874493.1 WP_010874493.1 WP_010874493.1 WP_010874493.1 WP_010874493.1 WP_010874493.1 WP_010874493.1 WP_010874493.1 WP_010874493.1 WP_010874493.1 WP_010874493.1 WP…
OG0000466 WP_010874497.1 WP_010874497.1 WP_010874497.1 WP_010874497.1 WP_010874497.1 WP_010874497.1 WP_010874497.1 WP_010874497.1 WP_010874497.1 WP_010874497.1 WP_010874497.1 NP_109828.1 WP_010874497.1 WP_010874497.1 WP_010874497.1 WP_010874497.1 WP_010874497.1 WP_010874497.1 WP_010874497.1 WP_010874497.1 WP_010874497.1 WP_010874497.1 WP_010874497.1 WP_010874497.1 WP_010874497.1 WP_010874497.1 WP…
OG0000467 WP_010874521.1 WP_010874521.1 WP_010874521.1 WP_010874521.1 WP_010874521.1 WP_010874521.1 WP_010874521.1 WP_010874521.1 WP_010874521.1 WP_010874521.1 NP_109852.1 WP_010874521.1 WP_010874521.1 WP_010874521.1 WP_010874521.1 WP_010874521.1 WP_010874521.1 WP_010874521.1 WP_010874521.1 WP_010874521.1 WP_010874521.1 WP_010874521.1 WP_010874521.1 WP_010874521.1 WP_010874521.1 WP_010874521.1 WP…
OG0000468 WP_010874552.1 WP_010874552.1 WP_010874552.1 WP_010874552.1 WP_010874552.1 WP_010874552.1 WP_010874552.1 WP_010874552.1 WP_010874552.1 WP_010874552.1 WP_010874552.1 NP_109883.1 WP_010874552.1 WP_038534373.1 WP_010874552.1 WP_010874552.1 WP_017532797.1 WP_010874552.1 WP_010874552.1 WP_010874552.1 WP_010874552.1 WP_010874552.1 WP_010874552.1 WP_010874552.1 WP_010874552.1 WP_010874552.1 WP…
OG0000469 WP_010874579.1 WP_010874579.1 WP_010874579.1 WP_010874579.1 WP_010874579.1 WP_010874579.1 WP_010874579.1 WP_010874579.1 WP_010874579.1 WP_010874579.1 WP_010874579.1 NP_109910.1 WP_010874579.1 WP_010874579.1 WP_010874579.1 WP_010874579.1 WP_010874579.1 WP_010874579.1 WP_010874579.1 WP_010874579.1 WP_010874579.1 WP_010874579.1 WP_010874579.1 WP_010874579.1 WP_010874579.1 WP_010874579.1 WP…
OG0000470 WP_010874599.1 WP_010874599.1 WP_010874599.1 WP_010874599.1 WP_010874599.1 WP_010874599.1 WP_010874599.1 WP_010874599.1 WP_010874599.1 WP_010874599.1 NP_109930.1 WP_010874599.1 WP_010874599.1 WP_010874599.1 WP_010874599.1 WP_010874599.1 WP_010874599.1 WP_010874599.1 WP_010874599.1 WP_010874599.1 WP_098363685.1 WP_010874599.1 WP_010874599.1 WP_010874599.1 WP_010874599.1 WP_010874599.1 WP…
OG0000471 WP_010874612.1 WP_010874612.1 WP_010874612.1 WP_010874612.1 WP_010874612.1 WP_010874612.1 WP_010874612.1 WP_010874612.1 WP_010874612.1 WP_010874612.1 WP_010874612.1 NP_109943.1 WP_010874612.1 WP_010874612.1 WP_010874612.1 WP_010874612.1 WP_010874612.1 WP_010874612.1 WP_010874612.1 WP_010874612.1 WP_010874612.1 WP_010874612.1 WP_010874612.1 WP_010874612.1 WP_010874612.1 WP_010874612.1 WP…
OG0000472 WP_010874661.1 WP_010874661.1 WP_010874661.1 WP_010874661.1 WP_010874661.1 WP_010874661.1 WP_010874661.1 WP_010874661.1 WP_010874661.1 WP_010874661.1 WP_010874661.1 WP_010874661.1 WP_010874661.1 WP_010874661.1 WP_010874661.1 WP_010874661.1 WP_010874661.1 WP_010874661.1 WP_010874661.1 WP_010874661.1 WP_010874661.1 WP_010874661.1 WP_010874661.1 WP_010874661.1 WP_010874661.1 WP_010874661.1…
OG0000473 WP_010874708.1 WP_010874708.1 WP_010874708.1 WP_010874708.1 WP_010874708.1 WP_010874708.1 WP_010874708.1 WP_010874708.1 WP_010874708.1 WP_010874708.1 WP_010874708.1 NP_110040.1 WP_010874708.1 WP_010874708.1 WP_010874708.1 WP_010874708.1 WP_010874708.1 WP_010874708.1 WP_010874708.1 WP_010874708.1 WP_010874708.1 WP_010874708.1 WP_010874708.1 WP_010874708.1 WP_010874708.1 WP_010874708.1 WP…
OG0000474 WP_010874756.1 WP_010874756.1 WP_010874756.1 WP_010874756.1 WP_010874756.1 WP_053344180.1 WP_010874756.1 WP_010874756.1 WP_010874756.1 WP_010874756.1 NP_110088.1 WP_010874756.1 WP_010874756.1 WP_010874756.1 WP_010874756.1 WP_010874756.1 WP_010874756.1 WP_010874756.1 WP_010874756.1 WP_010874756.1 WP_010874756.1 WP_010874756.1 WP_086132722.1 WP_010874756.1 WP_010874756.1 WP_010874756.1 WP…
OG0000475 WP_010874776.1 WP_010874776.1 WP_010874776.1 WP_010874776.1 WP_010874776.1 WP_010874776.1 WP_010874776.1 WP_010874776.1 WP_010874776.1 WP_010874776.1 WP_010874776.1 NP_110108.1 WP_010874776.1 WP_010874776.1 WP_010874776.1 WP_010874776.1 WP_010874776.1 WP_010874776.1 WP_010874776.1 WP_010874776.1 WP_010874776.1 WP_010874776.1 WP_010874776.1 WP_010874776.1 WP_010874776.1 WP_010874776.1 WP…
OG0000476 WP_010874778.1 WP_010874778.1 WP_010874778.1 WP_010874778.1 WP_010874778.1 WP_010874778.1 WP_010874778.1 WP_010874778.1 WP_010874778.1 WP_010874778.1 WP_010874778.1 NP_110110.1 WP_010874778.1 WP_010874778.1 WP_010874778.1 WP_010874778.1 WP_010874778.1 WP_010874778.1 WP_010874778.1 WP_010874778.1 WP_010874778.1 WP_010874778.1 WP_010874778.1 WP_010874778.1 WP_010874778.1 WP_010874778.1 WP…
OG0000477 WP_010874811.1 WP_010874811.1 WP_010874811.1 WP_010874811.1 WP_010874811.1 WP_010874811.1 WP_010874811.1 WP_010874811.1 WP_010874811.1 WP_010874811.1 WP_010874811.1 NP_110143.1 WP_010874811.1 WP_010874811.1 WP_010874811.1 WP_010874811.1 WP_010874811.1 WP_010874811.1 WP_010874811.1 WP_010874811.1 WP_010874811.1 WP_010874811.1 WP_010874811.1 WP_010874811.1 WP_010874811.1 WP_010874811.1 WP…
OG0000478 WP_010874848.1 WP_010874848.1 WP_010874848.1 WP_010874848.1 WP_010874848.1 WP_010874848.1 WP_010874848.1 WP_010874848.1 WP_010874848.1 WP_010874848.1 WP_010874848.1 NP_110180.1 WP_010874848.1 WP_010874848.1 WP_010874848.1 WP_010874848.1 WP_010874848.1 WP_010874848.1 WP_010874848.1 WP_010874848.1 WP_010874848.1 WP_010874848.1 WP_010874848.1 WP_010874848.1 WP_010874848.1 WP_010874848.1 WP…
OG0000479 WP_010874904.1 WP_010874904.1 WP_010874904.1 WP_010874904.1 WP_010874904.1 WP_010874904.1 WP_010874904.1 WP_010874904.1 WP_010874904.1 WP_010874904.1 NP_110236.1 WP_010874904.1 WP_010874904.1 WP_010874904.1 WP_010874904.1 WP_010874904.1 WP_010874904.1 WP_010874904.1 WP_010874904.1 WP_010874904.1 WP_010874904.1 WP_010874904.1 WP_010874904.1 WP_010874904.1 WP_010874904.1 WP_010874904.1 WP…
OG0000480 WP_010874914.1 WP_010874914.1 WP_010874914.1 WP_010874914.1 WP_010874914.1 WP_010874914.1 WP_010874914.1 WP_010874914.1 WP_010874914.1 WP_010874914.1 WP_010874914.1 NP_110246.1 WP_010874914.1 WP_010874914.1 WP_010874914.1 WP_010874914.1 WP_010874914.1 WP_010874914.1 WP_010874914.1 WP_010874914.1 WP_010874914.1 WP_010874914.1 WP_010874914.1 WP_086132727.1 WP_010874914.1 WP_010874914.1 WP…
OG0000481 WP_010874916.1 WP_010874916.1 WP_010874916.1 WP_010874916.1 WP_010874916.1 WP_010874916.1 WP_010874916.1 WP_010874916.1 WP_010874916.1 WP_010874916.1 NP_110248.1 WP_010874916.1 WP_010874916.1 WP_010874916.1 WP_010874916.1 WP_010874916.1 WP_010874916.1 WP_010874916.1 WP_010874916.1 WP_010874916.1 WP_010874916.1 WP_010874916.1 WP_010874916.1 WP_010874916.1 WP_010874916.1 WP_010874916.1 WP…
OG0000482 WP_010874930.1 WP_010874930.1 WP_010874930.1 WP_010874930.1 WP_010874930.1 WP_010874930.1 WP_010874930.1 WP_010874930.1 WP_010874930.1 WP_010874930.1 WP_010874930.1 NP_110262.1 WP_010874930.1 WP_010874930.1 WP_010874930.1 WP_010874930.1 WP_010874930.1 WP_010874930.1 WP_010874930.1 WP_010874930.1 WP_010874930.1 WP_010874930.1 WP_010874930.1 WP_010874930.1 WP_010874930.1 WP_010874930.1 WP…
OG0000483 WP_010874968.1 WP_010874968.1 WP_010874968.1 WP_010874968.1 WP_010874968.1 WP_010874968.1 WP_010874968.1 WP_010874968.1 WP_010874968.1 WP_010874968.1 WP_010874968.1 NP_110300.1 WP_010874968.1 WP_010874968.1 WP_010874968.1 WP_010874968.1 WP_010874968.1 WP_010874968.1 WP_010874968.1 WP_010874968.1 WP_010874968.1 WP_010874968.1 WP_010874968.1 WP_010874968.1 WP_010874968.1 WP_010874968.1 WP…
OG0000484 WP_010874982.1 WP_010874982.1 WP_010874982.1 WP_010874982.1 WP_010874982.1 WP_010874982.1 WP_010874982.1 WP_010874982.1 WP_010874982.1 WP_010874982.1 WP_010874982.1 NP_110314.1 WP_010874982.1 WP_038534315.1 WP_010874982.1 WP_010874982.1 WP_010874982.1 WP_010874982.1 WP_010874982.1 WP_010874982.1 WP_010874982.1 WP_010874982.1 WP_010874982.1 WP_010874982.1 WP_010874982.1 WP_010874982.1 WP…
OG0000485 WP_010875000.1 WP_010875000.1 WP_010875000.1 WP_010875000.1 WP_010875000.1 WP_010875000.1 WP_010875000.1 WP_010875000.1 WP_010875000.1 WP_010875000.1 WP_010875000.1 NP_110332.1 WP_010875000.1 WP_010875000.1 WP_010875000.1 WP_010875000.1 WP_010875000.1 WP_010875000.1 WP_010875000.1 WP_010875000.1 WP_010875000.1 WP_010875000.1 WP_010875000.1 WP_010875000.1 WP_010875000.1 WP_010875000.1 WP…
OG0000486 WP_010875006.1 WP_010875006.1 WP_010875006.1 WP_026088361.1 WP_026088361.1 WP_026088361.1 WP_026088361.1 WP_026088361.1 WP_026088303.1 WP_010875006.1 WP_010875006.1 NP_110338.1 WP_010875006.1 WP_026088361.1 WP_010875006.1 WP_026088361.1 WP_026088303.1 WP_010875006.1 WP_010875006.1 WP_010875006.1 WP_010875006.1 WP_010875006.1 WP_010875006.1 WP_010875006.1 WP_010875006.1 WP_026088361.1 WP…
OG0000487 WP_010875011.1 WP_010875011.1 WP_010875011.1 WP_010875011.1 WP_010875011.1 WP_010875011.1 WP_010875011.1 WP_010875011.1 WP_010875011.1 WP_010875011.1 WP_010875011.1 NP_110343.1 WP_010875011.1 WP_010875011.1 WP_010875011.1 WP_010875011.1 WP_010875011.1 WP_010875011.1 WP_010875011.1 WP_010875011.1 WP_010875011.1 WP_010875011.1 WP_010875011.1 WP_010875011.1 WP_010875011.1 WP_010875011.1 WP…
OG0000488 WP_010875031.1 WP_010875031.1 WP_010875031.1 WP_010875031.1 WP_010875031.1 WP_010875031.1 WP_010875031.1 WP_010875031.1 WP_010875031.1 WP_010875031.1 WP_010875031.1 NP_110363.1 WP_010875031.1 WP_010875031.1 WP_010875031.1 WP_010875031.1 WP_010875031.1 WP_010875031.1 WP_010875031.1 WP_010875031.1 WP_010875031.1 WP_010875031.1 WP_010875031.1 WP_010875031.1 WP_010875031.1 WP_010875031.1 WP…
OG0000489 WP_014325315.1 WP_014325315.1 WP_014325315.1 WP_010874418.1 WP_010874418.1 WP_010874418.1 WP_010874418.1 WP_010874418.1 WP_014325315.1 WP_014325315.1 WP_010874418.1 NP_109749.1 WP_014325315.1 WP_010874418.1 WP_014325315.1 WP_010874418.1 WP_014325315.1 WP_014325315.1 WP_014325315.1 WP_014325315.1 WP_014325315.1 WP_010874418.1 WP_014325315.1 WP_010874418.1 WP_014325315.1 WP_010874418.1 WP…
OG0000490 WP_014325339.1 WP_014325339.1 WP_014325339.1 WP_010874454.1 WP_010874454.1 WP_010874454.1 WP_010874454.1 WP_010874454.1 WP_014325339.1 WP_014325339.1 WP_010874454.1 WP_014325339.1 WP_010874454.1 WP_014325339.1 WP_010874454.1 WP_014325339.1 WP_014325339.1 WP_014325339.1 WP_014325339.1 WP_014325339.1 WP_010874454.1 WP_014325339.1 WP_010874454.1 WP_014325339.1 WP_010874454.1 WP_010874454.1…
OG0000491 WP_014325357.1 WP_014325357.1 WP_014325357.1 WP_010874479.1 WP_010874479.1 WP_010874479.1 WP_010874479.1 WP_010874479.1 WP_014574880.1 WP_014325357.1 WP_010874479.1 NP_109810.1 WP_014325357.1 WP_010874479.1 WP_014325357.1 WP_010874479.1 WP_014574880.1 WP_014325357.1 WP_014325357.1 WP_014325357.1 WP_014325357.1 WP_010874479.1 WP_014325357.1 WP_010874479.1 WP_014325357.1 WP_010874479.1 WP…
OG0000492 WP_014325369.1 WP_014325369.1 WP_014325369.1 WP_010874496.1 WP_010874496.1 WP_010874496.1 WP_010874496.1 WP_010874496.1 WP_014325369.1 WP_014325369.1 WP_010874496.1 NP_109827.1 WP_014325369.1 WP_010874496.1 WP_053344074.1 WP_010874496.1 WP_014325369.1 WP_014325369.1 WP_014325369.1 WP_014325369.1 WP_014325369.1 WP_010874496.1 WP_014325369.1 WP_010874496.1 WP_014325369.1 WP_010874496.1 WP…
OG0000493 WP_014325375.1 WP_014325375.1 WP_014325375.1 WP_026088338.1 WP_026088338.1 WP_026088338.1 WP_026088338.1 WP_026088338.1 WP_014325375.1 WP_014325375.1 WP_010874503.1 WP_014325375.1 WP_026088338.1 WP_014325375.1 WP_026088338.1 WP_014325375.1 WP_014325375.1 WP_014325375.1 WP_014325375.1 WP_014325375.1 WP_010874503.1 WP_014325375.1 WP_086132715.1 WP_014325375.1 WP_086118752.1 WP_026088338.1…
OG0000494 WP_014325396.1 WP_014325396.1 WP_014325396.1 WP_014325396.1 WP_014325396.1 WP_014325396.1 WP_014325396.1 WP_014325396.1 WP_014325396.1 WP_010874557.1 NP_109888.1 WP_014325396.1 WP_014325396.1 WP_014325396.1 WP_014325396.1 WP_014325396.1 WP_014325396.1 WP_014325396.1 WP_014325396.1 WP_014325396.1 WP_010874557.1 WP_014325396.1 WP_010874557.1 WP_014325396.1 WP_014325396.1 WP_014325396.1 WP…
OG0000495 WP_014325407.1 WP_014325407.1 WP_014325407.1 WP_010874574.1 WP_010874574.1 WP_010874574.1 WP_010874574.1 WP_010874574.1 WP_014325407.1 WP_010874574.1 NP_109905.1 WP_014325407.1 WP_010874574.1 WP_014325407.1 WP_010874574.1 WP_014325407.1 WP_014325407.1 WP_014325407.1 WP_014325407.1 WP_014325407.1 WP_010874574.1 WP_014325407.1 WP_010874574.1 WP_014325407.1 WP_010874574.1 WP_010874574.1 WP…
OG0000496 WP_014325408.1 WP_014325408.1 WP_014325408.1 WP_017532950.1 WP_017532950.1 WP_017532950.1 WP_017532950.1 WP_017532950.1 WP_014325408.1 WP_010874575.1 NP_109906.1 WP_014325408.1 WP_017532950.1 WP_014325408.1 WP_017532950.1 WP_014325408.1 WP_014325408.1 WP_014325408.1 WP_014325408.1 WP_014325408.1 WP_010874575.1 WP_014325408.1 WP_010874575.1 WP_014325408.1 WP_017532950.1 WP_017532950.1 WP…
OG0000497 WP_014325413.1 WP_014325413.1 WP_014325413.1 WP_015344893.1 WP_015344893.1 WP_015344893.1 WP_015344893.1 WP_015344893.1 WP_014325413.1 WP_014325413.1 WP_015344893.1 NP_109921.1 WP_014325413.1 WP_015344893.1 WP_014325413.1 WP_015344893.1 WP_014325413.1 WP_014325413.1 WP_014325413.1 WP_014325413.1 WP_014325413.1 WP_015344893.1 WP_014325413.1 WP_015344893.1 WP_014325413.1 WP_015344893.1 WP…
OG0000498 WP_014325416.1 WP_014325416.1 WP_014325416.1 WP_010874600.1 WP_010874600.1 WP_010874600.1 WP_010874600.1 WP_010874600.1 WP_014325416.1 WP_014325416.1 WP_010874600.1 NP_109931.1 WP_014325416.1 WP_010874600.1 WP_014325416.1 WP_010874600.1 WP_014325416.1 WP_014325416.1 WP_014325416.1 WP_014325416.1 WP_014325416.1 WP_010874600.1 WP_014325416.1 WP_010874600.1 WP_014325416.1 WP_010874600.1 WP…
OG0000499 WP_014325421.1 WP_014325421.1 WP_014325421.1 WP_010874611.1 WP_010874611.1 WP_010874611.1 WP_010874611.1 WP_010874611.1 WP_014325421.1 WP_014325421.1 WP_010874611.1 NP_109942.1 WP_014325421.1 WP_010874611.1 WP_014325421.1 WP_010874611.1 WP_014325421.1 WP_014325421.1 WP_014325421.1 WP_014325421.1 WP_014325421.1 WP_010874611.1 WP_014325421.1 WP_010874611.1 WP_014325421.1 WP_010874611.1 WP…
OG0000500 WP_014325424.1 WP_014325424.1 WP_014325424.1 WP_014325424.1 WP_014325424.1 WP_014325424.1 WP_014325424.1 WP_014325424.1 WP_014574924.1 WP_014325424.1 WP_010874616.1 NP_109947.1 WP_014325424.1 WP_014325424.1 WP_014325424.1 WP_014325424.1 WP_014574924.1 WP_014325424.1 WP_014325424.1 WP_014325424.1 WP_014325424.1 WP_010874616.1 WP_014325424.1 WP_014325424.1 WP_014325424.1 WP_014325424.1 WP…
OG0000501 WP_014325448.1 WP_014325448.1 WP_014325448.1 WP_010874657.1 WP_010874657.1 WP_010874657.1 WP_010874657.1 WP_010874657.1 WP_014574941.1 WP_014325448.1 WP_010874657.1 NP_109988.1 WP_014325448.1 WP_010874657.1 WP_014325448.1 WP_010874657.1 WP_014574941.1 WP_014325448.1 WP_014325448.1 WP_014325448.1 WP_014325448.1 WP_010874657.1 WP_014325448.1 WP_010874657.1 WP_014325448.1 WP_010874657.1 WP…
OG0000502 WP_014325449.1 WP_014325449.1 WP_014325449.1 WP_036453192.1 WP_036453192.1 WP_036453192.1 WP_036453192.1 WP_036453192.1 WP_014325449.1 WP_014325449.1 WP_010874662.1 WP_014325449.1 WP_036453192.1 WP_014325449.1 WP_036453192.1 WP_014325449.1 WP_014325449.1 WP_014325449.1 WP_014325449.1 WP_014325449.1 WP_010874662.1 WP_014325449.1 WP_010874662.1 WP_014325449.1 WP_036453192.1 WP_036453192.1…
OG0000503 WP_014325462.1 WP_014325462.1 WP_014325462.1 WP_010874683.1 WP_010874683.1 WP_010874683.1 WP_010874683.1 WP_010874683.1 WP_014325462.1 WP_014325462.1 WP_010874683.1 NP_110015.1 WP_014325462.1 WP_010874683.1 WP_014325462.1 WP_010874683.1 WP_014325462.1 WP_014325462.1 WP_014325462.1 WP_014325462.1 WP_014325462.1 WP_010874683.1 WP_014325462.1 WP_010874683.1 WP_014325462.1 WP_010874683.1 WP…
OG0000504 WP_014325463.1 WP_014325463.1 WP_014325463.1 WP_014325463.1 WP_014325463.1 WP_014325463.1 WP_014325463.1 WP_014325463.1 WP_014325463.1 WP_014325463.1 WP_010874687.1 NP_110019.1 WP_014325463.1 WP_014325463.1 WP_014325463.1 WP_014325463.1 WP_014325463.1 WP_014325463.1 WP_014325463.1 WP_014325463.1 WP_014325463.1 WP_010874687.1 WP_014325463.1 WP_010874687.1 WP_014325463.1 WP_014325463.1 WP…
OG0000505 WP_014325477.1 WP_014325477.1 WP_014325477.1 WP_017532880.1 WP_017532880.1 WP_017532880.1 WP_017532880.1 WP_017532880.1 WP_014325477.1 WP_014325477.1 WP_010874703.1 WP_014325477.1 WP_017532880.1 WP_014325477.1 WP_017532880.1 WP_014325477.1 WP_014325477.1 WP_014325477.1 WP_014325477.1 WP_014325477.1 WP_010874703.1 WP_014325477.1 WP_010874703.1 WP_014325477.1 WP_017532880.1 WP_017532880.1…
OG0000506 WP_014325481.1 WP_014325481.1 WP_014325481.1 WP_010874712.1 WP_010874712.1 WP_010874712.1 WP_010874712.1 WP_010874712.1 WP_014325481.1 WP_014325481.1 WP_010874712.1 NP_110044.1 WP_014325481.1 WP_010874712.1 WP_014325481.1 WP_010874712.1 WP_014325481.1 WP_014325481.1 WP_014325481.1 WP_014325481.1 WP_014325481.1 WP_010874712.1 WP_014325481.1 WP_010874712.1 WP_014325481.1 WP_010874712.1 WP…
OG0000507 WP_014325484.1 WP_014325484.1 WP_014325484.1 WP_014325484.1 WP_053344128.1 WP_014325484.1 WP_014325484.1 WP_014325484.1 WP_014325484.1 WP_014325484.1 WP_010874715.1 NP_110047.1 WP_014325484.1 WP_014325484.1 WP_014325484.1 WP_014325484.1 WP_014325484.1 WP_014325484.1 WP_014325484.1 WP_014325484.1 WP_014325484.1 WP_010874715.1 WP_014325484.1 WP_010874715.1 WP_014325484.1 WP_014325484.1 WP…
OG0000508 WP_014325501.1 WP_014325501.1 WP_014325501.1 WP_010874734.1 WP_010874734.1 WP_010874734.1 WP_010874734.1 WP_010874734.1 WP_014574962.1 WP_014325501.1 WP_010874734.1 NP_110066.1 WP_014325501.1 WP_014325501.1 WP_010874734.1 WP_014574962.1 WP_014325501.1 WP_014325501.1 WP_014325501.1 WP_014325501.1 WP_010874734.1 WP_014325501.1 WP_010874734.1 WP_014325501.1 WP_010874734.1 WP_010874734.1 WP…
OG0000509 WP_014325503.1 WP_014325503.1 WP_014325503.1 WP_015344909.1 WP_015344909.1 WP_015344909.1 WP_015344909.1 WP_015344909.1 WP_014325503.1 WP_014325503.1 WP_015344909.1 WP_014325503.1 WP_015344909.1 WP_014325503.1 WP_015344909.1 WP_014325503.1 WP_014325503.1 WP_014325503.1 WP_014325503.1 WP_014325503.1 WP_015344909.1 WP_014325503.1 WP_015344909.1 WP_014325503.1 WP_015344909.1 WP_015344909.1…
OG0000510 WP_014325521.1 WP_014325521.1 WP_014325521.1 WP_010874771.1 WP_010874771.1 WP_010874771.1 WP_010874771.1 WP_010874771.1 WP_014325521.1 WP_014325521.1 WP_010874771.1 NP_110103.1 WP_014325521.1 WP_010874771.1 WP_014325521.1 WP_010874771.1 WP_014325521.1 WP_014325521.1 WP_014325521.1 WP_014325521.1 WP_014325521.1 WP_010874771.1 WP_014325521.1 WP_010874771.1 WP_014325521.1 WP_010874771.1 WP…
OG0000511 WP_014325522.1 WP_014325522.1 WP_014325522.1 WP_017532944.1 WP_017532944.1 WP_017532944.1 WP_017532944.1 WP_017532944.1 WP_014325522.1 WP_010874772.1 NP_110104.1 WP_014325522.1 WP_017532944.1 WP_014325522.1 WP_017532944.1 WP_014325522.1 WP_014325522.1 WP_014325522.1 WP_014325522.1 WP_014325522.1 WP_010874772.1 WP_014325522.1 WP_010874772.1 WP_014325522.1 WP_017532944.1 WP_017532944.1 WP…
OG0000512 WP_014325529.1 WP_014325529.1 WP_014325529.1 WP_014325529.1 WP_014325529.1 WP_014325529.1 WP_014325529.1 WP_014325529.1 WP_014325529.1 WP_014325529.1 WP_014325529.1 NP_110120.1 WP_014325529.1 WP_014325529.1 WP_014325529.1 WP_014325529.1 WP_014325529.1 WP_014325529.1 WP_014325529.1 WP_014325529.1 WP_014325529.1 WP_014325529.1 WP_014325529.1 WP_014325529.1 WP_014325529.1 WP_014325529.1 WP…
OG0000513 WP_014325546.1 WP_014325546.1 WP_014325546.1 WP_010874809.1 WP_010874809.1 WP_010874809.1 WP_010874809.1 WP_010874809.1 WP_014325546.1 WP_010874809.1 NP_110141.1 WP_014325546.1 WP_038534422.1 WP_014325546.1 WP_010874809.1 WP_014325546.1 WP_014325546.1 WP_014325546.1 WP_014325546.1 WP_014325546.1 WP_010874809.1 WP_014325546.1 WP_010874809.1 WP_014325546.1 WP_010874809.1 WP_098363669.1 WP…
OG0000514 WP_014325547.1 WP_014325547.1 WP_014325547.1 WP_010874810.1 WP_010874810.1 WP_010874810.1 WP_010874810.1 WP_010874810.1 WP_014325547.1 WP_014325547.1 WP_010874810.1 NP_110142.1 WP_014325547.1 WP_038534424.1 WP_014325547.1 WP_010874810.1 WP_014325547.1 WP_014325547.1 WP_014325547.1 WP_014325547.1 WP_014325547.1 WP_010874810.1 WP_014325547.1 WP_010874810.1 WP_014325547.1 WP_086118761.1 WP…
OG0000515 WP_014325565.1 WP_014325565.1 WP_014325565.1 WP_017532863.1 WP_053344125.1 WP_017532863.1 WP_017532863.1 WP_017532863.1 WP_014325565.1 WP_014325565.1 WP_010874847.1 NP_110179.1 WP_014325565.1 WP_017532863.1 WP_014325565.1 WP_017532863.1 WP_014325565.1 WP_014325565.1 WP_014325565.1 WP_014325565.1 WP_014325565.1 WP_014325565.1 WP_010874847.1 WP_014325565.1 WP_017532863.1 WP_017532863.1 WP…
OG0000516 WP_014325623.1 WP_014325623.1 WP_014325623.1 WP_010874946.1 WP_010874946.1 WP_010874946.1 WP_010874946.1 WP_010874946.1 WP_014325623.1 WP_010874946.1 NP_110278.1 WP_014325623.1 WP_010874946.1 WP_014325623.1 WP_010874946.1 WP_014325623.1 WP_014325623.1 WP_014325623.1 WP_014325623.1 WP_014325623.1 WP_010874946.1 WP_014325623.1 WP_010874946.1 WP_014325623.1 WP_010874946.1 WP_010874946.1 WP…
OG0000517 WP_014325635.1 WP_014325635.1 WP_014325635.1 WP_010874971.1 WP_010874971.1 WP_010874971.1 WP_010874971.1 WP_010874971.1 WP_014325635.1 WP_010874971.1 NP_110303.1 WP_014325635.1 WP_010874971.1 WP_014325635.1 WP_010874971.1 WP_014325635.1 WP_014325635.1 WP_014325635.1 WP_014325635.1 WP_014325635.1 WP_010874971.1 WP_014325635.1 WP_010874971.1 WP_014325635.1 WP_010874971.1 WP_010874971.1 WP…
OG0000518 WP_014325639.1 WP_014325639.1 WP_014325639.1 WP_010874976.1 WP_010874976.1 WP_010874976.1 WP_010874976.1 WP_010874976.1 WP_014325639.1 WP_014325639.1 WP_010874976.1 NP_110308.1 WP_014325639.1 WP_010874976.1 WP_014325639.1 WP_010874976.1 WP_014325639.1 WP_014325639.1 WP_014325639.1 WP_014325639.1 WP_014325639.1 WP_010874976.1 WP_014325639.1 WP_010874976.1 WP_014325639.1 WP_010874976.1 WP…
OG0000519 WP_014325640.1 WP_014325640.1 WP_014325640.1 WP_010874977.1 WP_010874977.1 WP_010874977.1 WP_010874977.1 WP_010874977.1 WP_014325640.1 WP_014325640.1 WP_010874977.1 NP_110309.1 WP_014325640.1 WP_010874977.1 WP_014325640.1 WP_010874977.1 WP_014325640.1 WP_014325640.1 WP_014325640.1 WP_014325640.1 WP_014325640.1 WP_010874977.1 WP_014325640.1 WP_010874977.1 WP_014325640.1 WP_010874977.1 WP…
OG0000520 WP_014325645.1 WP_014325645.1 WP_014325645.1 WP_010874987.1 WP_010874987.1 WP_010874987.1 WP_010874987.1 WP_010874987.1 WP_014575037.1 WP_014325645.1 WP_010874987.1 NP_110319.1 WP_014325645.1 WP_010874987.1 WP_014325645.1 WP_010874987.1 WP_017532709.1 WP_014325645.1 WP_014325645.1 WP_014325645.1 WP_014325645.1 WP_010874987.1 WP_014325645.1 WP_010874987.1 WP_014325645.1 WP_010874987.1 WP…
OG0000521 WP_014325657.1 WP_014325657.1 WP_014325657.1 WP_010875001.1 WP_010875001.1 WP_010875001.1 WP_010875001.1 WP_010875001.1 WP_014325657.1 WP_014325657.1 WP_010875001.1 NP_110333.1 WP_014325657.1 WP_010875001.1 WP_014325657.1 WP_010875001.1 WP_014325657.1 WP_014325657.1 WP_014325657.1 WP_014325657.1 WP_014325657.1 WP_010875001.1 WP_014325657.1 WP_010875001.1 WP_014325657.1 WP_010875001.1 WP…
OG0000522 WP_014325661.1 WP_014325661.1 WP_014325661.1 WP_010875008.1 WP_010875008.1 WP_010875008.1 WP_010875008.1 WP_010875008.1 WP_049766952.1 WP_014325661.1 WP_010875008.1 NP_110340.1 WP_014325661.1 WP_010875008.1 WP_014325661.1 WP_010875008.1 WP_014325661.1 WP_014325661.1 WP_014325661.1 WP_014325661.1 WP_014325661.1 WP_010875008.1 WP_014325661.1 WP_010875008.1 WP_014325661.1 WP_010875008.1 WP…
OG0000523 WP_014574846.1 WP_014325297.1 WP_053343993.1 WP_015344863.1 WP_015344863.1 WP_015344863.1 WP_015344863.1 WP_015344863.1 WP_014574846.1 WP_014574846.1 WP_015344863.1 NP_109722.1 WP_053343993.1 WP_015344863.1 WP_014574846.1 WP_015344863.1 WP_014574846.1 WP_014574846.1 WP_014574846.1 WP_053343993.1 WP_086131716.1 WP_015344863.1 WP_014325297.1 WP_015344863.1 WP_053343993.1 WP_015344863.1 WP…
OG0000524 WP_014574853.1 WP_014574853.1 WP_014574853.1 WP_014574853.1 WP_014574853.1 WP_014574853.1 WP_014574853.1 WP_014574853.1 WP_014574853.1 WP_014574853.1 WP_014574853.1 WP_014574853.1 WP_014574853.1 WP_014574853.1 WP_014574853.1 WP_014574853.1 WP_014574853.1 WP_014574853.1 WP_014574853.1 WP_014574853.1 WP_014574853.1 WP_014574853.1 WP_014574853.1 WP_014574853.1 WP_014574853.1 WP_014574853.1…
OG0000525 WP_014574932.1 WP_014574932.1 WP_014574932.1 WP_014574932.1 WP_014574932.1 WP_014574932.1 WP_014574932.1 WP_014574932.1 WP_014574932.1 WP_014574932.1 WP_014574932.1 WP_014574932.1 WP_014574932.1 WP_014574932.1 WP_014574932.1 WP_014574932.1 WP_014574932.1 WP_014574932.1 WP_014574932.1 WP_014574932.1 WP_014574932.1 WP_014574932.1 WP_014574932.1 WP_014574932.1 WP_014574932.1 WP_014574932.1…
OG0000526 WP_014574986.1 WP_014325542.1 WP_014574986.1 WP_010874803.1 WP_053344123.1 WP_010874803.1 WP_053344045.1 WP_053344045.1 WP_014574986.1 WP_014574986.1 WP_010874803.1 NP_110135.1 WP_053344170.1 WP_010874803.1 WP_014574986.1 WP_010874803.1 WP_014574986.1 WP_014574986.1 WP_014574986.1 WP_014574986.1 WP_010874803.1 WP_014325542.1 WP_010874803.1 WP_014574986.1 WP_010874803.1 WP_053344045.1 WP…
OG0000527 WP_014575014.1 WP_041913433.1 WP_014575014.1 WP_014575014.1 WP_014575014.1 WP_014575014.1 WP_014575014.1 WP_014575014.1 WP_014575014.1 WP_014575014.1 WP_014575014.1 WP_014575014.1 WP_014575014.1 WP_014575014.1 WP_014575014.1 WP_014575014.1 WP_014575014.1 WP_014575014.1 WP_014575014.1 WP_014575014.1 WP_014575014.1 WP_041913433.1 WP_014575014.1 WP_014575014.1 WP_014575014.1 WP_014575014.1…
OG0000528 WP_014575020.1 WP_014575020.1 WP_014575020.1 WP_014575020.1 WP_014575020.1 WP_014575020.1 WP_014575020.1 WP_014575020.1 WP_014575020.1 WP_014575020.1 WP_014575020.1 WP_014575020.1 WP_014575020.1 WP_014575020.1 WP_014575020.1 WP_014575020.1 WP_014575020.1 WP_014575020.1 WP_014575020.1 WP_014575020.1 WP_014575020.1 WP_014575020.1 WP_014575020.1 WP_014575020.1 WP_014575020.1 WP_014575020.1…
OG0000529 WP_014575044.1 WP_014325658.1 WP_014575044.1 WP_010875002.1 WP_010875002.1 WP_010875002.1 WP_010875002.1 WP_010875002.1 WP_014575044.1 WP_014575044.1 WP_010875002.1 NP_110334.1 WP_014575044.1 WP_010875002.1 WP_014325658.1 WP_010875002.1 WP_014575044.1 WP_014575044.1 WP_014575044.1 WP_014575044.1 WP_014575044.1 WP_010875002.1 WP_014325658.1 WP_010875002.1 WP_014575044.1 WP_010875002.1 WP…
OG0000530 WP_014575046.1 WP_014325662.1 WP_014575046.1 WP_010875009.1 WP_010875009.1 WP_010875009.1 WP_010875009.1 WP_010875009.1 WP_014575046.1 WP_014575046.1 WP_010875009.1 NP_110341.1 WP_014575046.1 WP_010875009.1 WP_014575046.1 WP_010875009.1 WP_014575046.1 WP_014575046.1 WP_014575046.1 WP_014575046.1 WP_014575046.1 WP_014575046.1 WP_010875009.1 WP_014575046.1 WP_010875009.1 WP_010875009.1 WP…
OG0000531 WP_014575052.1 WP_014575052.1 WP_014575052.1 WP_015344934.1 WP_015344934.1 WP_015344934.1 WP_015344934.1 WP_015344934.1 WP_014575052.1 WP_014575052.1 WP_015344934.1 WP_014575052.1 WP_015344934.1 WP_014575052.1 WP_015344934.1 WP_014575052.1 WP_014575052.1 WP_014575052.1 WP_014575052.1 WP_014575052.1 WP_015344934.1 WP_014575052.1 WP_015344934.1 WP_014575052.1 WP_015344934.1 WP_015344934.1…
OG0000532 WP_014575053.1 WP_014575053.1 WP_014575053.1 WP_014575053.1 WP_014575053.1 WP_014575053.1 WP_014575053.1 WP_014575053.1 WP_014575053.1 WP_014575053.1 WP_014575053.1 YP_009121742.1 WP_014575053.1 WP_014575053.1 WP_014575053.1 WP_014575053.1 WP_014575053.1 WP_014575053.1 WP_014575053.1 WP_014575053.1 WP_014575053.1 WP_014575053.1 WP_014575053.1 WP_014575053.1 WP_014575053.1 WP_014575053.1…
OG0000533 WP_015344899.1 WP_015344899.1 WP_015344899.1 WP_015344899.1 WP_015344899.1 WP_015344899.1 WP_015344899.1 WP_015344899.1 WP_015344899.1 WP_015344899.1 WP_015344899.1 WP_015344899.1 WP_015344899.1 WP_015344899.1 WP_015344899.1 WP_015344899.1 WP_015344899.1 WP_015344899.1 WP_015344899.1 WP_015344899.1 WP_015344899.1 WP_015344899.1 WP_015344899.1 WP_015344899.1 WP_015344899.1 WP_015344899.1…
OG0000534 WP_015344926.1 WP_015344926.1 WP_015344926.1 WP_015344926.1 WP_015344926.1 WP_015344926.1 WP_015344926.1 WP_015344926.1 WP_015344926.1 WP_015344926.1 WP_015344926.1 NP_110280.1 WP_015344926.1 WP_015344926.1 WP_015344926.1 WP_015344926.1 WP_015344926.1 WP_015344926.1 WP_015344926.1 WP_015344926.1 WP_015344926.1 WP_015344926.1 WP_015344926.1 WP_015344926.1 WP_015344926.1 WP_086118764.1 WP…
OG0000535 WP_017532691.1 WP_017532691.1 WP_017532691.1 WP_017532896.1 WP_017532896.1 WP_017532896.1 WP_017532896.1 WP_017532896.1 WP_017532691.1 WP_017532691.1 WP_017532896.1 WP_017532691.1 WP_017532896.1 WP_017532691.1 WP_017532896.1 WP_017532691.1 WP_017532691.1 WP_017532691.1 WP_017532691.1 WP_017532691.1 WP_017532896.1 WP_017532691.1 WP_017532896.1 WP_017532691.1 WP_017532896.1 WP_017532896.1…
OG0000536 WP_017532693.1 WP_017532693.1 WP_017532693.1 WP_017532693.1 WP_017532693.1 WP_017532693.1 WP_017532693.1 WP_017532693.1 WP_017532693.1 WP_017532693.1 WP_041359976.1 WP_017532693.1 WP_017532693.1 WP_053344087.1 WP_017532693.1 WP_017532693.1 WP_017532693.1 WP_017532693.1 WP_017532693.1 WP_017532693.1 WP_041359976.1 WP_017532693.1 WP_041359976.1 WP_017532693.1 WP_017532693.1 WP_017532693.1…
OG0000537 WP_017532695.1 WP_014325578.1 WP_017532695.1 WP_014325578.1 WP_014325578.1 WP_014325578.1 WP_014325578.1 WP_014325578.1 WP_017532695.1 WP_014325578.1 NP_110206.1 WP_017532695.1 WP_014325578.1 WP_014325578.1 WP_014325578.1 WP_017532695.1 WP_017532695.1 WP_017532695.1 WP_017532695.1 WP_017532695.1 WP_014325578.1 WP_014325578.1 WP_014325578.1 WP_017532695.1 WP_014325578.1 WP_014325578.1 WP…
OG0000538 WP_017532715.1 WP_017532715.1 WP_017532715.1 WP_017532715.1 WP_017532715.1 WP_017532715.1 WP_017532715.1 WP_017532715.1 WP_017532715.1 WP_017532715.1 WP_017532715.1 WP_017532715.1 WP_017532715.1 WP_017532715.1 WP_017532715.1 WP_017532715.1 WP_017532715.1 WP_017532715.1 WP_017532715.1 WP_017532715.1 WP_017532715.1 WP_017532715.1 WP_017532715.1 WP_017532715.1 WP_017532715.1 WP_017532715.1…
OG0000539 WP_017532716.1 WP_017532716.1 WP_017532716.1 WP_017532716.1 WP_017532716.1 WP_017532716.1 WP_017532716.1 WP_017532716.1 WP_017532716.1 WP_017532716.1 WP_017532716.1 WP_017532716.1 WP_017532716.1 WP_017532716.1 WP_017532716.1 WP_017532716.1 WP_017532716.1 WP_017532716.1 WP_017532716.1 WP_017532716.1 WP_017532716.1 WP_017532716.1 WP_017532716.1 WP_017532716.1 WP_017532716.1 WP_017532716.1…
OG0000540 WP_017532728.1 WP_017532728.1 WP_017532728.1 WP_017532728.1 WP_017532728.1 WP_017532728.1 WP_017532728.1 WP_017532728.1 WP_017532728.1 WP_017532728.1 WP_017532728.1 WP_017532728.1 WP_017532728.1 WP_017532728.1 WP_017532728.1 WP_017532728.1 WP_017532728.1 WP_017532728.1 WP_017532728.1 WP_017532728.1 WP_017532728.1 WP_017532728.1 WP_017532728.1 WP_017532728.1 WP_017532728.1 WP_017532728.1…
OG0000541 WP_017532737.1 WP_017532737.1 WP_017532737.1 WP_017532936.1 WP_017532936.1 WP_017532936.1 WP_017532936.1 WP_017532936.1 WP_017532737.1 WP_017532737.1 WP_017532936.1 WP_017532737.1 WP_017532936.1 WP_017532737.1 WP_017532936.1 WP_017532737.1 WP_017532737.1 WP_017532737.1 WP_017532737.1 WP_017532737.1 WP_017532936.1 WP_017532737.1 WP_017532936.1 WP_017532737.1 WP_017532936.1 WP_017532936.1…
OG0000542 WP_017532738.1 WP_017532738.1 WP_017532738.1 WP_017532935.1 WP_017532935.1 WP_017532935.1 WP_017532935.1 WP_017532935.1 WP_017532738.1 WP_017532738.1 WP_017532935.1 WP_017532738.1 WP_017532935.1 WP_017532738.1 WP_017532935.1 WP_017532738.1 WP_017532738.1 WP_017532738.1 WP_017532738.1 WP_017532738.1 WP_017532935.1 WP_017532738.1 WP_017532935.1 WP_017532738.1 WP_017532935.1 WP_017532935.1…
OG0000543 WP_017532749.1 WP_017532749.1 WP_017532749.1 WP_017532749.1 WP_017532749.1 WP_017532749.1 WP_017532749.1 WP_017532749.1 WP_017532749.1 WP_017532749.1 WP_017532749.1 WP_017532749.1 WP_017532749.1 WP_017532749.1 WP_017532749.1 WP_017532749.1 WP_017532749.1 WP_017532749.1 WP_017532749.1 WP_017532749.1 WP_017532749.1 WP_017532749.1 WP_017532749.1 WP_017532749.1 WP_017532749.1 WP_017532749.1…
OG0000544 WP_017532750.1 WP_041913427.1 WP_017532750.1 WP_017532884.1 WP_017532884.1 WP_017532884.1 WP_017532884.1 WP_017532884.1 WP_017532750.1 WP_014325353.1 WP_017532884.1 WP_017532750.1 WP_017532884.1 WP_014325353.1 WP_017532884.1 WP_017532750.1 WP_017532750.1 WP_017532750.1 WP_086136146.1 WP_017532750.1 WP_017532884.1 WP_086138791.1 WP_017532884.1 WP_017532750.1 WP_017532884.1 WP_017532884.1…
OG0000545 WP_017532752.1 WP_014325364.1 WP_017532752.1 WP_038534365.1 WP_038534365.1 WP_038534365.1 WP_038534365.1 WP_038534365.1 WP_017532752.1 WP_017532752.1 WP_010874489.1 NP_109820.1 WP_017532752.1 WP_038534365.1 WP_017532752.1 WP_038534365.1 WP_017532752.1 WP_017532752.1 WP_017532752.1 WP_017532752.1 WP_017532752.1 WP_010874489.1 WP_014325364.1 WP_010874489.1 WP_017532752.1 WP_038534365.1 WP…
OG0000546 WP_017532779.1 WP_017532779.1 WP_017532779.1 WP_017532779.1 WP_017532779.1 WP_017532779.1 WP_017532779.1 WP_017532779.1 WP_017532779.1 WP_017532779.1 WP_017532779.1 WP_017532779.1 WP_017532779.1 WP_017532779.1 WP_017532779.1 WP_017532779.1 WP_017532779.1 WP_017532779.1 WP_017532779.1 WP_017532779.1 WP_017532779.1 WP_017532779.1 WP_017532779.1 WP_017532779.1 WP_017532779.1 WP_017532779.1…
OG0000547 WP_017532800.1 WP_017532800.1 WP_017532800.1 WP_017532800.1 WP_017532800.1 WP_017532800.1 WP_017532800.1 WP_017532800.1 WP_017532800.1 WP_017532800.1 WP_017532800.1 WP_017532800.1 WP_017532800.1 WP_017532800.1 WP_017532800.1 WP_017532800.1 WP_017532800.1 WP_017532800.1 WP_017532800.1 WP_017532800.1 WP_017532800.1 WP_017532800.1 WP_017532800.1 WP_017532800.1 WP_017532800.1 WP_017532800.1…
OG0000548 WP_017532801.1 WP_017532801.1 WP_017532801.1 WP_017532801.1 WP_017532801.1 WP_017532801.1 WP_017532801.1 WP_017532801.1 WP_017532801.1 WP_017532801.1 WP_017532801.1 WP_017532801.1 WP_017532801.1 WP_017532801.1 WP_017532801.1 WP_017532801.1 WP_017532801.1 WP_017532801.1 WP_017532801.1 WP_017532801.1 WP_017532801.1 WP_017532801.1 WP_017532801.1 WP_017532801.1 WP_017532801.1 WP_017532801.1…
OG0000549 WP_017532942.1 WP_017532942.1 WP_017532942.1 WP_017532942.1 WP_017532942.1 WP_017532942.1 WP_017532942.1 WP_017532942.1 WP_017532942.1 WP_017532942.1 WP_017532942.1 WP_017532942.1 WP_017532942.1 WP_017532942.1 WP_017532942.1 WP_017532942.1 WP_017532942.1 WP_017532942.1 WP_017532942.1 WP_017532942.1 WP_017532942.1 WP_017532942.1 WP_017532942.1 WP_017532942.1 WP_017532942.1 WP_017532942.1…
OG0000550 WP_019830444.1 WP_014325434.1 WP_010874634.1 WP_010874634.1 WP_010874634.1 WP_010874634.1 WP_010874634.1 WP_010874634.1 WP_010874634.1 WP_010874634.1 NP_109965.1 WP_010874634.1 WP_010874634.1 WP_010874634.1 WP_010874634.1 WP_010874634.1 WP_010874634.1 WP_010874634.1 WP_010874634.1 WP_010874634.1 WP_010874634.1 WP_014325434.1 WP_010874634.1 WP_010874634.1 WP_010874634.1 WP_010874634.1 WP…
OG0000551 WP_019830456.1 WP_014325531.1 WP_014574981.1 WP_010874791.1 WP_010874791.1 WP_010874791.1 WP_010874791.1 WP_010874791.1 WP_014574981.1 WP_014574981.1 WP_010874791.1 NP_110123.1 WP_014574981.1 WP_010874791.1 WP_014574981.1 WP_010874791.1 WP_014574981.1 WP_019830456.1 WP_019830456.1 WP_014574981.1 WP_014574981.1 WP_010874791.1 WP_014574981.1 WP_010874791.1 WP_014574981.1 WP_010874791.1 WP…
OG0000552 WP_019830460.1 WP_010874680.1 WP_053344008.1 WP_017532907.1 WP_017532907.1 WP_017532907.1 WP_017532907.1 WP_017532907.1 WP_014574945.1 WP_010874680.1 WP_010874680.1 NP_110012.1 WP_010874680.1 WP_017532907.1 WP_053344081.1 WP_017532907.1 WP_014574945.1 WP_010874680.1 WP_010874680.1 WP_010874680.1 WP_010874680.1 WP_010874680.1 WP_010874680.1 WP_010874680.1 WP_010874680.1 WP_017532907.1 WP…
OG0000553 WP_019830462.1 WP_014325464.1 WP_014325464.1 WP_010874688.1 WP_010874688.1 WP_010874688.1 WP_010874688.1 WP_010874688.1 WP_014325464.1 WP_014325464.1 WP_010874688.1 NP_110020.1 WP_014325464.1 WP_010874688.1 WP_014325464.1 WP_010874688.1 WP_014325464.1 WP_019830462.1 WP_019830462.1 WP_014325464.1 WP_086131717.1 WP_010874688.1 WP_014325464.1 WP_010874688.1 WP_014325464.1 WP_010874688.1 WP…
OG0000554 WP_019830478.1 WP_014325406.1 WP_014325406.1 WP_010874570.1 WP_010874570.1 WP_010874570.1 WP_010874570.1 WP_010874570.1 WP_014574910.1 WP_014325406.1 WP_010874570.1 NP_109901.1 WP_014325406.1 WP_010874570.1 WP_014325406.1 WP_010874570.1 WP_014325406.1 WP_014325406.1 WP_014325406.1 WP_014325406.1 WP_014325406.1 WP_010874570.1 WP_014325406.1 WP_010874570.1 WP_014325406.1 WP_010874570.1 WP…
OG0000555 WP_019830490.1 WP_014325638.1 WP_014325638.1 WP_017532961.1 WP_017532961.1 WP_017532961.1 WP_017532961.1 WP_017532961.1 WP_014325638.1 WP_053344147.1 WP_010874975.1 NP_110307.1 WP_014325638.1 WP_017532961.1 WP_014325638.1 WP_017532961.1 WP_014325638.1 WP_019830490.1 WP_019830490.1 WP_014325638.1 WP_014325638.1 WP_010874975.1 WP_053344147.1 WP_010874975.1 WP_014325638.1 WP_017532961.1 WP…
OG0000556 WP_026088315.1 WP_026088315.1 WP_026088358.1 WP_026088358.1 WP_026088358.1 WP_053344155.1 WP_053344044.1 WP_026088315.1 WP_026088315.1 WP_010874800.1 NP_110132.1 WP_026088315.1 WP_026088358.1 WP_026088315.1 WP_026088358.1 WP_026088315.1 WP_026088315.1 WP_026088315.1 WP_026088315.1 WP_026088315.1 WP_010874800.1 WP_041913443.1 WP_010874800.1 WP_026088315.1 WP_086118760.1 WP_026088358.1 WP…
OG0000557 WP_026088329.1 WP_026088329.1 WP_026088329.1 WP_026088329.1 WP_026088329.1 WP_026088329.1 WP_026088329.1 WP_026088329.1 WP_026088329.1 WP_026088329.1 WP_026088329.1 WP_026088329.1 WP_026088329.1 WP_026088329.1 WP_026088329.1 WP_026088329.1 WP_026088329.1 WP_026088329.1 WP_026088329.1 WP_026088329.1 WP_026088329.1 WP_026088329.1 WP_026088329.1 WP_026088329.1 WP_026088329.1 WP_026088329.1…
OG0000558 WP_036456023.1 WP_026088300.1 WP_036456023.1 WP_017532895.1 WP_017532895.1 WP_017532895.1 WP_017532895.1 WP_017532895.1 WP_036456023.1 WP_036456023.1 WP_017532895.1 WP_026088300.1 WP_017532895.1 WP_026088300.1 WP_017532895.1 WP_026088300.1 WP_036456023.1 WP_036456023.1 WP_036456023.1 WP_036456023.1 WP_017532895.1 WP_036456023.1 WP_017532895.1 WP_036456023.1 WP_017532895.1 WP_017532895.1…
OG0000559 WP_080582797.1 WP_080582797.1 WP_080582797.1 WP_080713776.1 WP_080713776.1 WP_080713776.1 WP_080713776.1 WP_080713776.1 WP_080582797.1 WP_080582797.1 WP_080713776.1 WP_080582797.1 WP_080713776.1 WP_080582797.1 WP_080713776.1 WP_080582797.1 WP_080582797.1 WP_080582797.1 WP_080582797.1 WP_080582797.1 WP_080713776.1 WP_080582797.1 WP_080713776.1 WP_080582797.1 WP_080713776.1 WP_080713776.1…
OG0000560 WP_080582800.1 WP_080582800.1 WP_080582800.1 WP_080713781.1 WP_080713781.1 WP_080713781.1 WP_080713781.1 WP_080713781.1 WP_080582800.1 WP_080582800.1 WP_080713781.1 WP_080582800.1 WP_080713781.1 WP_080582800.1 WP_080713781.1 WP_080582800.1 WP_080582800.1 WP_080582800.1 WP_080582800.1 WP_080582800.1 WP_080713781.1 WP_080582800.1 WP_080713781.1 WP_080582800.1 WP_080713781.1 WP_080713781.1…
OG0000561 WP_080582802.1 WP_080582802.1 WP_080582802.1 WP_026088357.1 WP_026088357.1 WP_026088357.1 WP_026088357.1 WP_026088357.1 WP_080582802.1 WP_080582802.1 WP_010874793.1 WP_080582802.1 WP_026088357.1 WP_080582802.1 WP_026088357.1 WP_080582802.1 WP_080582802.1 WP_080582802.1 WP_080582802.1 WP_080582802.1 WP_010874793.1 WP_086138800.1 WP_010874793.1 WP_080582802.1 WP_010874793.1 WP_026088357.1…
OG0000562 WP_010874360.1 WP_010874360.1 WP_010874360.1 WP_010874360.1 WP_010874360.1 WP_010874360.1 WP_010874360.1 WP_010874360.1 WP_010874360.1 WP_010874360.1 NP_109691.1 WP_010874360.1 WP_010874360.1 WP_010874360.1 WP_010874360.1 WP_010874360.1 WP_010874360.1 WP_010874360.1 WP_010874360.1 WP_010874360.1 WP_010874360.1 WP_010874360.1 WP_010874360.1 WP_010874360.1 WP_010874360.1 WP_010874360.1 WP…
OG0000563 WP_010874392.1 WP_010874392.1 WP_010874392.1 WP_017532887.1 WP_017532887.1 WP_017532887.1 WP_053344029.1 WP_053344029.1 WP_010874392.1 WP_010874392.1 WP_010874392.1 NP_109723.1 WP_010874392.1 WP_017532887.1 WP_010874392.1 WP_017532887.1 WP_010874392.1 WP_010874392.1 WP_010874392.1 WP_010874392.1 WP_010874392.1 WP_010874392.1 WP_010874392.1 WP_010874392.1 WP_010874392.1 WP_017532887.1 WP…
OG0000564 WP_010874490.1 WP_010874490.1 WP_010874490.1 WP_010874490.1 WP_010874490.1 WP_010874490.1 WP_010874490.1 WP_010874490.1 WP_010874490.1 WP_010874490.1 WP_010874490.1 NP_109821.1 WP_010874490.1 WP_010874490.1 WP_010874490.1 WP_010874490.1 WP_010874490.1 WP_010874490.1 WP_010874490.1 WP_010874490.1 WP_010874490.1 WP_010874490.1 WP_010874490.1 WP_010874490.1 WP_010874490.1 WP_010874490.1 WP…
OG0000565 WP_010874614.1 WP_010874614.1 WP_010874614.1 WP_010874614.1 WP_010874614.1 WP_010874614.1 WP_010874614.1 WP_010874614.1 WP_014574922.1 WP_010874614.1 WP_010874614.1 NP_109945.1 WP_010874614.1 WP_010874614.1 WP_053344078.1 WP_010874614.1 WP_010874614.1 WP_010874614.1 WP_010874614.1 WP_010874614.1 WP_010874614.1 WP_010874614.1 WP_010874614.1 WP_010874614.1 WP_010874614.1 WP_010874614.1 WP…
OG0000566 WP_010874663.1 WP_010874663.1 WP_010874663.1 WP_010874663.1 WP_010874663.1 WP_053344179.1 WP_053344154.1 WP_053344039.1 WP_010874663.1 WP_010874663.1 WP_010874663.1 NP_109995.1 WP_010874663.1 WP_010874663.1 WP_010874663.1 WP_010874663.1 WP_010874663.1 WP_010874663.1 WP_010874663.1 WP_010874663.1 WP_010874663.1 WP_010874663.1 WP_010874663.1 WP_010874663.1 WP_010874663.1 WP_010874663.1 WP…
OG0000567 WP_010874716.1 WP_010874716.1 WP_010874716.1 WP_010874716.1 WP_010874716.1 WP_010874716.1 WP_010874716.1 WP_010874716.1 WP_010874716.1 WP_010874716.1 WP_010874716.1 NP_110048.1 WP_010874716.1 WP_010874716.1 WP_010874716.1 WP_010874716.1 WP_010874716.1 WP_010874716.1 WP_010874716.1 WP_010874716.1 WP_010874716.1 WP_010874716.1 WP_010874716.1 WP_010874716.1 WP_010874716.1 WP_010874716.1 WP…
OG0000568 WP_010874741.1 WP_010874741.1 WP_010874741.1 WP_010874741.1 WP_010874741.1 WP_010874741.1 WP_053344043.1 WP_053344043.1 WP_010874741.1 WP_010874741.1 WP_010874741.1 NP_110073.1 WP_010874741.1 WP_010874741.1 WP_010874741.1 WP_010874741.1 WP_010874741.1 WP_010874741.1 WP_010874741.1 WP_010874741.1 WP_010874741.1 WP_010874741.1 WP_010874741.1 WP_010874741.1 WP_010874741.1 WP_010874741.1 WP…
OG0000569 WP_010874787.1 WP_010874787.1 WP_010874787.1 WP_010874787.1 WP_010874787.1 WP_010874787.1 WP_010874787.1 WP_010874787.1 WP_010874787.1 WP_010874787.1 WP_010874787.1 NP_110119.1 WP_010874787.1 WP_010874787.1 WP_010874787.1 WP_010874787.1 WP_010874787.1 WP_010874787.1 WP_010874787.1 WP_010874787.1 WP_010874787.1 WP_010874787.1 WP_010874787.1 WP_010874787.1 WP_010874787.1 WP_010874787.1 WP…
OG0000570 WP_010874839.1 WP_010874839.1 WP_053344018.1 WP_010874839.1 WP_010874839.1 WP_010874839.1 WP_010874839.1 WP_010874839.1 WP_010874839.1 WP_010874839.1 WP_010874839.1 NP_110171.1 WP_053344018.1 WP_010874839.1 WP_010874839.1 WP_010874839.1 WP_010874839.1 WP_010874839.1 WP_010874839.1 WP_053344018.1 WP_053344018.1 WP_098363694.1 WP_010874839.1 WP_010874839.1 WP_053344018.1 WP_010874839.1 WP…
OG0000571 WP_010874925.1 WP_014325605.1 WP_010874925.1 WP_010874925.1 WP_010874925.1 WP_010874925.1 WP_010874925.1 WP_010874925.1 WP_010874925.1 WP_010874925.1 WP_010874925.1 NP_110257.1 WP_010874925.1 WP_010874925.1 WP_010874925.1 WP_010874925.1 WP_010874925.1 WP_010874925.1 WP_010874925.1 WP_010874925.1 WP_010874925.1 WP_010874925.1 WP_014325605.1 WP_010874925.1 WP_010874925.1 WP_010874925.1 WP…
OG0000572 WP_010875010.1 WP_010875010.1 WP_010875010.1 WP_010875010.1 WP_010875010.1 WP_010875010.1 WP_010875010.1 WP_010875010.1 WP_010875010.1 WP_010875010.1 WP_010875010.1 NP_110342.1 WP_010875010.1 WP_010875010.1 WP_010875010.1 WP_010875010.1 WP_010875010.1 WP_010875010.1 WP_010875010.1 WP_010875010.1 WP_010875010.1 WP_010875010.1 WP_010875010.1 WP_010875010.1 WP_010875010.1 WP_010875010.1 WP…
OG0000573 WP_010875028.1 WP_010875028.1 WP_010875028.1 WP_010875028.1 WP_010875028.1 WP_010875028.1 WP_010875028.1 WP_010875028.1 WP_010875028.1 WP_010875028.1 WP_010875028.1 NP_110360.1 WP_010875028.1 WP_010875028.1 WP_010875028.1 WP_010875028.1 WP_010875028.1 WP_010875028.1 WP_010875028.1 WP_010875028.1 WP_010875028.1 WP_010875028.1 WP_010875028.1 WP_010875028.1 WP_010875028.1 WP_086118770.1 WP…
OG0000574 WP_014325282.1 WP_014325282.1 WP_014325282.1 WP_010874366.1 WP_010874366.1 WP_010874366.1 WP_010874366.1 WP_010874366.1 WP_014325282.1 WP_014325282.1 WP_010874366.1 NP_109697.1 WP_014325282.1 WP_010874366.1 WP_014325282.1 WP_010874366.1 WP_014325282.1 WP_014325282.1 WP_014325282.1 WP_014325282.1 WP_014325282.1 WP_010874366.1 WP_014325282.1 WP_010874366.1 WP_014325282.1 WP_010874366.1 WP…
OG0000575 WP_014325328.1 WP_014325328.1 WP_014325328.1 WP_017532939.1 WP_017532939.1 WP_017532939.1 WP_017532939.1 WP_017532939.1 WP_014325328.1 WP_015344870.1 NP_109771.1 WP_014325328.1 WP_017532939.1 WP_017532939.1 WP_014325328.1 WP_014325328.1 WP_014325328.1 WP_014325328.1 WP_014325328.1 WP_015344870.1 WP_014325328.1 WP_015344870.1 WP_014325328.1 WP_017532939.1 WP_017532939.1 WP_017532939.1 WP…
OG0000576 WP_014325346.1 WP_014325346.1 WP_014325346.1 WP_010874463.1 WP_010874463.1 WP_053344175.1 WP_010874463.1 WP_010874463.1 WP_014325346.1 WP_014325346.1 WP_010874463.1 NP_109794.1 WP_014325346.1 WP_010874463.1 WP_053344068.1 WP_010874463.1 WP_014325346.1 WP_014325346.1 WP_014325346.1 WP_014325346.1 WP_014325346.1 WP_010874463.1 WP_014325346.1 WP_010874463.1 WP_014325346.1 WP_010874463.1 WP…
OG0000577 WP_014325348.1 WP_014325348.1 WP_014325348.1 WP_010874465.1 WP_010874465.1 WP_010874465.1 WP_010874465.1 WP_010874465.1 WP_014325348.1 WP_014325348.1 WP_010874465.1 NP_109796.1 WP_014325348.1 WP_010874465.1 WP_014325348.1 WP_010874465.1 WP_014325348.1 WP_014325348.1 WP_014325348.1 WP_014325348.1 WP_014325348.1 WP_010874465.1 WP_014325348.1 WP_010874465.1 WP_014325348.1 WP_010874465.1 WP…
OG0000578 WP_014325355.1 WP_014325355.1 WP_014325355.1 WP_010874476.1 WP_010874476.1 WP_010874476.1 WP_010874476.1 WP_010874476.1 WP_014325355.1 WP_053344133.1 WP_010874476.1 NP_109807.1 WP_014325355.1 WP_010874476.1 WP_014325355.1 WP_010874476.1 WP_014325355.1 WP_014325355.1 WP_014325355.1 WP_014325355.1 WP_014325355.1 WP_010874476.1 WP_014325355.1 WP_086132712.1 WP_014325355.1 WP_010874476.1 WP…
OG0000579 WP_014325362.1 WP_014325362.1 WP_053343998.1 WP_010874488.1 WP_010874488.1 WP_010874488.1 WP_010874488.1 WP_010874488.1 WP_014325362.1 WP_014325362.1 WP_010874488.1 NP_109819.1 WP_053344162.1 WP_010874488.1 WP_014325362.1 WP_010874488.1 WP_014325362.1 WP_014325362.1 WP_014325362.1 WP_053344162.1 WP_053344162.1 WP_010874488.1 WP_014325362.1 WP_010874488.1 WP_053344162.1 WP_010874488.1 WP…
OG0000580 WP_014325365.1 WP_014325365.1 WP_014325365.1 WP_010874491.1 WP_010874491.1 WP_010874491.1 WP_010874491.1 WP_010874491.1 WP_014325365.1 WP_014325365.1 WP_010874491.1 NP_109822.1 WP_014325365.1 WP_010874491.1 WP_014325365.1 WP_010874491.1 WP_014325365.1 WP_014325365.1 WP_014325365.1 WP_086136147.1 WP_014325365.1 WP_010874491.1 WP_010874491.1 WP_014325365.1 WP_010874491.1 WP_010874491.1 WP…
OG0000581 WP_014325404.1 WP_014325404.1 WP_014325404.1 WP_010874566.1 WP_010874566.1 WP_010874566.1 WP_010874566.1 WP_010874566.1 WP_014325404.1 WP_014325404.1 WP_010874566.1 NP_109897.1 WP_014325404.1 WP_010874566.1 WP_014325404.1 WP_010874566.1 WP_014325404.1 WP_014325404.1 WP_014325404.1 WP_014325404.1 WP_014325404.1 WP_010874566.1 WP_014325404.1 WP_010874566.1 WP_014325404.1 WP_010874566.1 WP…
OG0000582 WP_014325446.1 WP_014325446.1 WP_014325446.1 WP_010874649.1 WP_010874649.1 WP_010874649.1 WP_010874649.1 WP_010874649.1 WP_014325446.1 WP_014325446.1 WP_010874649.1 NP_109980.1 WP_014325446.1 WP_010874649.1 WP_014325446.1 WP_010874649.1 WP_014325446.1 WP_014325446.1 WP_014325446.1 WP_014325446.1 WP_014325446.1 WP_010874649.1 WP_014325446.1 WP_010874649.1 WP_014325446.1 WP_010874649.1 WP…
OG0000583 WP_014325456.1 WP_014325456.1 WP_014325456.1 WP_010874671.1 WP_010874671.1 WP_010874671.1 WP_010874671.1 WP_010874671.1 WP_014325456.1 WP_014325456.1 WP_010874671.1 NP_110003.1 WP_014325456.1 WP_010874671.1 WP_014325456.1 WP_010874671.1 WP_014325456.1 WP_014325456.1 WP_014325456.1 WP_014325456.1 WP_014325456.1 WP_010874671.1 WP_014325456.1 WP_010874671.1 WP_014325456.1 WP_010874671.1 WP…
OG0000584 WP_014325458.1 WP_014325458.1 WP_053344007.1 WP_014325458.1 WP_014325458.1 WP_014325458.1 WP_014325458.1 WP_014325458.1 WP_014574944.1 WP_014325458.1 WP_014325458.1 NP_110006.1 WP_053344007.1 WP_014325458.1 WP_014325458.1 WP_014325458.1 WP_014325458.1 WP_014325458.1 WP_014325458.1 WP_053344007.1 WP_053344007.1 WP_098363688.1 WP_014325458.1 WP_014325458.1 WP_053344007.1 WP_014325458.1 WP…
OG0000585 WP_014325467.1 WP_014325467.1 WP_014325467.1 WP_017532905.1 WP_017532905.1 WP_017532905.1 WP_017532905.1 WP_017532905.1 WP_014325467.1 WP_014325467.1 WP_010874691.1 NP_110023.1 WP_014325467.1 WP_017532905.1 WP_014325467.1 WP_017532905.1 WP_014325467.1 WP_014325467.1 WP_014325467.1 WP_014325467.1 WP_014325467.1 WP_010874691.1 WP_014325467.1 WP_010874691.1 WP_014325467.1 WP_017532905.1 WP…
OG0000586 WP_014325516.1 WP_014325516.1 WP_014325516.1 WP_017532921.1 WP_017532921.1 WP_017532921.1 WP_017532921.1 WP_017532921.1 WP_014325516.1 WP_010874763.1 NP_110095.1 WP_014325516.1 WP_038534410.1 WP_014325516.1 WP_017532921.1 WP_014325516.1 WP_014325516.1 WP_014325516.1 WP_014325516.1 WP_014325516.1 WP_010874763.1 WP_014325516.1 WP_010874763.1 WP_014325516.1 WP_017532921.1 WP_017532921.1 WP…
OG0000587 WP_014325577.1 WP_014325577.1 WP_014325577.1 WP_010874872.1 WP_010874872.1 WP_010874872.1 WP_010874872.1 WP_010874872.1 WP_014325577.1 WP_053344146.1 WP_010874872.1 NP_110204.1 WP_014325577.1 WP_038534447.1 WP_014325577.1 WP_010874872.1 WP_014325577.1 WP_014325577.1 WP_014325577.1 WP_014325577.1 WP_014325577.1 WP_010874872.1 WP_014325577.1 WP_010874872.1 WP_014325577.1 WP_010874872.1 WP…
OG0000588 WP_014325668.1 WP_014325668.1 WP_014325668.1 WP_017532955.1 WP_017532955.1 WP_017532955.1 WP_017532955.1 WP_017532955.1 WP_014325668.1 WP_014325668.1 WP_015344931.1 NP_110350.1 WP_014325668.1 WP_017532955.1 WP_014325668.1 WP_017532955.1 WP_014325668.1 WP_014325668.1 WP_014325668.1 WP_014325668.1 WP_014325668.1 WP_015344931.1 WP_014325668.1 WP_015344931.1 WP_014325668.1 WP_086118768.1 WP…
OG0000589 WP_014574904.1 WP_010874534.1 WP_014574904.1 WP_010874534.1 WP_010874534.1 WP_010874534.1 WP_010874534.1 WP_010874534.1 WP_014574904.1 WP_010874534.1 WP_010874534.1 NP_109865.1 WP_014574904.1 WP_010874534.1 WP_010874534.1 WP_010874534.1 WP_014574904.1 WP_014574904.1 WP_014574904.1 WP_014574904.1 WP_014574904.1 WP_010874534.1 WP_010874534.1 WP_010874534.1 WP_014574904.1 WP_010874534.1 WP…
OG0000590 WP_014574907.1 WP_014574907.1 WP_014574907.1 WP_015344891.1 WP_015344891.1 WP_015344891.1 WP_015344891.1 WP_015344891.1 WP_014574907.1 WP_014574907.1 WP_015344891.1 WP_014574907.1 WP_015344891.1 WP_014574907.1 WP_015344891.1 WP_014574907.1 WP_014574907.1 WP_014574907.1 WP_014574907.1 WP_014574907.1 WP_015344891.1 WP_014574907.1 WP_015344891.1 WP_014574907.1 WP_015344891.1 WP_015344891.1…
OG0000591 WP_014574976.1 WP_014325525.1 WP_014574976.1 WP_010874782.1 WP_010874782.1 WP_010874782.1 WP_010874782.1 WP_010874782.1 WP_014574976.1 WP_014574976.1 WP_010874782.1 NP_110114.1 WP_014574976.1 WP_010874782.1 WP_014574976.1 WP_010874782.1 WP_014574976.1 WP_014574976.1 WP_014574976.1 WP_014574976.1 WP_014574976.1 WP_010874782.1 WP_014325525.1 WP_010874782.1 WP_014574976.1 WP_010874782.1 WP…
OG0000592 WP_014575016.1 WP_014325576.1 WP_014575016.1 WP_017532897.1 WP_017532897.1 WP_017532897.1 WP_017532897.1 WP_017532897.1 WP_014575016.1 WP_014575016.1 WP_010874871.1 NP_110203.1 WP_014575016.1 WP_017532897.1 WP_014325576.1 WP_017532897.1 WP_014575016.1 WP_014575016.1 WP_014575016.1 WP_014575016.1 WP_086131720.1 WP_010874871.1 WP_014325576.1 WP_010874871.1 WP_014575016.1 WP_017532897.1 WP…
OG0000593 WP_014575023.1 WP_014325599.1 WP_014575023.1 WP_010874913.1 WP_010874913.1 WP_010874913.1 WP_010874913.1 WP_010874913.1 WP_014575023.1 WP_014575023.1 WP_010874913.1 NP_110245.1 WP_014575023.1 WP_010874913.1 WP_014575023.1 WP_010874913.1 WP_014575023.1 WP_014575023.1 WP_014575023.1 WP_014575023.1 WP_014575023.1 WP_010874913.1 WP_014325599.1 WP_010874913.1 WP_014575023.1 WP_010874913.1 WP…
OG0000594 WP_015344878.1 WP_015344878.1 WP_015344878.1 WP_015344878.1 WP_015344878.1 WP_015344878.1 WP_015344878.1 WP_015344878.1 WP_015344878.1 WP_015344878.1 WP_015344878.1 WP_015344878.1 WP_015344878.1 WP_015344878.1 WP_015344878.1 WP_015344878.1 WP_015344878.1 WP_015344878.1 WP_015344878.1 WP_015344878.1 WP_015344878.1 WP_015344878.1 WP_015344878.1 WP_015344878.1 WP_015344878.1 WP_015344878.1…
OG0000595 WP_017532696.1 WP_017532696.1 WP_017532696.1 WP_017532696.1 WP_017532696.1 WP_017532696.1 WP_017532696.1 WP_017532696.1 WP_017532696.1 WP_017532696.1 WP_017532696.1 WP_017532696.1 WP_017532696.1 WP_017532696.1 WP_017532696.1 WP_017532696.1 WP_017532696.1 WP_017532696.1 WP_017532696.1 WP_017532696.1 WP_017532696.1 WP_017532696.1 WP_017532696.1 WP_017532696.1 WP_017532696.1 WP_017532696.1…
OG0000596 WP_017532724.1 WP_017532724.1 WP_017532724.1 WP_038534334.1 WP_038534334.1 WP_038534334.1 WP_038534334.1 WP_038534334.1 WP_017532724.1 WP_017532724.1 WP_038534334.1 WP_017532724.1 WP_038534334.1 WP_017532724.1 WP_038534334.1 WP_017532724.1 WP_017532724.1 WP_017532724.1 WP_017532724.1 WP_017532724.1 WP_038534334.1 WP_017532724.1 WP_038534334.1 WP_017532724.1 WP_038534334.1 WP_038534334.1…
OG0000597 WP_017532763.1 WP_017532763.1 WP_017532763.1 WP_017532763.1 WP_017532763.1 WP_017532763.1 WP_017532763.1 WP_017532763.1 WP_017532763.1 WP_017532763.1 WP_017532763.1 WP_017532763.1 WP_017532763.1 WP_017532763.1 WP_017532763.1 WP_017532763.1 WP_017532763.1 WP_017532763.1 WP_017532763.1 WP_017532763.1 WP_017532763.1 WP_017532763.1 WP_017532763.1 WP_017532763.1 WP_017532763.1 WP_017532763.1…
OG0000598 WP_019830459.1 WP_014325453.1 WP_014325453.1 WP_017532909.1 WP_017532909.1 WP_017532909.1 WP_017532909.1 WP_017532909.1 WP_014325453.1 WP_010874666.1 NP_109998.1 WP_014325453.1 WP_017532909.1 WP_014325453.1 WP_017532909.1 WP_014325453.1 WP_019830459.1 WP_019830459.1 WP_014325453.1 WP_014325453.1 WP_010874666.1 WP_014325453.1 WP_010874666.1 WP_014325453.1 WP_017532909.1 WP_017532909.1 WP…
OG0000599 WP_019830486.1 WP_014325665.1 WP_053344025.1 WP_014575048.1 WP_014325665.1 WP_014325665.1 WP_053344157.1 WP_053344048.1 WP_014575048.1 WP_014325665.1 WP_014325665.1 NP_110346.1 WP_014325665.1 WP_014325665.1 WP_053344089.1 WP_014575048.1 WP_014325665.1 WP_014325665.1 WP_014325665.1 WP_098363683.1 WP_086138796.1 WP_014325665.1 WP_014325665.1 WP_086118767.1 WP_014325665.1 WP_014325665.1 WP…
OG0000600 WP_019830487.1 WP_010874988.1 WP_010874988.1 WP_010874988.1 WP_010874988.1 WP_010874988.1 WP_010874988.1 WP_010874988.1 WP_010874988.1 WP_010874988.1 WP_010874988.1 NP_110320.1 WP_010874988.1 WP_010874988.1 WP_010874988.1 WP_010874988.1 WP_017532710.1 WP_019830487.1 WP_019830487.1 WP_010874988.1 WP_010874988.1 WP_010874988.1 WP_010874988.1 WP_010874988.1 WP_010874988.1 WP_010874988.1 WP…
OG0000601 WP_010874453.1 WP_010874453.1 WP_080713785.1 WP_080713785.1 WP_080713785.1 WP_080996634.1 WP_080996634.1 WP_010874453.1 WP_010874453.1 WP_080774613.1 NP_109784.1 WP_010874453.1 WP_080713785.1 WP_010874453.1 WP_080713785.1 WP_010874453.1 WP_098363665.1 WP_010874453.1 WP_010874453.1 WP_015344873.1 WP_081000469.1 WP_080774613.1 WP_010874453.1 WP_080713785.1 WP_054173232.1 WP_080713785.1 WP…
OG0000602 WP_010874462.1 WP_010874462.1 WP_010874462.1 WP_010874462.1 WP_010874462.1 WP_010874462.1 WP_010874462.1 WP_010874462.1 WP_010874462.1 WP_010874462.1 WP_010874462.1 NP_109793.1 WP_010874462.1 WP_010874462.1 WP_010874462.1 WP_010874462.1 WP_010874462.1 WP_010874462.1 WP_010874462.1 WP_010874462.1 WP_010874462.1 WP_010874462.1 WP_010874462.1 WP_010874462.1 WP_010874462.1 WP_010874462.1 WP…
OG0000603 WP_010874584.1 WP_010874584.1 WP_010874584.1 WP_053344096.1 WP_053344096.1 WP_010874584.1 WP_010874584.1 WP_010874584.1 WP_010874584.1 WP_010874584.1 WP_010874584.1 NP_109915.1 WP_010874584.1 WP_010874584.1 WP_010874584.1 WP_010874584.1 WP_010874584.1 WP_010874584.1 WP_010874584.1 WP_010874584.1 WP_010874584.1 WP_010874584.1 WP_010874584.1 WP_010874584.1 WP_010874584.1 WP_010874584.1 WP…
OG0000604 WP_010874852.1 WP_010874852.1 WP_010874852.1 WP_017532860.1 WP_017532860.1 WP_017532860.1 WP_017532860.1 WP_017532860.1 WP_010874852.1 WP_010874852.1 WP_010874852.1 NP_110184.1 WP_010874852.1 WP_017532860.1 WP_010874852.1 WP_017532860.1 WP_010874852.1 WP_010874852.1 WP_010874852.1 WP_010874852.1 WP_010874852.1 WP_010874852.1 WP_010874852.1 WP_010874852.1 WP_098363660.1 WP_017532860.1 WP…
OG0000605 WP_014325483.1 WP_014325483.1 WP_014325483.1 WP_010874714.1 WP_010874714.1 WP_010874714.1 WP_010874714.1 WP_010874714.1 WP_014325483.1 WP_053344139.1 WP_010874714.1 NP_110046.1 WP_014325483.1 WP_010874714.1 WP_014325483.1 WP_010874714.1 WP_014325483.1 WP_014325483.1 WP_014325483.1 WP_014325483.1 WP_014325483.1 WP_010874714.1 WP_014325483.1 WP_010874714.1 WP_014325483.1 WP_010874714.1 WP…
OG0000606 WP_017532768.1 WP_017532768.1 WP_053344006.1 WP_017532871.1 WP_017532871.1 WP_017532871.1 WP_017532871.1 WP_017532871.1 WP_017532768.1 WP_017532768.1 WP_017532871.1 YP_009121719.1 WP_017532768.1 WP_017532871.1 WP_017532768.1 WP_017532871.1 WP_017532768.1 WP_017532768.1 WP_017532768.1 WP_017532768.1 WP_017532768.1 WP_017532871.1 WP_017532768.1 WP_017532871.1 WP_017532768.1 WP_017532871.1…
OG0000607 WP_017532769.1 WP_014325452.1 WP_017532769.1 WP_010874665.1 WP_010874665.1 WP_010874665.1 WP_010874665.1 WP_010874665.1 WP_014574942.1 WP_017532769.1 WP_010874665.1 NP_109997.1 WP_017532769.1 WP_010874665.1 WP_017532769.1 WP_010874665.1 WP_017532769.1 WP_017532769.1 WP_017532769.1 WP_017532769.1 WP_017532769.1 WP_010874665.1 WP_014325452.1 WP_010874665.1 WP_017532769.1 WP_010874665.1 WP…
OG0000608 WP_017532788.1 WP_017532788.1 WP_017532788.1 WP_017532788.1 WP_017532788.1 WP_017532788.1 WP_017532788.1 WP_017532788.1 WP_017532788.1 WP_017532788.1 WP_017532788.1 WP_017532788.1 WP_017532788.1 WP_017532788.1 WP_017532788.1 WP_017532788.1 WP_017532788.1 WP_017532788.1 WP_017532788.1 WP_017532788.1 WP_017532788.1 WP_017532788.1 WP_017532788.1 WP_017532788.1 WP_017532788.1 WP_017532788.1…
OG0000609 WP_010874368.1 WP_010874368.1 WP_053343990.1 WP_036453243.1 WP_036453243.1 WP_036453243.1 WP_036453243.1 WP_010874368.1 WP_010874368.1 WP_010874368.1 NP_109699.1 WP_053343990.1 WP_036453243.1 WP_010874368.1 WP_036453243.1 WP_010874368.1 WP_053343990.1 WP_053343990.1 WP_010874368.1 WP_010874368.1 WP_010874368.1 WP_053343990.1 WP_036453243.1 WP_036453243.1 WP_036453243.1 WP_036453243.1 WP…
OG0000610 WP_010874718.1 WP_010874718.1 WP_010874718.1 WP_010874718.1 WP_010874718.1 WP_010874718.1 WP_010874718.1 WP_010874718.1 WP_010874718.1 WP_010874718.1 WP_010874718.1 NP_110050.1 WP_010874718.1 WP_010874718.1 WP_010874718.1 WP_010874718.1 WP_010874718.1 WP_010874718.1 WP_010874718.1 WP_010874718.1 WP_010874718.1 WP_010874718.1 WP_010874718.1 WP_010874718.1 WP_010874718.1 WP_010874718.1 WP…
OG0000611 WP_010874750.1 WP_010874750.1 WP_010874750.1 WP_010874750.1 WP_010874750.1 WP_010874750.1 WP_010874750.1 WP_010874750.1 WP_010874750.1 WP_010874750.1 WP_010874750.1 NP_110082.1 WP_010874750.1 WP_010874750.1 WP_010874750.1 WP_010874750.1 WP_010874750.1 WP_010874750.1 WP_010874750.1 WP_010874750.1 WP_010874750.1 WP_010874750.1 WP_010874750.1 WP_010874750.1 WP_010874750.1 WP_010874750.1 WP…
OG0000612 WP_010874867.1 WP_010874867.1 WP_010874867.1 WP_010874867.1 WP_010874867.1 WP_010874867.1 WP_010874867.1 WP_010874867.1 WP_010874867.1 WP_010874867.1 WP_010874867.1 NP_110199.1 WP_010874867.1 WP_010874867.1 WP_010874867.1 WP_010874867.1 WP_010874867.1 WP_010874867.1 WP_010874867.1 WP_010874867.1 WP_010874867.1 WP_010874867.1 WP_010874867.1 WP_010874867.1 WP_010874867.1 WP_010874867.1 WP…
OG0000613 WP_010874868.1 WP_010874868.1 WP_010874868.1 WP_010874868.1 WP_010874868.1 WP_010874868.1 WP_010874868.1 WP_010874868.1 WP_010874868.1 WP_010874868.1 NP_110200.1 WP_010874868.1 WP_010874868.1 WP_010874868.1 WP_010874868.1 WP_010874868.1 WP_010874868.1 WP_010874868.1 WP_010874868.1 WP_010874868.1 WP_010874868.1 WP_010874868.1 WP_010874868.1 WP_010874868.1 WP_010874868.1 WP_010874868.1 WP…
OG0000614 WP_014325361.1 WP_014325361.1 WP_014325361.1 WP_014325361.1 WP_014325361.1 WP_014325361.1 WP_014325361.1 WP_014325361.1 WP_014325361.1 WP_014325361.1 WP_014325361.1 WP_014325361.1 WP_014325361.1 WP_014325361.1 WP_014325361.1 WP_014325361.1 WP_014325361.1 WP_014325361.1 WP_014325361.1 WP_014325361.1 WP_014325361.1 WP_014325361.1 WP_014325361.1 WP_014325361.1 WP_014325361.1 WP_014325361.1…
OG0000615 WP_014325507.1 WP_014325507.1 WP_014325507.1 WP_010874752.1 WP_010874752.1 WP_010874752.1 WP_010874752.1 WP_010874752.1 WP_014574966.1 WP_014325507.1 WP_010874752.1 NP_110084.1 WP_014325507.1 WP_010874752.1 WP_014325507.1 WP_010874752.1 WP_014574966.1 WP_014325507.1 WP_014325507.1 WP_014325507.1 WP_014325507.1 WP_010874752.1 WP_014325507.1 WP_010874752.1 WP_014325507.1 WP_010874752.1 WP…
OG0000616 WP_014325528.1 WP_014325528.1 WP_014325528.1 WP_010874785.1 WP_010874785.1 WP_010874785.1 WP_010874785.1 WP_010874785.1 WP_014574978.1 WP_014325528.1 WP_010874785.1 NP_110117.1 WP_014325528.1 WP_010874785.1 WP_014325528.1 WP_010874785.1 WP_014574978.1 WP_014325528.1 WP_014325528.1 WP_014325528.1 WP_014325528.1 WP_010874785.1 WP_014325528.1 WP_010874785.1 WP_014325528.1 WP_010874785.1 WP…
OG0000617 WP_014325589.1 WP_014325589.1 WP_014325589.1 WP_010874893.1 WP_010874893.1 WP_010874893.1 WP_010874893.1 WP_010874893.1 WP_014325589.1 WP_014325589.1 WP_010874893.1 NP_110225.1 WP_014325589.1 WP_010874893.1 WP_014325589.1 WP_010874893.1 WP_014325589.1 WP_014325589.1 WP_014325589.1 WP_014325589.1 WP_014325589.1 WP_010874893.1 WP_014325589.1 WP_010874893.1 WP_014325589.1 WP_010874893.1 WP…
OG0000618 WP_014574893.1 WP_014325376.1 WP_014574893.1 WP_010874504.1 WP_010874504.1 WP_010874504.1 WP_010874504.1 WP_010874504.1 WP_014574893.1 WP_014574893.1 WP_010874504.1 WP_014574893.1 WP_010874504.1 WP_014325376.1 WP_010874504.1 WP_014574893.1 WP_014574893.1 WP_014574893.1 WP_014574893.1 WP_014574893.1 WP_010874504.1 WP_014325376.1 WP_010874504.1 WP_014574893.1 WP_010874504.1 WP_010874504.1…
OG0000619 WP_014575000.1 WP_041913432.1 WP_014575000.1 WP_015344919.1 WP_015344919.1 WP_015344919.1 WP_015344919.1 WP_015344919.1 WP_014575000.1 WP_053344143.1 WP_015344919.1 NP_110173.2	NP_110177.1 WP_014575000.1 WP_038534437.1 WP_014575000.1 WP_015344919.1 WP_053868289.1	WP_053868290.1 WP_014575000.1 WP_014575000.1 WP_014575000.1 WP_014575000.1 WP_015344919.1 WP_014575000.1 WP_086132723.1 WP_014575000.1 WP_015344919.1 WP_015344919.1 WP_015344919.1 WP_058141117.1 WP_053868289.1 WP_014575000.1 WP_015344919.1 WP_086137884.1 WP_015344919.1 WP_014575000.1 WP_015344919.1 WP_014575000.1 WP_053868289.1 WP_015344919.1 WP_015344919.1 WP_015344919.1 WP_014575000.1 WP_015344…	WP_015344919.1 WP_054175881.1	WP_081001793.1 WP_082278595.1 WP_081000474.1 WP_014575000.1 WP_015344919.1 WP_015344919.1 WP_015344919.1 WP_015344919.1 WP_015344919.1 WP_015344919.1 WP_015344919.1 WP_015344919.1
OG0000620 WP_014575038.1 WP_014325649.1 WP_014575038.1 WP_010874992.1 WP_010874992.1 WP_010874992.1 WP_014575038.1 WP_014575038.1 WP_010874992.1 NP_110324.1 WP_014575038.1 WP_010874992.1 WP_014575038.1 WP_010874992.1 WP_014575038.1 WP_014575038.1 WP_014575038.1 WP_014575038.1 WP_014575038.1 WP_010874992.1 WP_014325649.1 WP_010874992.1 WP_014575038.1 WP_010874992.1 WP_010874992.1 WP_010874992.1 WP…
OG0000621 WP_015344874.1 WP_015344874.1 WP_015344874.1 WP_015344874.1 WP_015344874.1 WP_015344874.1 WP_015344874.1 WP_015344874.1 WP_015344874.1 WP_015344874.1 WP_015344874.1 WP_015344874.1 WP_038534356.1 WP_015344874.1 WP_015344874.1 WP_015344874.1 WP_015344874.1 WP_015344874.1 WP_015344874.1 WP_015344874.1 WP_015344874.1 WP_015344874.1 WP_015344874.1 WP_015344874.1 WP_015344874.1 WP_015344874.1…
OG0000622 WP_017532701.1 WP_017532701.1 WP_017532701.1 WP_080713782.1 WP_080713782.1 WP_080713782.1 WP_080713782.1 WP_080713782.1 WP_017532701.1 WP_010874943.1 NP_110275.1 WP_017532701.1 WP_080713782.1 WP_017532701.1 WP_080713782.1 WP_017532701.1 WP_017532701.1 WP_017532701.1 WP_017532701.1 WP_017532701.1 WP_010874943.1 WP_017532701.1 WP_010874943.1 WP_017532701.1 WP_080713782.1 WP_080713782.1 WP…
OG0000623 WP_017532796.1 WP_010874514.1 WP_017532796.1 WP_017532913.1 WP_017532913.1 WP_017532913.1 WP_017532913.1 WP_017532913.1 WP_017532796.1 WP_010874514.1 NP_109845.1 WP_017532796.1 WP_017532913.1 WP_010874514.1 WP_017532913.1 WP_017532796.1 WP_017532796.1 WP_017532796.1 WP_017532796.1 WP_017532796.1 WP_010874514.1 WP_010874514.1 WP_010874514.1 WP_017532796.1 WP_017532913.1 WP_017532913.1 WP…
OG0000624 WP_026088310.1 WP_026088310.1 WP_026088310.1 WP_026088310.1 WP_053344116.1 WP_026088310.1 WP_026088310.1 WP_026088310.1 WP_026088310.1 WP_026088310.1 WP_026088310.1 WP_026088310.1 WP_026088310.1 WP_026088310.1 WP_026088310.1 WP_026088310.1 WP_026088310.1 WP_026088310.1 WP_026088310.1 WP_026088310.1 WP_026088310.1 WP_053344116.1 WP_026088310.1 WP_026088310.1 WP_026088310.1 WP_026088310.1…
OG0000625 WP_010874673.1 WP_010874673.1 WP_010874673.1 WP_010874673.1 WP_010874673.1 WP_010874673.1 WP_010874673.1 WP_010874673.1 WP_010874673.1 WP_010874673.1 NP_110005.1 WP_010874673.1 WP_010874673.1 WP_010874673.1 WP_010874673.1 WP_010874673.1 WP_010874673.1 WP_010874673.1 WP_010874673.1 WP_010874673.1 WP_010874673.1 WP_010874673.1 WP_010874673.1 WP_010874673.1 WP_010874673.1 WP_010874673.1 WP…
OG0000626 WP_014325347.1 WP_014325347.1 WP_014325347.1 WP_010874464.1 WP_010874464.1 WP_010874464.1 WP_053344033.1 WP_053344033.1 WP_014325347.1 WP_010874464.1 NP_109795.1 WP_014325347.1 WP_010874464.1 WP_053344069.1 WP_010874464.1 WP_014325347.1 WP_014325347.1 WP_014325347.1 WP_014325347.1 WP_010874464.1 WP_014325347.1 WP_086132711.1 WP_014325347.1 WP_010874464.1 WP_053344033.1 WP_010874464.1 WP…
OG0000627 WP_014325360.1 WP_014325360.1 WP_014325360.1 WP_015344877.1 WP_015344877.1 WP_015344877.1 WP_015344877.1 WP_015344877.1 WP_014574881.1 WP_014325360.1 WP_015344877.1 WP_014325360.1 WP_015344877.1 WP_014325360.1 WP_015344877.1 WP_014325360.1 WP_014325360.1 WP_014325360.1 WP_014325360.1 WP_014325360.1 WP_015344877.1 WP_014325360.1 WP_015344877.1 WP_014325360.1 WP_015344877.1 WP_015344877.1…
OG0000628 WP_014325502.1 WP_014325502.1 WP_014325502.1 WP_015344908.1 WP_015344908.1 WP_015344908.1 WP_015344908.1 WP_015344908.1 WP_014325502.1 WP_014325502.1 WP_015344908.1 NP_110072.1 WP_014325502.1 WP_015344908.1 WP_014325502.1 WP_015344908.1 WP_014325502.1 WP_014325502.1 WP_014325502.1 WP_014325502.1 WP_014325502.1 WP_015344908.1 WP_014325502.1 WP_015344908.1 WP_014325502.1 WP_015344908.1 WP…
OG0000629 WP_010874644.1 WP_010874644.1 WP_010874644.1 WP_010874644.1 WP_010874644.1 WP_010874644.1 WP_010874644.1 WP_010874644.1 WP_010874644.1 WP_010874644.1 WP_010874644.1 NP_109975.1 WP_010874644.1 WP_010874644.1 WP_010874644.1 WP_010874644.1 WP_010874644.1 WP_010874644.1 WP_010874644.1 WP_010874644.1 WP_010874644.1 WP_010874644.1 WP_010874644.1 WP_010874644.1 WP_010874644.1 WP_010874644.1 WP…
OG0000630 WP_014325465.1 WP_014325465.1 WP_014325465.1 WP_010874689.1 WP_010874689.1 WP_010874689.1 WP_010874689.1 WP_010874689.1 WP_014325465.1 WP_010874689.1 NP_110021.1 WP_014325465.1 WP_010874689.1 WP_014325465.1 WP_010874689.1 WP_014325465.1 WP_014325465.1 WP_014325465.1 WP_014325465.1 WP_010874689.1 WP_014325465.1 WP_010874689.1 WP_014325465.1 WP_010874689.1 WP_010874689.1 WP_010874689.1 WP…
OG0000631 WP_014325352.1 WP_014325352.1 WP_026088347.1 WP_026088347.1 WP_026088347.1 WP_026088347.1 WP_026088347.1 WP_026088309.1 WP_053344132.1 WP_026088347.1 NP_109799.1 WP_053344161.1 WP_026088347.1 WP_053344071.1 WP_026088347.1 WP_026088309.1 WP_014325352.1 WP_014325352.1 WP_026088347.1 WP_014325352.1 WP_026088347.1 WP_053344161.1 WP_026088347.1 WP_026088347.1 WP_026088347.1 WP_026088347.1 WP…
OG0000632 WP_010874684.1 WP_010874684.1 WP_010874684.1 WP_017532906.1 WP_017532906.1 WP_017532906.1 WP_017532906.1 WP_017532906.1 WP_010874684.1 WP_010874684.1 WP_010874684.1 NP_110016.1 WP_010874684.1 WP_017532906.1 WP_010874684.1 WP_017532906.1 WP_010874684.1 WP_010874684.1 WP_010874684.1 WP_010874684.1 WP_010874684.1 WP_010874684.1 WP_010874684.1 WP_010874684.1 WP_010874684.1 WP_017532906.1 WP…
OG0000633 WP_014325663.1 WP_014325663.1 WP_080996632.1 WP_010875012.1 WP_010875012.1 WP_010875012.1 WP_010875012.1 WP_010875012.1 WP_014325663.1 WP_080996632.1 WP_010875012.1 NP_110344.1 WP_080996632.1 WP_038534320.1 WP_014325663.1 WP_010875012.1 WP_014325663.1 WP_014325663.1 WP_014325663.1 WP_010875012.1 WP_014325663.1 WP_010875012.1 WP_010875012.1 WP_010875012.1 WP_010875012.1 WP_010875012.1 WP…
OG0000634 WP_015344872.1 WP_015344872.1 WP_015344872.1 WP_015344872.1 WP_015344872.1 WP_015344872.1 WP_015344872.1 WP_015344872.1 WP_015344872.1 WP_015344872.1 WP_015344872.1 WP_015344872.1 WP_015344872.1 WP_015344872.1 WP_015344872.1 WP_015344872.1 WP_015344872.1 WP_015344872.1 WP_015344872.1 WP_015344872.1 WP_015344872.1 WP_015344872.1 WP_015344872.1 WP_015344872.1 WP_015344872.1 WP_015344872.1…
OG0000635 WP_080998057.1 WP_041913428.1 WP_014574935.1 WP_053344100.1 WP_053344120.1 WP_080996539.1 WP_053344153.1 WP_053344038.1 WP_014574935.1 WP_053344136.1 WP_080774611.1 NP_109973.2 WP_053344164.1 WP_053344091.1 WP_053870242.1 WP_053868291.1 WP_086136154.1 WP_086136154.1 WP_054175884.1 WP_054175884.1 WP_098363686.1 WP_080998057.1 WP_086132717.1 WP_014574935.1 WP_086118755.1 WP_098363674.1 WP…	WP_080996539.1 WP_054174956.1 WP_054174989.1 WP_054173288.1 WP_054174989.1 WP_054173774.1 WP_054174929.1 WP_054175408.1 WP_054175803.1 WP_041913428.1 WP_080996539.1 WP_054175884.1 WP_054175852.1 WP_054175826.1 WP_086122271.1 WP_084253833.1 WP_053344153.1 WP_084253833.1 WP_084253833.1 WP_084253833.1
OG0000636 WP_010874389.1 WP_010874389.1 WP_010874389.1 WP_010874389.1 WP_010874389.1 WP_010874389.1 WP_010874389.1 WP_010874389.1 WP_010874389.1 WP_010874389.1 NP_109720.1 WP_010874389.1 WP_010874389.1 WP_010874389.1 WP_010874389.1 WP_010874389.1 WP_010874389.1 WP_010874389.1 WP_010874389.1 WP_010874389.1 WP_010874389.1 WP_010874389.1 WP_010874389.1 WP_010874389.1 WP_010874389.1 WP_010874389.1 WP…
OG0000637 WP_010874660.1 WP_010874660.1 WP_010874660.1 WP_010874660.1 WP_010874660.1 WP_010874660.1 WP_010874660.1 WP_010874660.1 WP_010874660.1 WP_010874660.1 WP_010874660.1 NP_109991.1 WP_010874660.1 WP_010874660.1 WP_010874660.1 WP_010874660.1 WP_010874660.1 WP_010874660.1 WP_010874660.1 WP_010874660.1 WP_010874660.1 WP_010874660.1 WP_010874660.1 WP_010874660.1 WP_010874660.1 WP_010874660.1 WP…
OG0000638 WP_010874996.1 WP_010874996.1 WP_010874996.1 WP_010874996.1 WP_010874996.1 WP_010874996.1 WP_010874996.1 WP_010874996.1 WP_010874996.1 WP_010874996.1 NP_110328.1 WP_010874996.1 WP_010874996.1 WP_010874996.1 WP_010874996.1 WP_010874996.1 WP_010874996.1 WP_010874996.1 WP_010874996.1 WP_010874996.1 WP_010874996.1 WP_010874996.1 WP_010874996.1 WP_010874996.1 WP_010874996.1 WP_010874996.1 WP…
OG0000639 WP_017532682.1	WP_026088320.1 WP_017532682.1	WP_026088320.1 WP_017532682.1	WP_026088320.1 WP_017532682.1 WP_017532682.1 WP_017532682.1 WP_017532682.1 WP_017532682.1 WP_017532682.1	WP_026088320.1 WP_017532682.1	WP_026088320.1 WP_017532682.1 WP_017532682.1	WP_026088320.1 WP_017532682.1 WP_017532682.1	WP_026088320.1 WP_017532682.1 WP_017532682.1	WP_026088320.1 WP_026088320.1 WP_026088320.1 WP_026088320.1 WP_026088320.1 WP_017532682.1	WP_041359940.1 WP_026088320.1 WP_041359940.1 WP_036453132.1 WP_098363673.1 WP_017532682.1 WP_017532682.1 WP_026088320.1 WP_036453132.1 WP_026088320.1 WP_036453132.1 WP_026088320.1 WP_017532682.1 WP_026088320.1 WP_017532682.1	WP_026088320.1 WP_036453132.1 WP_036453132.1 WP_036453132.1 WP_026088320.1 WP_036453132.1 WP_026088320.1 WP_026088320.1 WP_026088320.1 WP_041359940.1 WP_017532682.1	WP_026088320.1 WP_026088320.1 WP_026088320.1 WP_026088320.1 WP_017532682.1	WP_026088320.1 WP_017532682.1	WP_026088320.1 WP_017532682.1 WP_017532682.1 WP_026088320.1 WP_026088320.1 WP_017532682.1 WP_026088320.1 WP_026088320.1 WP_026088320.1 WP_026088320.1 WP_017532682.1 WP_017532682.1 WP_017532682.1 WP_017532682.1 WP_017532682.1 WP_017532682.1 WP_017532682.1 WP_017532682.1
OG0000640 WP_017532748.1 WP_053343997.1 WP_036453206.1 WP_036453206.1 WP_036453206.1 WP_036453206.1 WP_036453206.1 WP_017532748.1 WP_017532748.1 WP_010874467.1 NP_109798.1 WP_017532748.1 WP_036453206.1 WP_017532748.1 WP_036453206.1 WP_017532748.1 WP_086136152.1 WP_086136152.1 WP_053343997.1 WP_053343997.1 WP_010874467.1 WP_010874467.1 WP_017532748.1 WP_036453206.1 WP_036453206.1 WP_036453206.1 WP…
OG0000641 WP_019830465.1 WP_014325473.1 WP_014325473.1 WP_017532903.1 WP_017532903.1 WP_017532903.1 WP_017532903.1 WP_017532903.1 WP_014325473.1 WP_014325473.1 WP_010874698.1 NP_110030.1 WP_014325473.1 WP_017532903.1 WP_014325473.1 WP_017532903.1 WP_014325473.1 WP_019830465.1 WP_019830465.1 WP_014325473.1 WP_014325473.1 WP_010874698.1 WP_014325473.1 WP_017532903.1 WP_014325473.1 WP_017532903.1 WP…
OG0000642 WP_026088312.1 WP_026088312.1 WP_010874795.1 WP_010874795.1 WP_010874795.1 WP_010874795.1 WP_010874795.1 WP_026088312.1 WP_026088312.1 WP_010874795.1 WP_026088312.1 WP_010874795.1 WP_026088312.1 WP_010874795.1 WP_026088312.1 WP_026088312.1 WP_026088312.1 WP_026088312.1 WP_026088312.1 WP_010874795.1 WP_010874795.1 WP_026088312.1 WP_010874795.1 WP_010874795.1 WP_010874795.1 WP_010874795.1…
OG0000643 WP_073479250.1 WP_073479250.1 WP_010874447.1 WP_010874447.1 WP_010874447.1 WP_010874447.1 WP_010874447.1 WP_073479250.1 WP_073479250.1 WP_010874447.1 NP_109778.1 WP_073479250.1 WP_010874447.1 WP_073479250.1 WP_010874447.1 WP_073479250.1 WP_073479250.1 WP_073479250.1 WP_073479250.1 WP_073479250.1 WP_010874447.1 WP_010874447.1 WP_073479250.1 WP_010874447.1 WP_010874447.1 WP_010874447.1 WP…
OG0000644 WP_080582801.1 WP_080582801.1 WP_080582801.1 WP_080713773.1 WP_080713773.1 WP_080713773.1 WP_080713773.1 WP_080713773.1 WP_080582801.1 WP_080582801.1 WP_080713773.1 NP_109792.1 WP_080582801.1 WP_080713773.1 WP_080582801.1 WP_080713773.1 WP_080582801.1 WP_080582801.1 WP_080582801.1 WP_080582801.1 WP_080713773.1 WP_080582801.1 WP_080713773.1 WP_080713773.1 WP_080713773.1 WP_080713773.1 WP…
OG0000645 WP_010874816.1 WP_010874816.1 WP_010874816.1 WP_010874816.1 WP_010874816.1 WP_010874816.1 WP_010874816.1 WP_010874816.1 WP_010874816.1 WP_010874816.1 WP_010874816.1 NP_110148.1 WP_010874816.1 WP_010874816.1 WP_010874816.1 WP_010874816.1 WP_010874816.1 WP_010874816.1 WP_010874816.1 WP_010874816.1 WP_010874816.1 WP_010874816.1 WP_010874816.1 WP_010874816.1 WP_010874816.1 WP_010874816.1 WP…
OG0000646 WP_010875042.1 WP_010875042.1 WP_010875042.1 WP_010875042.1 WP_010875042.1 WP_010875042.1 WP_010875042.1 WP_010875042.1 WP_010875042.1 WP_010875042.1 WP_010875042.1 NP_110374.1 WP_010875042.1 WP_010875042.1 WP_010875042.1 WP_010875042.1 WP_010875042.1 WP_010875042.1 WP_010875042.1 WP_010875042.1 WP_010875042.1 WP_010875042.1 WP_010875042.1 WP_010875042.1 WP_010875042.1 WP_010875042.1 WP…
OG0000647 WP_014325586.1 WP_014325586.1 WP_014325586.1 WP_010874888.1 WP_010874888.1 WP_010874888.1 WP_010874888.1 WP_010874888.1 WP_014325586.1 WP_014325586.1 WP_010874888.1 NP_110220.1 WP_014325586.1 WP_010874888.1 WP_014325586.1 WP_010874888.1 WP_014325586.1 WP_014325586.1 WP_014325586.1 WP_014325586.1 WP_014325586.1 WP_010874888.1 WP_014325586.1 WP_010874888.1 WP_014325586.1 WP_010874888.1 WP…
OG0000648 WP_014325613.1 WP_014325613.1 WP_010874941.1 WP_010874941.1 WP_010874941.1 WP_010874941.1 WP_010874941.1 WP_014325613.1 WP_014325613.1 WP_010874941.1 NP_110273.1 WP_014325613.1 WP_010874941.1 WP_014325613.1 WP_010874941.1 WP_014325613.1 WP_014325613.1 WP_014325613.1 WP_010874941.1 WP_014325613.1 WP_010874941.1 WP_014325613.1 WP_010874941.1 WP_010874941.1 WP_010874941.1 WP_010874941.1 WP…
OG0000649 WP_014574990.1 WP_014325548.1 WP_014574990.1 WP_010874812.1 WP_010874812.1 WP_010874812.1 WP_010874812.1 WP_010874812.1 WP_014574990.1 WP_014574990.1 WP_010874812.1 NP_110144.1 WP_014574990.1 WP_010874812.1 WP_014574990.1 WP_010874812.1 WP_014574990.1 WP_014574990.1 WP_014574990.1 WP_014574990.1 WP_014574990.1 WP_010874812.1 WP_014325548.1 WP_010874812.1 WP_014574990.1 WP_010874812.1 WP…
OG0000650 WP_026088328.1 WP_080582796.1 WP_080996541.1 WP_080713775.1 WP_080713775.1 WP_080713775.1 WP_080713775.1 WP_080713775.1 WP_080996541.1 WP_080996541.1 WP_080713775.1 WP_080996541.1 WP_080713775.1 WP_080996541.1 WP_080713775.1 WP_080996541.1 WP_026088328.1 WP_080996541.1 WP_080996541.1 WP_080582796.1 WP_080713775.1 WP_080713775.1 WP_080713775.1 WP_080713775.1 WP_080713775.1 WP_080713775.1…
OG0000651 WP_080582795.1 WP_080582795.1 WP_021009210.1 WP_021009210.1 WP_021009210.1 WP_021009210.1 WP_021009210.1 WP_080582795.1 WP_080582795.1 WP_021009210.1 NP_109836.2 WP_080582795.1 WP_021009210.1 WP_080582795.1 WP_021009210.1 WP_080582795.1 WP_080582795.1 WP_080582795.1 WP_021009210.1 WP_080582795.1 WP_021009210.1 WP_080582795.1 WP_021009210.1 WP_021009210.1 WP_021009210.1 WP_021009210.1 WP…
OG0000652 WP_015344880.1 WP_015344880.1 WP_015344880.1 WP_015344880.1 WP_015344880.1 WP_015344880.1 WP_015344880.1 WP_015344880.1 WP_086118756.1 WP_086118756.1 WP_086118756.1 WP_086118756.1 WP_015344880.1	WP_086118756.1 WP_086118756.1 WP_015344880.1	WP_086118756.1 WP_086118756.1 WP_015344880.1	WP_086118756.1 WP_015344880.1	WP_086118756.1 WP_015344880.1 WP_015344880.1 WP_015344880.1	WP_058158324.1 WP_015344880.1 WP_015344880.1 WP_015344880.1 WP_015344880.1 WP_015344880.1 WP_015344880.1 WP_015344880.1 WP_015344880.1 WP_086118756.1 WP_015344880.1	WP_086118756.1 WP_086118756.1 WP_015344880.1	WP_086118756.1 WP_086118756.1 WP_015344880.1 WP_086118756.1 WP_015344880.1	WP_086118756.1 WP_015344880.1	WP_086118756.1 WP_015344880.1	WP_086118756.1 WP_086118756.1 WP_015344880.1	WP_086118756.1 WP_086118756.1 WP_086118756.1 WP_086118756.1 WP_015344880.1	WP_086118756.1 WP_015344880.1 WP_015344880.1 WP_015344880.1 WP_015344880.1 WP_015344880.1 WP_015344880.1 WP_015344880.1 WP_015344880.1 WP_015344880.1 WP_015344880.1 WP_015344880.1 WP_015344880.1 WP_015344880.1 WP_054175833.1 WP_086118756.1 WP_015344880.1 WP_015344880.1 WP_015344880.1 WP_015344880.1 WP_015344880.1 WP_015344880.1 WP_015344880.1
OG0000653 WP_014325302.1 WP_014325302.1 WP_014325302.1 WP_010874397.1 WP_010874397.1 WP_010874397.1 WP_010874397.1 WP_010874397.1 WP_014325302.1 WP_014325302.1 WP_010874397.1 WP_014325302.1 WP_010874397.1 WP_014325302.1 WP_010874397.1 WP_014325302.1 WP_014325302.1 WP_014325302.1 WP_014325302.1 WP_014325302.1 WP_010874397.1 WP_014325302.1 WP_010874397.1 WP_014325302.1 WP_010874397.1 WP_010874397.1…
OG0000654 WP_014325341.1 WP_014325341.1 WP_014325341.1 WP_010874457.1 WP_010874457.1 WP_010874457.1 WP_010874457.1 WP_010874457.1 WP_014325341.1 WP_014325341.1 WP_010874457.1 NP_109788.1 WP_014325341.1 WP_010874457.1 WP_014325341.1 WP_010874457.1 WP_014325341.1 WP_014325341.1 WP_014325341.1 WP_014325341.1 WP_014325341.1 WP_010874457.1 WP_014325341.1 WP_010874457.1 WP_014325341.1 WP_010874457.1 WP…
OG0000655 WP_014574930.1 WP_014574930.1 WP_053344099.1 WP_053344099.1 WP_053344099.1 WP_010874638.1 WP_010874638.1 WP_014574930.1 WP_014574930.1 WP_010874638.1 WP_014574930.1 WP_010874638.1 WP_014574930.1 WP_010874638.1 WP_014574930.1 WP_014574930.1 WP_014574930.1 WP_054174988.1 WP_014574930.1 WP_010874638.1 WP_010874638.1 WP_010874638.1 WP_010874638.1 WP_010874638.1 WP_010874638.1 WP_010874638.1…
OG0000656 WP_045015111.1 WP_045015111.1 WP_045015111.1 WP_045015111.1 WP_045015111.1 WP_045015111.1 WP_045015111.1 WP_045015111.1 WP_045015111.1 WP_045015111.1 WP_045015111.1 WP_045015111.1 WP_045015111.1 WP_045015111.1 WP_045015111.1 WP_045015111.1 WP_045015111.1 WP_045015111.1 WP_045015111.1 WP_045015111.1 WP_045015111.1 WP_045015111.1 WP_045015111.1 WP_045015111.1 WP_045015111.1 WP_045015111.1…
OG0000657 WP_010874936.1 WP_010874936.1 WP_010874936.1 WP_010874936.1 WP_010874936.1 WP_010874936.1 WP_010874936.1 WP_010874936.1 WP_010874936.1 WP_010874936.1 NP_110268.1 WP_010874936.1 WP_010874936.1 WP_010874936.1 WP_010874936.1 WP_010874936.1 WP_010874936.1 WP_010874936.1 WP_010874936.1 WP_010874936.1 WP_010874936.1 WP_010874936.1 WP_010874936.1 WP_010874936.1 WP_010874936.1 WP_010874936.1 WP…
OG0000658 WP_014325551.1 WP_014325551.1 WP_014325551.1 WP_010874819.1 WP_010874819.1 WP_010874819.1 WP_010874819.1 WP_010874819.1 WP_014325551.1 WP_014325551.1 WP_010874819.1 NP_110151.1 WP_014325551.1 WP_038534426.1 WP_014325551.1 WP_010874819.1 WP_014325551.1 WP_014325551.1 WP_014325551.1 WP_014325551.1 WP_014325551.1 WP_010874819.1 WP_014325551.1 WP_010874819.1 WP_014325551.1 WP_010874819.1 WP…
OG0000659 WP_014574849.1 WP_014574849.1 WP_010874396.1 WP_010874396.1 WP_010874396.1 WP_010874396.1 WP_010874396.1 WP_014574849.1 WP_014574849.1 WP_010874396.1 WP_010874396.1 WP_053344066.1 WP_010874396.1 WP_014574849.1 WP_014574849.1 WP_014574849.1 WP_014574849.1 WP_014574849.1 WP_010874396.1 WP_010874396.1 WP_010874396.1 WP_010874396.1 WP_010874396.1 WP_010874396.1 WP_010874396.1 WP_010874396.1…
OG0000660 WP_010874420.1 WP_014325317.1 WP_010874420.1 WP_010874420.1 WP_010874420.1 WP_010874420.1 WP_010874420.1 WP_010874420.1 WP_010874420.1 WP_010874420.1 WP_010874420.1 NP_109751.1 WP_010874420.1 WP_010874420.1 WP_010874420.1 WP_010874420.1 WP_010874420.1 WP_010874420.1 WP_010874420.1 WP_010874420.1 WP_010874420.1 WP_010874420.1 WP_014325317.1 WP_010874420.1 WP_010874420.1 WP_010874420.1 WP…
OG0000661 WP_053874585.1 WP_014325370.1 WP_053343999.1 WP_053344095.1 WP_053344117.1 WP_053344095.1 WP_010874498.1 WP_010874498.1 WP_014574888.1 WP_053344134.1 WP_010874498.1 NP_109829.1 WP_053344163.1 WP_053344075.1 WP_010874498.1 WP_053868287.1 WP_098363662.1 WP_086136153.1 WP_053344163.1 WP_086122269.1 WP_010874498.1 WP_086138792.1 WP_086132713.1 WP_053343999.1 WP_086118751.1 WP_098363677.1 WP…	WP_081001298.1 WP_082276801.1 WP_082276899.1 WP_081000475.1	WP_081000476.1 WP_081001191.1	WP_081001794.1 WP_081000862.1	WP_081000863.1 WP_081000475.1 WP_081001106.1	WP_081001107.1 WP_081000520.1	WP_081000521.1 WP_081001790.1 WP_082278593.1 WP_086122269.1 WP_084976079.1 WP_084253829.1 WP_059243456.1 WP_084253829.1 WP_010874498.1 WP_084253829.1 WP_010874498.1 WP_010874498.1
OG0000662 WP_010874645.1 WP_010874645.1 WP_053344101.1 WP_053344101.1 WP_053344101.1 WP_010874645.1 WP_010874645.1 WP_010874645.1 NP_109976.1 WP_010874645.1 WP_010874645.1 WP_010874645.1 WP_010874645.1 WP_010874645.1 WP_010874645.1 WP_010874645.1 WP_010874645.1 WP_010874645.1 WP_010874645.1 WP_010874645.1 WP_010874645.1 WP_010874645.1 WP_010874645.1 WP_081038372.1 WP_010874645.1 WP_010874645.1 WP…
OG0000663 WP_019830476.1 WP_014325326.1 WP_014325326.1 WP_017532940.1 WP_017532940.1 WP_017532940.1 WP_017532940.1 WP_017532940.1 WP_014325326.1 WP_014325326.1 WP_010874437.1 NP_109768.1 WP_014325326.1 WP_017532940.1 WP_014325326.1 WP_017532940.1 WP_014325326.1 WP_086136151.1 WP_086136151.1 WP_014325326.1 WP_014325326.1 WP_010874437.1 WP_014325326.1 WP_010874437.1 WP_014325326.1 WP_017532940.1 WP…
OG0000664 WP_080998058.1 WP_014325559.1 WP_080996633.1 WP_080713787.1 WP_080713787.1 WP_080713787.1 WP_080713787.1 WP_080713787.1 WP_014325559.1 WP_014325559.1 WP_010874830.1 NP_110162.1 WP_014325559.1 WP_080713787.1 WP_014325559.1 WP_080713787.1 WP_014325559.1 WP_080998058.1 WP_080996633.1 WP_080996633.1 WP_010874830.1 WP_014325559.1 WP_080713787.1 WP_014325559.1 WP_080713787.1 WP_080713787.1 WP…
OG0000665 WP_014574938.1 WP_014325443.1 WP_014325443.1 WP_053344102.1 WP_014574938.1 WP_014325443.1 WP_053344080.1 WP_014574938.1 WP_014574938.1 WP_053344058.1 WP_041359942.1 NP_109977.1 WP_053344165.1 WP_038534389.1 WP_053344080.1 WP_053344165.1 WP_014325443.1 WP_014574938.1 WP_014574938.1 WP_053344102.1 WP_014325443.1 WP_041359942.1 WP_014574938.1 WP_041359942.1 WP_053344058.1 WP_053344165.1 WP…
OG0000666 WP_017532718.1 WP_017532718.1 WP_017532718.1 WP_017532718.1 WP_017532718.1 WP_017532718.1 WP_017532718.1 WP_017532718.1 WP_017532718.1 WP_017532718.1 WP_017532718.1 WP_017532718.1 WP_017532718.1 WP_017532718.1 WP_017532718.1 WP_017532718.1 WP_017532718.1 WP_017532718.1 WP_017532718.1 WP_017532718.1 WP_017532718.1 WP_017532718.1 WP_017532718.1 WP_017532718.1 WP_017532718.1 WP_017532718.1…
OG0000667 WP_026088356.1 WP_014325329.1 WP_026088356.1 WP_026088356.1 WP_026088356.1 WP_026088356.1 WP_026088356.1 WP_026088356.1 WP_014574867.1 WP_026088356.1 WP_026088356.1 NP_109773.1 WP_026088356.1 WP_026088356.1 WP_026088356.1 WP_026088356.1 WP_026088356.1 WP_026088356.1 WP_026088356.1 WP_014325329.1 WP_026088356.1 WP_026088356.1 WP_026088356.1 WP_026088356.1 WP_026088356.1 WP_026088356.1 WP…
OG0000668 WP_080582798.1 WP_080582798.1 WP_080582798.1 WP_080713777.1 WP_080713777.1 WP_080713777.1 WP_080713777.1 WP_080713777.1 WP_073479253.1 WP_080582798.1 WP_080713777.1 NP_109978.1 WP_080582798.1 WP_080713777.1 WP_080582798.1 WP_080713777.1 WP_073479253.1 WP_080582798.1 WP_080582798.1 WP_080582798.1 WP_080582798.1 WP_080713777.1 WP_080582798.1 WP_080713777.1 WP_080713777.1 WP_080713777.1 WP…
OG0000669 WP_014325647.1 WP_014325647.1 WP_014325647.1 WP_053344112.1 WP_017532959.1 WP_017532959.1 WP_017532959.1 WP_017532959.1 WP_014325647.1 WP_014325647.1 WP_014325647.1 WP_017532959.1 WP_014325647.1 WP_017532959.1 WP_014325647.1 WP_014325647.1 WP_014325647.1 WP_014325647.1 WP_014325647.1 WP_014325647.1 WP_014325647.1 WP_017532959.1 WP_017532959.1 WP_017532959.1 WP_017532959.1 WP_017532959.1…
OG0000670 WP_010874857.1 WP_010874857.1 WP_053344019.1 WP_010874857.1 WP_010874857.1 WP_010874857.1 WP_010874857.1 WP_010874857.1 WP_014575006.1 WP_053344019.1 WP_010874857.1 NP_110189.1 WP_010874857.1 WP_010874857.1 WP_010874857.1 WP_010874857.1 WP_053344019.1 WP_053344019.1 WP_053344019.1 WP_053344019.1 WP_053344019.1 WP_010874857.1 WP_010874857.1 WP_010874857.1 WP_010874857.1 WP_010874857.1 WP…	WP_081000868.1	WP_081001109.1 WP_081000868.1 WP_081000868.1 WP_081000868.1 WP_054175480.1	WP_081000868.1	WP_081001109.1 WP_054173312.1 WP_054173272.1 WP_053344019.1 WP_010874857.1 WP_010874857.1 WP_059243467.1 WP_010874857.1 WP_010874857.1 WP_010874857.1 WP_010874857.1 WP_010874857.1
OG0000671 WP_014574889.1 WP_014325371.1 WP_014574889.1 WP_053344035.1 WP_053344035.1 WP_053344035.1 WP_053344035.1 WP_053344035.1 WP_014574889.1 WP_014574889.1 WP_010874499.1 NP_109830.1 WP_014574889.1 WP_038534367.1 WP_053344035.1 WP_080998166.1 WP_014574889.1 WP_014574889.1 WP_014574889.1 WP_086122270.1 WP_014325371.1 WP_086132714.1 WP_014574889.1 WP_053344035.1 WP_053344035.1 WP_038534367.1 WP…
OG0000672 WP_010874798.1 WP_014325538.1 WP_038534417.1 WP_038534417.1 WP_010874798.1 WP_010874798.1 WP_010874798.1 WP_010874798.1 WP_038534417.1 WP_010874798.1 WP_010874798.1 WP_010874798.1 WP_010874798.1 WP_010874798.1 WP_010874798.1 WP_010874798.1 WP_010874798.1 WP_038534417.1 WP_038534417.1 WP_038534417.1 WP_038534417.1 WP_038534417.1 WP_038534417.1 WP_038534417.1 WP_038534417.1 WP_038534417.1…
OG0000673 WP_017532747.1 WP_041913426.1 WP_026088345.1 WP_017532747.1 WP_017532747.1 WP_026088345.1 WP_017532747.1 WP_053344070.1 WP_026088345.1 WP_017532747.1 WP_017532747.1 WP_017532747.1 WP_017532747.1 WP_017532747.1 WP_041913426.1 WP_026088345.1 WP_017532747.1 WP_084894334.1 WP_026088345.1 WP_026088345.1 WP_026088345.1 WP_026088345.1 WP_026088345.1 WP_026088345.1 WP_026088345.1 WP_026088345.1…
OG0000674 WP_019830429.1 WP_014325555.1 WP_010874822.1 WP_010874822.1 WP_010874822.1 WP_010874822.1 WP_010874822.1 WP_010874822.1 WP_010874822.1 WP_010874822.1 WP_019830429.1 WP_010874822.1 WP_010874822.1 WP_010874822.1 WP_010874822.1 WP_010874822.1 WP_058157818.1 WP_058158322.1 WP_010874822.1 WP_010874822.1 WP_010874822.1 WP_010874822.1 WP_010874822.1 WP_010874822.1 WP_010874822.1 WP_010874822.1…	WP_086132702.1 WP_010874822.1 WP_019830429.1 WP_010874822.1 WP_010874822.1 WP_019830429.1 WP_010874822.1 WP_010874822.1 WP_019830429.1 WP_019830429.1 WP_010874822.1 WP_010874822.1 WP_010874822.1 WP_010874822.1 WP_010874822.1 WP_010874822.1 WP_010874822.1 WP_010874822.1 WP_054175845.1 WP_010874822.1 WP_010874822.1 WP_010874822.1 WP_010874822.1 WP_010874822.1 WP_010874822.1 WP_010874822.1 WP_010874…
OG0000675 WP_045015110.1 WP_045015110.1 WP_045015110.1 WP_045015110.1 WP_045015110.1 WP_045015110.1 WP_045015110.1 WP_045015110.1 WP_019830446.1 WP_045015110.1 WP_045015110.1 WP_045015110.1 WP_045015110.1 WP_045015110.1 WP_045015110.1 WP_045015110.1 WP_045015110.1 WP_045015110.1 WP_045015110.1 WP_045015110.1 WP_045015110.1 WP_045015110.1 WP_045015110.1 WP_045015110.1 WP_045015110.1 WP_019830446.1…
OG0000676 WP_061046297.1 WP_061046297.1 WP_061046297.1 WP_061046297.1 WP_061046297.1 WP_061046297.1 NP_109837.1 WP_061046297.1 WP_061046297.1 WP_061046297.1 WP_061046297.1 WP_061046297.1 WP_061046297.1 WP_061046297.1 WP_061046297.1 WP_061046297.1 WP_061046297.1 WP_061046297.1 WP_061046297.1 WP_061046297.1 WP_061046297.1 WP_061046297.1 WP_061046297.1	WP_086137875.1 WP_061046297.1 WP_061046297.1 WP_061046297.1 WP_061046297.1 WP_061046297.1 WP_061046297.1 WP_061046297.1 WP_061046297.1 WP_061046297.1 WP_061046297.1 WP_061046297.1 WP_061046297.1 WP_061046297.1 WP_061046297.1 WP_061046297.1 WP_061046297.1 WP_061046297.1 WP_061046297.1 WP_061046297.1 WP_061046297.1 WP_061046297.1 WP_061046297.1 WP_061046297.1 WP_061046297.1 WP_061046297.1 WP_061046…
OG0000677 WP_041363683.1 WP_041363683.1 WP_038534357.1 WP_038534357.1 WP_038534357.1 WP_038534357.1 WP_038534357.1 WP_041363683.1 WP_038534357.1 WP_038534357.1 WP_041363683.1 WP_038534357.1 WP_041363683.1 WP_041363683.1 WP_041363683.1 WP_038534357.1 WP_041363683.1 WP_038534357.1 WP_038534357.1 WP_038534357.1 WP_038534357.1 WP_038534357.1 WP_038534357.1 WP_038534357.1 WP_038534357.1 WP_038534357.1…
OG0000678 WP_080713779.1 WP_080713779.1 WP_036449667.1 WP_080713779.1 WP_080713779.1 WP_080713779.1 WP_080713779.1 WP_080713779.1 WP_080713779.1 WP_036449667.1 WP_080713779.1 WP_080713779.1 WP_080713779.1 WP_080713779.1 WP_080713779.1 WP_036449667.1 WP_036449667.1 WP_081038989.1 WP_080713779.1 WP_080713779.1 WP_080713779.1 WP_080713779.1 WP_080713779.1 WP_080713779.1 WP_036449667.1 WP_080713779.1…
OG0000679 WP_010874797.1 WP_010874797.1 WP_010874797.1 WP_010874797.1 WP_010874797.1 WP_010874797.1 WP_010874797.1 YP_009121730.1 WP_010874797.1 WP_010874797.1 WP_010874797.1 WP_010874797.1 WP_010874797.1 WP_010874797.1 WP_010874797.1 WP_010874797.1 WP_010874797.1 WP_010874797.1 WP_010874797.1 WP_010874797.1 WP_010874797.1 WP_010874797.1 WP_010874797.1 WP_010874797.1 WP_010874797.1 WP_010874797.1…
OG0000680 WP_010874460.1 WP_010874460.1 WP_010874460.1 WP_010874460.1 WP_010874460.1 WP_010874460.1 NP_109791.1 WP_010874460.1 WP_010874460.1 WP_010874460.1 WP_010874460.1 WP_010874460.1 WP_010874460.1 WP_010874460.1 WP_010874460.1 WP_010874460.1 WP_010874460.1 WP_010874460.1 WP_010874460.1 WP_010874460.1 WP_010874460.1 WP_010874460.1 WP_010874460.1 WP_010874460.1 WP_010874460.1 WP_010874460.1 WP…
OG0000681 WP_010874466.1 WP_010874466.1 WP_010874466.1 WP_010874466.1 WP_010874466.1 WP_010874466.1 NP_109797.1 WP_010874466.1 WP_010874466.1 WP_010874466.1 WP_010874466.1 WP_010874466.1 WP_010874466.1 WP_010874466.1 WP_010874466.1 WP_010874466.1 WP_010874466.1 WP_010874466.1 WP_010874466.1 WP_010874466.1 WP_010874466.1 WP_010874466.1 WP_010874466.1 WP_010874466.1 WP_010874466.1 WP_010874466.1 WP…
OG0000682 WP_026088354.1 WP_026088354.1 WP_026088354.1 WP_026088354.1 WP_026088354.1 WP_010874928.1 NP_110260.1 WP_026088354.1 WP_026088354.1 WP_010874928.1 WP_058141109.1 WP_026088354.1 WP_026088354.1 WP_026088354.1 WP_026088354.1 WP_026088354.1 WP_026088354.1 WP_026088354.1 WP_026088354.1 WP_058141109.1 WP_026088354.1 WP_026088354.1 WP_026088354.1 WP_026088354.1 WP_026088354.1 WP_026088354.1 WP…
OG0000683 WP_010874794.1 WP_010874794.1 WP_010874794.1 WP_010874794.1 WP_010874794.1 WP_010874794.1 WP_010874794.1 WP_010874794.1 WP_010874794.1 WP_010874794.1 WP_010874794.1 WP_010874794.1 WP_010874794.1 WP_010874794.1 WP_010874794.1 WP_010874794.1 WP_010874794.1 WP_010874794.1 WP_010874794.1 WP_010874794.1 WP_010874794.1 WP_010874794.1 WP_010874794.1 WP_010874794.1 WP_010874794.1 WP_010874794.1…
OG0000684 WP_017532926.1 WP_017532926.1 WP_017532926.1 WP_017532926.1 WP_017532926.1 WP_017532926.1 WP_017532926.1 WP_017532926.1 WP_017532926.1 WP_017532926.1 WP_017532926.1 WP_017532926.1 WP_017532926.1 WP_017532926.1 WP_017532926.1 WP_017532926.1 WP_017532926.1 WP_017532926.1 WP_017532926.1 WP_017532926.1 WP_017532926.1 WP_017532926.1 WP_017532926.1 WP_017532926.1 WP_017532926.1 WP_017532926.1…
OG0000685 WP_080713784.1 WP_080713784.1 WP_080713784.1 WP_080713784.1 WP_080713784.1 WP_080713784.1 NP_109736.1 WP_080713784.1 WP_080713784.1 WP_080713784.1 WP_080713784.1 WP_080713784.1 WP_080713784.1 WP_080713784.1 WP_080713784.1 WP_080713784.1 WP_080713784.1 WP_080713784.1 WP_080713784.1 WP_080713784.1 WP_080713784.1 WP_080713784.1 WP_080713784.1 WP_080713784.1 WP_080713784.1 WP_080713784.1 WP…
OG0000686 WP_010874494.1 WP_010874494.1 WP_010874494.1 WP_010874494.1 WP_010874494.1 WP_010874494.1 NP_109825.1 WP_010874494.1 WP_010874494.1 WP_010874494.1 WP_010874494.1 WP_010874494.1 WP_010874494.1 WP_010874494.1 WP_010874494.1 WP_010874494.1 WP_010874494.1 WP_010874494.1 WP_010874494.1 WP_010874494.1 WP_010874494.1 WP_010874494.1 WP_010874494.1 WP_010874494.1 WP_010874494.1 WP_010874494.1 WP…
OG0000687 WP_010874495.1 WP_010874495.1 WP_010874495.1 WP_010874495.1 WP_010874495.1 WP_010874495.1 NP_109826.1 WP_010874495.1 WP_010874495.1 WP_010874495.1 WP_010874495.1 WP_010874495.1 WP_010874495.1 WP_010874495.1 WP_010874495.1 WP_010874495.1 WP_010874495.1 WP_010874495.1 WP_010874495.1 WP_010874495.1 WP_010874495.1 WP_010874495.1 WP_010874495.1 WP_010874495.1 WP_010874495.1 WP_010874495.1 WP…
OG0000688 WP_010874998.1 WP_010874998.1 WP_010874998.1 NP_110330.1 WP_010874998.1 WP_010874998.1 WP_010874998.1 WP_010874998.1 WP_010874998.1 WP_010874998.1 WP_010874998.1 WP_010874998.1 WP_010874998.1 WP_010874998.1 WP_010874998.1 WP_010874998.1 WP_010874998.1 WP_010874998.1 WP_010874998.1 WP_010874998.1 WP_010874998.1 WP_010874998.1 WP_010874998.1 WP_010874998.1 WP_010874998.1 WP_010874998.1 WP…
OG0000689 WP_080582793.1 WP_080582793.1 WP_080582793.1 WP_080582793.1 WP_080582793.1 WP_080582793.1 WP_080582793.1 WP_080582793.1 WP_080582793.1 WP_080582793.1 WP_080582793.1 WP_080582793.1 WP_080582793.1 WP_080582793.1 WP_080582793.1 WP_080582793.1 WP_080582793.1 WP_080582793.1 WP_080582793.1 WP_080582793.1 WP_080582793.1 WP_080582793.1 WP_080582793.1 WP_080582793.1 WP_080582793.1 WP_080582793.1…
OG0000690 WP_019830438.1 WP_014325304.1 WP_014574850.1 WP_014574850.1 WP_015344864.1 NP_109730.1 WP_014574850.1 WP_014574850.1 WP_014574850.1 WP_019830438.1 WP_019830438.1 WP_086136145.1 WP_014574850.1 WP_015344864.1 WP_014325304.1 WP_015344864.1 WP_014574850.1 WP_014574850.1 WP_014325304.1 WP_086127241.1 WP_015344864.1 WP_014574850.1 WP_014574850.1 WP_014574850.1 WP_019830438.1 WP_014574850.1 WP…
OG0000691 WP_014325556.1 WP_010874823.1 WP_010874823.1 WP_010874823.1 WP_010874823.1 WP_010874823.1 WP_010874823.1 WP_010874823.1 WP_010874823.1 WP_010874823.1 WP_081038368.1 WP_010874823.1 WP_010874823.1 WP_010874823.1 WP_010874823.1 WP_010874823.1 WP_010874823.1 WP_010874823.1 WP_010874823.1 WP_010874823.1 WP_010874823.1 WP_086132703.1 WP_010874823.1 WP_010874823.1 WP_010874823.1 WP_010874823.1…
OG0000692 WP_010874719.1 WP_010874719.1 WP_010874719.1 WP_010874719.1 WP_010874719.1 WP_010874719.1 NP_110051.1 WP_010874719.1 WP_010874719.1 WP_010874719.1 WP_010874719.1 WP_010874719.1 WP_010874719.1 WP_010874719.1 WP_010874719.1 WP_010874719.1 WP_010874719.1 WP_010874719.1 WP_010874719.1 WP_010874719.1 WP_010874719.1 WP_010874719.1 WP_010874719.1 WP_010874719.1 WP_010874719.1 WP_010874719.1 WP…
OG0000693 WP_042659191.1 WP_042659191.1 WP_042659191.1 WP_042659191.1 YP_009121739.1 WP_042659191.1 WP_042659191.1 WP_042659191.1 WP_042659191.1 WP_042659191.1 WP_042659191.1 WP_042659191.1 WP_042659191.1 WP_042659191.1 WP_042659191.1 WP_042659191.1 WP_082278594.1 WP_042659191.1 WP_042659191.1 WP_042659191.1 WP_042659191.1 WP_042659191.1 WP_042659191.1 WP_042659191.1 WP_042659191.1 WP_042659191.1…
OG0000694 WP_010874885.1 WP_010874885.1 WP_010874885.1 WP_010874885.1 WP_010874885.1 NP_110217.1 WP_010874885.1 WP_010874885.1 WP_010874885.1 WP_010874885.1 WP_010874885.1 WP_010874885.1 WP_010874885.1 WP_010874885.1 WP_010874885.1 WP_010874885.1 WP_010874885.1 WP_010874885.1 WP_010874885.1 WP_010874885.1 WP_010874885.1 WP_010874885.1 WP_010874885.1 WP_010874885.1 WP_010874885.1 WP_010874885.1 WP…
OG0000695 WP_014325366.1 WP_014325366.1 WP_014325366.1 WP_014325366.1 WP_014325366.1 WP_014325366.1 WP_014325366.1 WP_014325366.1 WP_014325366.1 WP_014325366.1 WP_014325366.1 WP_014325366.1 WP_014325366.1 WP_014325366.1 WP_014325366.1 WP_014325366.1 WP_014325366.1 WP_014325366.1 WP_014325366.1 WP_014325366.1 WP_014325366.1 WP_014325366.1 WP_014325366.1 WP_014325366.1 WP_014325366.1 WP_014325366.1…
OG0000696 WP_014325621.1 WP_014325621.1 WP_053344021.1 WP_041363698.1 WP_014325621.1 WP_014325621.1 WP_014325621.1 WP_014325621.1 WP_014325621.1 WP_014325621.1 WP_014325621.1 WP_014325621.1 WP_014325621.1 WP_014325621.1 WP_014325621.1 WP_014325621.1 WP_014325621.1 WP_014325621.1 WP_014325621.1 WP_014325621.1 WP_014325621.1 WP_014325621.1 WP_014325621.1 WP_014325621.1 WP_014325621.1 WP_014325621.1…
OG0000697 WP_014574954.1 WP_014574954.1 WP_014574954.1 WP_014574954.1 WP_014574954.1 WP_014574954.1 WP_014574954.1 WP_014574954.1 WP_014574954.1 WP_014574954.1 WP_014574954.1 WP_014574954.1 WP_054173313.1 WP_014574954.1 WP_014574954.1 WP_054173313.1 WP_054173313.1 WP_014574954.1 WP_014574954.1 WP_014574954.1 WP_014574954.1 WP_014574954.1 WP_054173313.1 WP_014574954.1 WP_014574954.1 WP_014574954.1…
OG0000698 WP_014574970.1 WP_014574970.1 WP_014574970.1 WP_014574970.1 WP_014574970.1 WP_014574970.1 WP_014574970.1 WP_014574970.1 WP_014574970.1 WP_014574970.1 WP_014574970.1 WP_014574970.1 WP_014574970.1 WP_014574970.1 WP_014574970.1 WP_014574970.1 WP_014574970.1 WP_014574970.1 WP_014574970.1 WP_014574970.1 WP_014574970.1 WP_014574970.1 WP_014574970.1 WP_014574970.1 WP_014574970.1 WP_014574970.1…
OG0000699 WP_017532712.1 WP_017532712.1 WP_017532712.1 WP_017532712.1 WP_053344150.1 WP_017532712.1 WP_017532712.1 WP_017532712.1 WP_017532712.1 WP_017532712.1 WP_017532712.1 WP_017532712.1 WP_017532712.1 WP_017532712.1 WP_017532712.1 WP_017532712.1 WP_017532712.1 WP_017532712.1 WP_017532712.1 WP_017532712.1 WP_017532712.1 WP_017532712.1 WP_017532712.1 WP_017532712.1 WP_017532712.1 WP_017532712.1…
OG0000700 WP_017532783.1 WP_017532783.1 WP_017532783.1 WP_017532783.1 WP_017532783.1 WP_017532783.1 WP_017532783.1 WP_017532783.1 WP_017532783.1 WP_017532783.1 WP_017532783.1 WP_017532783.1 WP_017532783.1 WP_017532783.1 WP_086135265.1 WP_017532783.1 WP_017532783.1 WP_017532783.1 WP_017532783.1 WP_017532783.1 WP_017532783.1 WP_017532783.1 WP_017532783.1 WP_017532783.1 WP_017532783.1 WP_017532783.1…
OG0000701 WP_014325619.1 WP_014325619.1 WP_014325619.1 WP_014325619.1 WP_014325619.1 WP_014325619.1 WP_014325619.1 WP_014325619.1 WP_014325619.1 WP_014325619.1 WP_014325619.1 WP_014325619.1 WP_014325619.1 WP_014325619.1 WP_014325619.1 WP_014325619.1 WP_014325619.1 WP_014325619.1 WP_014325619.1 WP_014325619.1 WP_014325619.1 WP_014325619.1 WP_014325619.1 WP_014325619.1 WP_014325619.1 WP_014325619.1…
OG0000702 WP_014325620.1 WP_014325620.1 WP_014325620.1 WP_014325620.1 WP_014325620.1 WP_014325620.1 WP_014325620.1 WP_014325620.1 WP_014325620.1 WP_014325620.1 WP_014325620.1 WP_014325620.1 WP_014325620.1 WP_014325620.1 WP_014325620.1 WP_014325620.1 WP_014325620.1 WP_014325620.1 WP_014325620.1 WP_014325620.1 WP_014325620.1 WP_014325620.1 WP_014325620.1 WP_014325620.1 WP_014325620.1 WP_014325620.1…
OG0000703 WP_014325618.1 WP_014325618.1 WP_014325618.1 WP_014325618.1 WP_014325618.1 WP_014325618.1 WP_014325618.1 WP_014325618.1 WP_014325618.1 WP_014325618.1 WP_014325618.1 WP_014325618.1 WP_014325618.1 WP_014325618.1 WP_014325618.1 WP_014325618.1 WP_014325618.1 WP_014325618.1 WP_014325618.1 WP_014325618.1 WP_014325618.1 WP_014325618.1 WP_014325618.1 WP_014325618.1 WP_014325618.1 WP_014325618.1…
OG0000704 WP_017532702.1 WP_014325616.1 WP_017532702.1 WP_017532702.1 WP_017532702.1 WP_017532702.1 WP_017532702.1 WP_017532702.1 WP_017532702.1 WP_017532702.1 WP_017532702.1 WP_014325616.1 WP_017532702.1 WP_017532702.1 WP_014325616.1 WP_014325616.1 WP_017532702.1 WP_017532702.1 WP_017532702.1 WP_017532702.1 WP_017532702.1 WP_014325616.1 WP_017532702.1 WP_017532702.1 WP_017532702.1 WP_017532702.1…
OG0000705 WP_014325431.1 WP_014325431.1 WP_014325431.1 WP_014325431.1 WP_014325431.1 WP_014325431.1 WP_014325431.1 WP_014325431.1 WP_014325431.1 WP_014325431.1 WP_014325431.1 WP_014325431.1 WP_014325431.1 WP_014325431.1 WP_014325431.1 WP_014325431.1 WP_014325431.1 WP_014325431.1 WP_014325431.1 WP_014325431.1 WP_014325431.1 WP_014325431.1 WP_014325431.1 WP_014325431.1 WP_014325431.1 WP_014325431.1…
OG0000706 WP_014574878.1 WP_014574878.1 WP_014574878.1 WP_014574878.1 WP_014574878.1 WP_014574878.1 WP_014574878.1 WP_014574878.1 WP_014574878.1 WP_014574878.1 WP_014574878.1 WP_014574878.1 WP_014574878.1 WP_014574878.1 WP_014574878.1 WP_014574878.1 WP_014574878.1 WP_014574878.1 WP_014574878.1 WP_014574878.1 WP_014574878.1 WP_014574878.1 WP_014574878.1 WP_014574878.1 WP_014574878.1 WP_014574878.1…
OG0000707 WP_017532777.1 WP_014325493.1 WP_017532777.1 WP_017532777.1 WP_017532777.1 WP_017532777.1 WP_017532777.1 WP_017532777.1 WP_017532777.1 WP_017532777.1 WP_017532777.1 WP_017532777.1 WP_014325493.1 WP_017532777.1 WP_017532777.1 WP_014325493.1 WP_014325493.1 WP_017532777.1 WP_017532777.1 WP_017532777.1 WP_017532777.1 WP_017532777.1 WP_014325493.1 WP_017532777.1 WP_014325493.1 WP_014325493.1…
OG0000708 WP_086122272.1 WP_086122272.1 WP_086122272.1 WP_086122272.1 WP_086118759.1 WP_086122272.1 WP_086118759.1 WP_086122272.1 WP_086118759.1 WP_086118759.1 WP_086122272.1 WP_086118759.1 WP_086122272.1 WP_086118759.1 WP_086122272.1 WP_086122272.1 WP_086118759.1 WP_086118759.1 WP_086118759.1 WP_086122272.1 WP_086118759.1 WP_086122272.1 WP_086122272.1 WP_086122272.1 WP_086118759.1 WP_086122272.1
OG0000709 WP_053343996.1 WP_038534359.1 WP_053344034.1 WP_053344034.1 WP_053344034.1 WP_038534359.1 WP_053344034.1 WP_038534359.1 WP_038534359.1 WP_038534359.1 WP_038534359.1 WP_053344034.1 WP_053344034.1 WP_096424481.1 WP_053344034.1 WP_053344034.1 WP_053344034.1 WP_053344034.1 WP_053344034.1 WP_054173777.1 WP_053344034.1 WP_053344034.1 WP_038534359.1 WP_053344034.1 WP_053344034.1
OG0000710 WP_081000321.1 WP_081000477.1 WP_081000523.1 WP_081001101.1 WP_081000523.1 WP_081000523.1 WP_081001101.1 WP_010874842.1 WP_010874842.1 WP_081000477.1 WP_081000321.1 WP_010874842.1 WP_010874842.1 WP_010874842.1 WP_010874842.1 WP_010874842.1 WP_081001797.1 WP_081001108.1 WP_081000523.1 WP_081001108.1 WP_081000523.1 WP_010874842.1 WP_010874842.1
OG0000711 WP_054173250.1 WP_054173250.1 WP_054173250.1	WP_054175498.1 WP_054175498.1 WP_054174933.1	WP_081000861.1 WP_081000470.1 WP_054175498.1	WP_081000470.1 WP_054173250.1 WP_054175498.1	WP_081000470.1 WP_054173250.1 WP_054174933.1	WP_081000861.1 WP_054174933.1 WP_081000470.1 WP_054175498.1	WP_081000470.1 WP_054174933.1 WP_081000470.1
OG0000712 WP_041359954.1 WP_041359954.1 WP_041359954.1 WP_041359954.1 WP_041359954.1 WP_014325495.1 WP_014325495.1 WP_041359954.1 WP_041359954.1 WP_014325495.1 WP_014325495.1 WP_041359954.1 WP_041359954.1 WP_041359954.1 WP_041359954.1 WP_041359954.1 WP_041359954.1 WP_041359954.1
OG0000713 WP_053344032.1 WP_053344032.1 WP_053344032.1 WP_053344032.1 WP_053344032.1 WP_053344032.1 WP_053344032.1 WP_053344032.1 WP_053344032.1 WP_053344032.1 WP_053344032.1 WP_053344032.1 WP_053344032.1 WP_053344032.1 WP_053344032.1 WP_053344032.1 WP_053344032.1
OG0000714 WP_015344886.1 NP_109840.1 WP_015344886.1 WP_015344886.1 WP_015344886.1 WP_015344886.1 WP_015344886.1 WP_015344886.1 WP_015344886.1 WP_015344886.1 WP_015344886.1 WP_015344886.1 WP_015344886.1 WP_015344886.1 WP_015344886.1
OG0000715 WP_041359950.1 WP_041359950.1 WP_041359950.1 WP_041359950.1 WP_041359950.1 WP_041359950.1 WP_041359950.1 WP_041359950.1 WP_041359950.1 WP_041359950.1 WP_041359950.1 WP_041359950.1 WP_041359950.1 WP_041359950.1
OG0000716 YP_009121734.1 WP_042659186.1 WP_042659186.1 WP_042659186.1 WP_042659186.1 WP_042659186.1 WP_042659186.1 WP_042659186.1 WP_042659186.1 WP_042659186.1 WP_042659186.1 WP_042659186.1 WP_042659186.1
OG0000717 WP_081000473.1 WP_081000473.1 WP_081000473.1 WP_081000473.1 WP_081000473.1 WP_081000473.1 WP_081000473.1 WP_081000473.1 WP_081000473.1 WP_081000473.1 WP_081000473.1 WP_081000473.1 WP_081000473.1
OG0000718 NP_109974.1 WP_041359938.1 WP_038534388.1 WP_038534388.1 WP_038534388.1 WP_038534388.1 WP_038534388.1 WP_038534388.1 WP_038534388.1 WP_038534388.1 WP_041359938.1
OG0000719 WP_082276896.1 WP_017532878.1	WP_054173800.1 WP_017532878.1	WP_054173800.1 WP_054173800.1 WP_054173800.1 WP_017532878.1	WP_054173800.1 WP_017532878.1	WP_054173800.1
OG0000720 WP_026088305.1 WP_026088305.1 WP_026088305.1 WP_026088305.1 WP_026088305.1 WP_026088305.1 WP_026088305.1 WP_026088305.1 WP_026088305.1 WP_041913423.1
OG0000721 WP_051085709.1 WP_051085709.1 WP_051085709.1 WP_051085709.1 WP_051085709.1 WP_051085709.1 WP_051085709.1
OG0000722 WP_053344072.1 WP_053344072.1 WP_054175497.1 WP_054175497.1 WP_054175497.1
OG0000723 WP_080998059.1 WP_080998059.1 WP_080998059.1
OG0000724 WP_014325338.1 NP_109783.1
OG0000725 WP_019830427.1 WP_019830427.1
OG0000726 NP_109890.1 WP_098363693.1
OG0000727 YP_009121728.1 WP_081038397.1
OG0000728 YP_009121736.1 WP_042659188.1
OG0000729 WP_086132725.1 WP_058141111.1
[truncated: 191 more columns]
