# Supplementary material for: Reverse vaccinology and subtractive genomics reveal new therapeutic targets against Mycoplasma pneumoniae: a causative agent of pneumonia
Source: R Soc Open Sci. 2019 Jul 31;6(7):190907. doi: 10.1098/rsos.190907 (PMC6689572; doi:10.1098/rsos.190907)
Supplement: DEG results from Drug targets [file rsos190907supp29.zip]

Archive with 1 entries (1 files):
- rsos190907supp29.drugs
