# Supplementary material for: Reverse vaccinology and subtractive genomics reveal new therapeutic targets against Mycoplasma pneumoniae: a causative agent of pneumonia
Source: R Soc Open Sci. 2019 Jul 31;6(7):190907. doi: 10.1098/rsos.190907 (PMC6689572; doi:10.1098/rsos.190907)
Supplement: DEG results from Vaccine targets [file rsos190907supp30.zip › rsos190907supp30.vaccine]

<?xml version="1.0"?>
<!DOCTYPE BlastOutput PUBLIC "-//NCBI//NCBI BlastOutput/EN" "http://www.ncbi.nlm.nih.gov/dtd/NCBI_BlastOutput.dtd">
<BlastOutput>
  <BlastOutput_program>blastp</BlastOutput_program>
  <BlastOutput_version>BLASTP 2.6.0+</BlastOutput_version>
  <BlastOutput_reference>Stephen F. Altschul, Thomas L. Madden, Alejandro A. Sch&amp;auml;ffer, Jinghui Zhang, Zheng Zhang, Webb Miller, and David J. Lipman (1997), &quot;Gapped BLAST and PSI-BLAST: a new generation of protein database search programs&quot;, Nucleic Acids Res. 25:3389-3402.</BlastOutput_reference>
  <BlastOutput_db>./db/DEG10.aa</BlastOutput_db>
  <BlastOutput_query-ID>Query_1</BlastOutput_query-ID>
  <BlastOutput_query-def>WP_010874999.1</BlastOutput_query-def>
  <BlastOutput_query-len>279</BlastOutput_query-len>
  <BlastOutput_param>
    <Parameters>
      <Parameters_matrix>BLOSUM62</Parameters_matrix>
      <Parameters_expect>1e-05</Parameters_expect>
      <Parameters_gap-open>11</Parameters_gap-open>
      <Parameters_gap-extend>1</Parameters_gap-extend>
      <Parameters_filter>F</Parameters_filter>
    </Parameters>
  </BlastOutput_param>
<BlastOutput_iterations>
<Iteration>
  <Iteration_iter-num>1</Iteration_iter-num>
  <Iteration_query-ID>Query_1</Iteration_query-ID>
  <Iteration_query-def>WP_010874999.1</Iteration_query-def>
  <Iteration_query-len>279</Iteration_query-len>
<Iteration_hits>
<Hit>
  <Hit_num>1</Hit_num>
  <Hit_id>DEG10060355</Hit_id>
  <Hit_def>No definition line</Hit_def>
  <Hit_accession>DEG10060355</Hit_accession>
  <Hit_len>272</Hit_len>
  <Hit_hsps>
    <Hsp>
      <Hsp_num>1</Hsp_num>
      <Hsp_bit-score>270.781</Hsp_bit-score>
      <Hsp_score>691</Hsp_score>
      <Hsp_evalue>2.38197e-91</Hsp_evalue>
      <Hsp_query-from>1</Hsp_query-from>
      <Hsp_query-to>279</Hsp_query-to>
      <Hsp_hit-from>1</Hsp_hit-from>
      <Hsp_hit-to>272</Hsp_hit-to>
      <Hsp_query-frame>0</Hsp_query-frame>
      <Hsp_hit-frame>0</Hsp_hit-frame>
      <Hsp_identity>142</Hsp_identity>
      <Hsp_positive>190</Hsp_positive>
      <Hsp_gaps>13</Hsp_gaps>
      <Hsp_align-len>282</Hsp_align-len>
      <Hsp_qseq>MKL-KLYLIPLLASGIILSACSSTTSQVISSLSSAQKYFEANKGELNKNNVINILKDGYNSDPNKTVNALLAGWKYTLMDQKLLENNLDPSRFKNTFGPNKNKDDVTPNISEKGLFLNETFTGLGSQIAEVFNVQKQIVSGFSYSWTSPKSFKVNIHIKMEGMINEKSKET--IKSFLSNKDSNGSNSVEESEYTGDKAKFTADFIFSYTPPTGGTRSLTDKSFDVITNMINFPADVKIDVNTSHNKLNELLEKNDQVKRMKSRTFNGRNIDLLPFFYYALL</Hsp_qseq>
      <Hsp_hseq>MKLRKIFLLPLISLSTLSVACSSTDP----GLEKAQAYFQRNNIELSKNNAVTFLKKGYSSDKEEVINTVFASWKTTLLDYQLLEKPLDYSRFAKAFGVNKSKEDVTPNISAKGLYFDETYPGISGQIALVLGVKSQKVVNFQYSWKNNLDFKVQIHLKMTGIVGSDNTSTSLIKSFLAS-----TSGVSESDFTGDKANFDGDVIFTYTPPTDN-RRVSESTFSSIPASINFPFDIKIDMSTSHEKLNLLLSTNEQVKKIRTRTFKGKSIDLLPFFYYTLL</Hsp_hseq>
      <Hsp_midline>MKL K++L+PL++   +  ACSST       L  AQ YF+ N  EL+KNN +  LK GY+SD  + +N + A WK TL+D +LLE  LD SRF   FG NK+K+DVTPNIS KGL+ +ET+ G+  QIA V  V+ Q V  F YSW +   FKV IH+KM G++   +  T  IKSFL++     ++ V ES++TGDKA F  D IF+YTPPT   R +++ +F  I   INFP D+KID++TSH KLN LL  N+QVK++++RTF G++IDLLPFFYY LL</Hsp_midline>
    </Hsp>
  </Hit_hsps>
</Hit>
<Hit>
  <Hit_num>2</Hit_num>
  <Hit_id>DEG10060356</Hit_id>
  <Hit_def>No definition line</Hit_def>
  <Hit_accession>DEG10060356</Hit_accession>
  <Hit_len>258</Hit_len>
  <Hit_hsps>
    <Hsp>
      <Hsp_num>1</Hsp_num>
      <Hsp_bit-score>134.42</Hsp_bit-score>
      <Hsp_score>337</Hsp_score>
      <Hsp_evalue>2.70795e-38</Hsp_evalue>
      <Hsp_query-from>14</Hsp_query-from>
      <Hsp_query-to>279</Hsp_query-to>
      <Hsp_hit-from>4</Hsp_hit-from>
      <Hsp_hit-to>258</Hsp_hit-to>
      <Hsp_query-frame>0</Hsp_query-frame>
      <Hsp_hit-frame>0</Hsp_hit-frame>
      <Hsp_identity>88</Hsp_identity>
      <Hsp_positive>141</Hsp_positive>
      <Hsp_gaps>19</Hsp_gaps>
      <Hsp_align-len>270</Hsp_align-len>
      <Hsp_qseq>GIILSACSSTTSQV-ISSLSSAQKYFEANKGELN--KNNVINILKDGYNSDPNKTVNALLAGWKYTLMDQKLLENNLDPSRFKNTFGPNKNKDDVTPNISEKGLFLNETFT-GLGSQIAEVFNVQKQIVSGFSYSWTSPKSFKVNIHIKMEGMINEKSKETIKSFLSNKDSNGSNSVEESEYTGDKAKFTADFIFSYTPPTGGTRSLTDKSFDVITNMINFPADVKIDVNTSHNKLNELLEKNDQVKRMKSRTFNGRNIDLLPFFYYALL</Hsp_qseq>
      <Hsp_hseq>GSLITACSNLSSGTNFSSLNQLRNSFSKN-SELNQDKKELVTSLRDSFEVDSKSATNVLLDAWRFSLQDEKILEKQ-DPSRFVKAFGSGKSKEDVEPSTGVKGLRLVERYTQNVASIINNVIKLSSQTVTDFSFYYNSSRDFKVQIRLQATGTFDSAQAKSYLSQIGLSDSD----------IKDKNSISADLIFTYTPPSSNL--FSKSSFDTLLRKINFNTNLRLQIIGKDELMQKLLQSN-FVGQLADQNFQDQTIDLLPYVLYSIL</Hsp_hseq>
      <Hsp_midline>G +++ACS+ +S    SSL+  +  F  N  ELN  K  ++  L+D +  D     N LL  W+++L D+K+LE   DPSRF   FG  K+K+DV P+   KGL L E +T  + S I  V  +  Q V+ FS+ + S + FKV I ++  G  +    ++  S +   DS+            DK   +AD IF+YTPP+      +  SFD +   INF  ++++ +      + +LL+ N  V ++  + F  + IDLLP+  Y++L</Hsp_midline>
    </Hsp>
  </Hit_hsps>
</Hit>
</Iteration_hits>
  <Iteration_stat>
    <Statistics>
      <Statistics_db-num>18775</Statistics_db-num>
      <Statistics_db-len>6407761</Statistics_db-len>
      <Statistics_hsp-len>93</Statistics_hsp-len>
      <Statistics_eff-space>867073596</Statistics_eff-space>
      <Statistics_kappa>0.041</Statistics_kappa>
      <Statistics_lambda>0.267</Statistics_lambda>
      <Statistics_entropy>0.14</Statistics_entropy>
    </Statistics>
  </Iteration_stat>
</Iteration>
<Iteration>
  <Iteration_iter-num>2</Iteration_iter-num>
  <Iteration_query-ID>Query_2</Iteration_query-ID>
  <Iteration_query-def>WP_014574866.1</Iteration_query-def>
  <Iteration_query-len>524</Iteration_query-len>
<Iteration_hits>
<Hit>
  <Hit_num>1</Hit_num>
  <Hit_id>DEG10060050</Hit_id>
  <Hit_def>No definition line</Hit_def>
  <Hit_accession>DEG10060050</Hit_accession>
  <Hit_len>474</Hit_len>
  <Hit_hsps>
    <Hsp>
      <Hsp_num>1</Hsp_num>
      <Hsp_bit-score>447.588</Hsp_bit-score>
      <Hsp_score>1150</Hsp_score>
      <Hsp_evalue>4.97172e-154</Hsp_evalue>
      <Hsp_query-from>21</Hsp_query-from>
      <Hsp_query-to>501</Hsp_query-to>
      <Hsp_hit-from>23</Hsp_hit-from>
      <Hsp_hit-to>463</Hsp_hit-to>
      <Hsp_query-frame>0</Hsp_query-frame>
      <Hsp_hit-frame>0</Hsp_hit-frame>
      <Hsp_identity>243</Hsp_identity>
      <Hsp_positive>322</Hsp_positive>
      <Hsp_gaps>48</Hsp_gaps>
      <Hsp_align-len>485</Hsp_align-len>
      <Hsp_qseq>GCGYVRLK-RANFQTDFTINRIPTQGDVYHDNYDLTFSLNFATSSKDSYGTGWLIDWKGDENKPSNTDPFLIYLATNLHVVDALRNPQDYEPYNKDSNGQDYGNRDITHFFALGKYTDPGL---LGVETKEQSAFISIQTSAIPKTAYTANDFVDYQYDSLTKQWNKKSDQKDQTQEQTVTGQSWSYKPAYADFAVIEVPLFLDNVRDKQVFDYFVKPAIETYKKLGDTAQLFTEQNLKELEKETYIMLGYPVVESNIYAHILGQGKELRVTQQVNNQPVKKNYVLQTITKEQHTLDITREIPTLIQNKSLSGDFVGSKLLSQEEQQQEHAFLGNLNQGIIDFARLSNFNLQYHNREYQQYGKGLALANTNFSGGSSGTLVLNQQKQISGVYFGVLEFGGTNGTNRESSIGVGQILRVKDDAQLQQHSHNNLLSQLGSSHNSITYDIIFGNKDTKNYYAQFAKKHQTHLYSQISSSNQQELKYVD</Hsp_qseq>
      <Hsp_hseq>GCSFVRPQFRRGFRTQFKINSIPTVSDPYHINYDLTFSLNFASNKRNTYGTGWLIDWKGDENNPEKNDPFKVYLATNLHVIDALRNNNDYEPYNKDSNNQAFNSEEITRFFSIGKYTYPSIFSELNFIINAREAFVSIQTSTIPKTAYAAVNFVETQGEDESYTDSLSTDNK---------------RDIYADFAVIEIPLFLTNHRDYQVFNEFIKPAIETYKQLGNSS--FEKKQLDQHKNDNFYMLGYPLVESSIDALILNQRR------QYNNSYTEK-YTPQTLTKDQRTIDLSREVPTLIQNKTENS--TGSQLLVNQS-------LSSTSEGIIEFIKLPEFKLNYHNKSYRQYGRGFALQNTNFRPGSSGTLMLNNQKQIAGIYFGVLDFG--EDVSLMSNIGVGQILRVPQKNNTRNRS---------IATNKSNYDLIFGDSNTTNFYAKFARQNNTHLYQMISNSKDTKLKYVN</Hsp_hseq>
      <Hsp_midline>GC +VR + R  F+T F IN IPT  D YH NYDLTFSLNFA++ +++YGTGWLIDWKGDEN P   DPF +YLATNLHV+DALRN  DYEPYNKDSN Q + + +IT FF++GKYT P +   L      + AF+SIQTS IPKTAY A +FV+ Q +  +   +  +D K               +  YADFAVIE+PLFL N RD QVF+ F+KPAIETYK+LG+++  F ++ L + + + + MLGYP+VES+I A IL Q +      Q NN   +K Y  QT+TK+Q T+D++RE+PTLIQNK+ +    GS+LL  +        L + ++GII+F +L  F L YHN+ Y+QYG+G AL NTNF  GSSGTL+LN QKQI+G+YFGVL+FG     +  S+IGVGQILRV      +  S          + N   YD+IFG+ +T N+YA+FA+++ THLY  IS+S   +LKYV+</Hsp_midline>
    </Hsp>
  </Hit_hsps>
</Hit>
<Hit>
  <Hit_num>2</Hit_num>
  <Hit_id>DEG10060326</Hit_id>
  <Hit_def>No definition line</Hit_def>
  <Hit_accession>DEG10060326</Hit_accession>
  <Hit_len>524</Hit_len>
  <Hit_hsps>
    <Hsp>
      <Hsp_num>1</Hsp_num>
      <Hsp_bit-score>332.798</Hsp_bit-score>
      <Hsp_score>852</Hsp_score>
      <Hsp_evalue>1.54942e-108</Hsp_evalue>
      <Hsp_query-from>25</Hsp_query-from>
      <Hsp_query-to>501</Hsp_query-to>
      <Hsp_hit-from>69</Hsp_hit-from>
      <Hsp_hit-to>513</Hsp_hit-to>
      <Hsp_query-frame>0</Hsp_query-frame>
      <Hsp_hit-frame>0</Hsp_hit-frame>
      <Hsp_identity>196</Hsp_identity>
      <Hsp_positive>277</Hsp_positive>
      <Hsp_gaps>50</Hsp_gaps>
      <Hsp_align-len>486</Hsp_align-len>
      <Hsp_qseq>VRLKRANFQTDFTINRIPTQGDVYHDNYDLTFSLNFATSSKDSYGTGWLIDWKGDENKPSNTDPFLIYLATNLHVVDALRNPQDYEPYNKDSNGQDYGNRDITHFFALGKYTDP----GLLGVETKEQ----SAFISIQTSAIPKTAYTANDFVDYQYDSLTKQWNKKSDQKDQTQEQTVTGQSWSYKPAYADFAVIEVPLFLDNVRDKQVFDYFVKPAIETYKKLGDTAQLFTEQNLKELEKETYIMLGYPVVESNI-YAHILGQGKELRVTQQVNNQPVKKNYVLQTITKEQHTLDITREIPTLIQNKSLSGDFVGSKLLSQEEQQQEHAFLGNLNQGIIDFARLSNFNLQYHNREYQQYGKGLALANTNFSGGSSGTLVLNQQKQISGVYFGVLEFGGTNGTNRESSIGVGQILRVKDDAQLQQHSHNNLLSQLGSSHNSITYDIIFGNKDTKNYYAQFAKKHQTHLYSQISSSNQQELKYVD</Hsp_qseq>
      <Hsp_hseq>VEQKVYNRNFKFNTSFIPEESDIYRKGYDLTFTLNFTSFSNDSYGTGWLIDWKGDENTTQKQGSFFAYIATNLHVADGLRNIGDHWPYSKTDDQREFNEYESTVYFSIGKYTNKTDITKLYQEEKLEQRKVNDSLLSIQTSNIPKTAYTATNFL--------KGVN-------------------SIKPVYADFAVIELELNLENLRDWQIFNEFIKPAINTYKSLGDSTNIFETKDLEQHWNHSHYLLGYPVLERGYDQNRLLEQKEEFARTHNFNQKS-------QLWSKNTYLVSTAKEIPVITKNARKDGQ-IGSEIFSKKTQDSHVDKVIKHEKGIVTFQNFKNFKLKYHDKEYQQYGYGLMLDDTNLPGGSSGSAIFNNNQKINSIYFGVLEVYKNSKTHKD-NIGMSQLLRTS-----KRESEKNKTRTTNNRDKFQHYDLIFGDSNTKSFYAQFAKKHNTHLYDQIKSSEKEEFKYVD</Hsp_hseq>
      <Hsp_midline>V  K  N    F  + IP + D+Y   YDLTF+LNF + S DSYGTGWLIDWKGDEN       F  Y+ATNLHV D LRN  D+ PY+K  + +++   + T +F++GKYT+      L   E  EQ     + +SIQTS IPKTAYTA +F+        K  N                   S KP YADFAVIE+ L L+N+RD Q+F+ F+KPAI TYK LGD+  +F  ++L++    ++ +LGYPV+E       +L Q +E   T   N +        Q  +K  + +   +EIP + +N    G  +GS++ S++ Q      +    +GI+ F    NF L+YH++EYQQYG GL L +TN  GGSSG+ + N  ++I+ +YFGVLE    + T+++ +IG+ Q+LR       ++ S  N      +      YD+IFG+ +TK++YAQFAKKH THLY QI SS ++E KYVD</Hsp_midline>
    </Hsp>
  </Hit_hsps>
</Hit>
</Iteration_hits>
  <Iteration_stat>
    <Statistics>
      <Statistics_db-num>18775</Statistics_db-num>
      <Statistics_db-len>6407761</Statistics_db-len>
      <Statistics_hsp-len>99</Statistics_hsp-len>
      <Statistics_eff-space>1933340300</Statistics_eff-space>
      <Statistics_kappa>0.041</Statistics_kappa>
      <Statistics_lambda>0.267</Statistics_lambda>
      <Statistics_entropy>0.14</Statistics_entropy>
    </Statistics>
  </Iteration_stat>
</Iteration>
<Iteration>
  <Iteration_iter-num>3</Iteration_iter-num>
  <Iteration_query-ID>Query_3</Iteration_query-ID>
  <Iteration_query-def>WP_010874369.1</Iteration_query-def>
  <Iteration_query-len>235</Iteration_query-len>
<Iteration_hits>
</Iteration_hits>
  <Iteration_stat>
    <Statistics>
      <Statistics_db-num>18775</Statistics_db-num>
      <Statistics_db-len>6407761</Statistics_db-len>
      <Statistics_hsp-len>91</Statistics_hsp-len>
      <Statistics_eff-space>676689984</Statistics_eff-space>
      <Statistics_kappa>0.041</Statistics_kappa>
      <Statistics_lambda>0.267</Statistics_lambda>
      <Statistics_entropy>0.14</Statistics_entropy>
    </Statistics>
  </Iteration_stat>
  <Iteration_message>No hits found</Iteration_message>
</Iteration>
<Iteration>
  <Iteration_iter-num>4</Iteration_iter-num>
  <Iteration_query-ID>Query_4</Iteration_query-ID>
  <Iteration_query-def>WP_010874427.1</Iteration_query-def>
  <Iteration_query-len>127</Iteration_query-len>
<Iteration_hits>
<Hit>
  <Hit_num>1</Hit_num>
  <Hit_id>DEG10060043</Hit_id>
  <Hit_def>No definition line</Hit_def>
  <Hit_accession>DEG10060043</Hit_accession>
  <Hit_len>127</Hit_len>
  <Hit_hsps>
    <Hsp>
      <Hsp_num>1</Hsp_num>
      <Hsp_bit-score>159.073</Hsp_bit-score>
      <Hsp_score>401</Hsp_score>
      <Hsp_evalue>8.38593e-52</Hsp_evalue>
      <Hsp_query-from>1</Hsp_query-from>
      <Hsp_query-to>127</Hsp_query-to>
      <Hsp_hit-from>1</Hsp_hit-from>
      <Hsp_hit-to>127</Hsp_hit-to>
      <Hsp_query-frame>0</Hsp_query-frame>
      <Hsp_hit-frame>0</Hsp_hit-frame>
      <Hsp_identity>81</Hsp_identity>
      <Hsp_positive>93</Hsp_positive>
      <Hsp_gaps>0</Hsp_gaps>
      <Hsp_align-len>127</Hsp_align-len>
      <Hsp_qseq>MKVIKKLNLLNELTMLVCIFFFVCTISLIGIGIMYDLINRTSLSAPRRDPIFRNLNTVLIVLGVLEILLMVAQLVMSNMAANIINEVAENVEQKFAKALKWSRFLPFGLLQLYCYHKIKLVTQTDNI</Hsp_qseq>
      <Hsp_hseq>MKVFKKLHNLNEILLLISIFFLVCIISLVGIGIIFDLIRKASLSAIRSDPIFFNLRAVLIVLGVFAICFMIIQLVISIMIWKTINTACENIEPKFKKILHWSCFLPFGLLQLYCYQKIKLVKQADNL</Hsp_hseq>
      <Hsp_midline>MKV KKL+ LNE+ +L+ IFF VC ISL+GIGI++DLI + SLSA R DPIF NL  VLIVLGV  I  M+ QLV+S M    IN   EN+E KF K L WS FLPFGLLQLYCY KIKLV Q DN+</Hsp_midline>
    </Hsp>
  </Hit_hsps>
</Hit>
</Iteration_hits>
  <Iteration_stat>
    <Statistics>
      <Statistics_db-num>18775</Statistics_db-num>
      <Statistics_db-len>6407761</Statistics_db-len>
      <Statistics_hsp-len>83</Statistics_hsp-len>
      <Statistics_eff-space>213375184</Statistics_eff-space>
      <Statistics_kappa>0.041</Statistics_kappa>
      <Statistics_lambda>0.267</Statistics_lambda>
      <Statistics_entropy>0.14</Statistics_entropy>
    </Statistics>
  </Iteration_stat>
</Iteration>
<Iteration>
  <Iteration_iter-num>5</Iteration_iter-num>
  <Iteration_query-ID>Query_5</Iteration_query-ID>
  <Iteration_query-def>WP_010874443.1</Iteration_query-def>
  <Iteration_query-len>105</Iteration_query-len>
<Iteration_hits>
</Iteration_hits>
  <Iteration_stat>
    <Statistics>
      <Statistics_db-num>18775</Statistics_db-num>
      <Statistics_db-len>6407761</Statistics_db-len>
      <Statistics_hsp-len>73</Statistics_hsp-len>
      <Statistics_eff-space>161189952</Statistics_eff-space>
      <Statistics_kappa>0.041</Statistics_kappa>
      <Statistics_lambda>0.267</Statistics_lambda>
      <Statistics_entropy>0.14</Statistics_entropy>
    </Statistics>
  </Iteration_stat>
  <Iteration_message>No hits found</Iteration_message>
</Iteration>
<Iteration>
  <Iteration_iter-num>6</Iteration_iter-num>
  <Iteration_query-ID>Query_6</Iteration_query-ID>
  <Iteration_query-def>WP_010874571.1</Iteration_query-def>
  <Iteration_query-len>138</Iteration_query-len>
<Iteration_hits>
<Hit>
  <Hit_num>1</Hit_num>
  <Hit_id>DEG10060058</Hit_id>
  <Hit_def>No definition line</Hit_def>
  <Hit_accession>DEG10060058</Hit_accession>
  <Hit_len>138</Hit_len>
  <Hit_hsps>
    <Hsp>
      <Hsp_num>1</Hsp_num>
      <Hsp_bit-score>179.489</Hsp_bit-score>
      <Hsp_score>454</Hsp_score>
      <Hsp_evalue>1.65329e-59</Hsp_evalue>
      <Hsp_query-from>1</Hsp_query-from>
      <Hsp_query-to>138</Hsp_query-to>
      <Hsp_hit-from>1</Hsp_hit-from>
      <Hsp_hit-to>138</Hsp_hit-to>
      <Hsp_query-frame>0</Hsp_query-frame>
      <Hsp_hit-frame>0</Hsp_hit-frame>
      <Hsp_identity>83</Hsp_identity>
      <Hsp_positive>112</Hsp_positive>
      <Hsp_gaps>0</Hsp_gaps>
      <Hsp_align-len>138</Hsp_align-len>
      <Hsp_qseq>MLGTQTTNSKPREYGGLIVSTIYIVLFFAILNLTVFFNKTNNINLILKNSCVVSFVVVWLLVCLQGIVRLKTCDGARYEISKFNQYLKLGSIYAKPNISFDEYKAKSSSYRKQTRGFWWMNFSLYLLGSLISIVVSLL</Hsp_qseq>
      <Hsp_hseq>MVLNQNKNSNKAEYGGIVVSVFYLILFFLILNITIYFHKSTNFTVVVKNSVLTSFFVNLLLVCLQGIFRLKTCDGMRYEISKFNRYLKLGSVYAKPLVSFNQYQDQSATYRQKTSGFWWMNLIVYLVGSLVSGLVSLL</Hsp_hseq>
      <Hsp_midline>M+  Q  NS   EYGG++VS  Y++LFF ILN+T++F+K+ N  +++KNS + SF V  LLVCLQGI RLKTCDG RYEISKFN+YLKLGS+YAKP +SF++Y+ +S++YR++T GFWWMN  +YL+GSL+S +VSLL</Hsp_midline>
    </Hsp>
  </Hit_hsps>
</Hit>
</Iteration_hits>
  <Iteration_stat>
    <Statistics>
      <Statistics_db-num>18775</Statistics_db-num>
      <Statistics_db-len>6407761</Statistics_db-len>
      <Statistics_hsp-len>85</Statistics_hsp-len>
      <Statistics_eff-space>255029958</Statistics_eff-space>
      <Statistics_kappa>0.041</Statistics_kappa>
      <Statistics_lambda>0.267</Statistics_lambda>
      <Statistics_entropy>0.14</Statistics_entropy>
    </Statistics>
  </Iteration_stat>
</Iteration>
<Iteration>
  <Iteration_iter-num>7</Iteration_iter-num>
  <Iteration_query-ID>Query_7</Iteration_query-ID>
  <Iteration_query-def>WP_010874581.1</Iteration_query-def>
  <Iteration_query-len>389</Iteration_query-len>
<Iteration_hits>
<Hit>
  <Hit_num>1</Hit_num>
  <Hit_id>DEG10060068</Hit_id>
  <Hit_def>No definition line</Hit_def>
  <Hit_accession>DEG10060068</Hit_accession>
  <Hit_len>382</Hit_len>
  <Hit_hsps>
    <Hsp>
      <Hsp_num>1</Hsp_num>
      <Hsp_bit-score>558.91</Hsp_bit-score>
      <Hsp_score>1439</Hsp_score>
      <Hsp_evalue>0</Hsp_evalue>
      <Hsp_query-from>7</Hsp_query-from>
      <Hsp_query-to>389</Hsp_query-to>
      <Hsp_hit-from>2</Hsp_hit-from>
      <Hsp_hit-to>382</Hsp_hit-to>
      <Hsp_query-frame>0</Hsp_query-frame>
      <Hsp_hit-frame>0</Hsp_hit-frame>
      <Hsp_identity>285</Hsp_identity>
      <Hsp_positive>321</Hsp_positive>
      <Hsp_gaps>2</Hsp_gaps>
      <Hsp_align-len>383</Hsp_align-len>
      <Hsp_qseq>SRPPWSTAFYLGPGFPIQWYGIIVAIGIAFGILMFVLKLIYFYKIQDNSFYFFIFIAVLTMVLGARAWYFLIEAVDGRSSGSNFFDFRNGGLAIQGGVLLTTLAGIIYFNVFLNMKTTKTKTTAKLLNNKNQIKTVYVERNISVFVMLDLIAPCVLIGQAIGRWGNFFNAEVYGAALVGSKNDTLSAANTTWGFLRILMPKVWDGMFINGSFRIPLFLIESFFNTIFFVFIYFVMDHIKGIRSGTIGFSYFLATGIVRLILETQRDEAFKYNTSIVFSALLILVGIVGIIYCQTLAIKLRGYFWTYFFLYGWYKVAAFFTTLFMKDRTQACSSKFAFYEKSLPEKERSFFQLKYYNDVLPPKIYRLYDHEMLMFDKLEAVPEA</Hsp_qseq>
      <Hsp_hseq>NRPSWSTAFNIGGGFPIQWYGIIVSIGIIFAILMFVFKLIYCYKLQDNSFYFFIFIAVLTMVLGARLWSFVIG--DSNFANNNFFDFRNGGLAIQGGILLTSIVGVIYFNFFLNSKTNKTKTIAELLNNKNEIKAVYVERNISVLVMLDLIAPCVLIGQAIGRWGNFFNQEVYGFALAGTMNDPQALANTQWGFLKILMPKVWDGMWIDGQFRIPLFLIESFFNTIFFVLIYFVMDFIRGVKSGTIGFSYFLATGIIRLILENFRDQTFYFQTSITTSILFIVVGILGIFYCQFIHVKLRNYFWTYFFLYAFYKVAAFFTTLFLNNRKQMAQQKFAFYEKSLPNKKRSFFEMKYYNDVTTPKIYRLTDQEMKLFDKLEAVTTS</Hsp_hseq>
      <Hsp_midline>+RP WSTAF +G GFPIQWYGIIV+IGI F ILMFV KLIY YK+QDNSFYFFIFIAVLTMVLGAR W F+I   D   + +NFFDFRNGGLAIQGG+LLT++ G+IYFN FLN KT KTKT A+LLNNKN+IK VYVERNISV VMLDLIAPCVLIGQAIGRWGNFFN EVYG AL G+ ND  + ANT WGFL+ILMPKVWDGM+I+G FRIPLFLIESFFNTIFFV IYFVMD I+G++SGTIGFSYFLATGI+RLILE  RD+ F + TSI  S L I+VGI+GI YCQ + +KLR YFWTYFFLY +YKVAAFFTTLF+ +R Q    KFAFYEKSLP K+RSFF++KYYNDV  PKIYRL D EM +FDKLEAV  +</Hsp_midline>
    </Hsp>
  </Hit_hsps>
</Hit>
<Hit>
  <Hit_num>2</Hit_num>
  <Hit_id>DEG10140280</Hit_id>
  <Hit_def>No definition line</Hit_def>
  <Hit_accession>DEG10140280</Hit_accession>
  <Hit_len>322</Hit_len>
  <Hit_hsps>
    <Hsp>
      <Hsp_num>1</Hsp_num>
      <Hsp_bit-score>93.2041</Hsp_bit-score>
      <Hsp_score>230</Hsp_score>
      <Hsp_evalue>1.35351e-21</Hsp_evalue>
      <Hsp_query-from>21</Hsp_query-from>
      <Hsp_query-to>306</Hsp_query-to>
      <Hsp_hit-from>15</Hsp_hit-from>
      <Hsp_hit-to>274</Hsp_hit-to>
      <Hsp_query-frame>0</Hsp_query-frame>
      <Hsp_hit-frame>0</Hsp_hit-frame>
      <Hsp_identity>89</Hsp_identity>
      <Hsp_positive>144</Hsp_positive>
      <Hsp_gaps>46</Hsp_gaps>
      <Hsp_align-len>296</Hsp_align-len>
      <Hsp_qseq>FPIQWYGIIVAIGIAFGILMFVLKLIYFYKIQD---NSFYFFIFIAVLTMVLGARAWYF---LIEAVDGRSSGSNFFDFRNGGLAIQGGVLLTTLAGIIYFNVFLNMKTTKTKTTAKLLNNKNQIKTVYVERN-ISVFVMLDLIAPCVLIGQAIGRWGNFFNAEVYGAALVGSKNDTLSAANTTWG--FLRILMPKVWDGMFINGSFRIPLFLIESFFNTIFFVFIYFVMDHIKGIRSGTIGFSYFLATGIVRLILETQRDEA-FKYNTSIVFSALLILVGIVGIIYCQTLAIKLR</Hsp_qseq>
      <Hsp_hseq>FLIDPYVRVYPIAILMGMIISILTVAFFWRKEKFNFDHFFALLFIIIPSSIIGARLWFVFERLIYNPQNPFPGSAWYAIWEGGLSIQGGVALPAILSLVY---------------------------IYFKRDYIDYRKALSMILPTVLIGQAIGRWGNFANHEVYG------KIDPTGQSSLIFGEWLARHMFIYNANESAASAAFRYPLFLYESISSIIGYIIIVWIIQERNLLKPGSNGGLYFVYYGTVRLAMEPLREESYFYYSLAAMFS---ILIGGMMMIYFEIWANPSR</Hsp_hseq>
      <Hsp_midline>F I  Y  +  I I  G+++ +L + +F++ +    + F+  +FI + + ++GAR W+    LI        GS ++    GGL+IQGGV L  +  ++Y                           +Y +R+ I     L +I P VLIGQAIGRWGNF N EVYG      K D    ++  +G    R +     +    + +FR PLFL ES  + I ++ I +++     ++ G+ G  YF+  G VRL +E  R+E+ F Y+ + +FS   IL+G + +IY +  A   R</Hsp_midline>
    </Hsp>
  </Hit_hsps>
</Hit>
</Iteration_hits>
  <Iteration_stat>
    <Statistics>
      <Statistics_db-num>18775</Statistics_db-num>
      <Statistics_db-len>6407761</Statistics_db-len>
      <Statistics_hsp-len>96</Statistics_hsp-len>
      <Statistics_eff-space>1349370773</Statistics_eff-space>
      <Statistics_kappa>0.041</Statistics_kappa>
      <Statistics_lambda>0.267</Statistics_lambda>
      <Statistics_entropy>0.14</Statistics_entropy>
    </Statistics>
  </Iteration_stat>
</Iteration>
<Iteration>
  <Iteration_iter-num>8</Iteration_iter-num>
  <Iteration_query-ID>Query_8</Iteration_query-ID>
  <Iteration_query-def>WP_010874601.1</Iteration_query-def>
  <Iteration_query-len>202</Iteration_query-len>
<Iteration_hits>
<Hit>
  <Hit_num>1</Hit_num>
  <Hit_id>DEG10060086</Hit_id>
  <Hit_def>No definition line</Hit_def>
  <Hit_accession>DEG10060086</Hit_accession>
  <Hit_len>200</Hit_len>
  <Hit_hsps>
    <Hsp>
      <Hsp_num>1</Hsp_num>
      <Hsp_bit-score>296.975</Hsp_bit-score>
      <Hsp_score>759</Hsp_score>
      <Hsp_evalue>4.83992e-104</Hsp_evalue>
      <Hsp_query-from>25</Hsp_query-from>
      <Hsp_query-to>200</Hsp_query-to>
      <Hsp_hit-from>24</Hsp_hit-from>
      <Hsp_hit-to>200</Hsp_hit-to>
      <Hsp_query-frame>0</Hsp_query-frame>
      <Hsp_hit-frame>0</Hsp_hit-frame>
      <Hsp_identity>142</Hsp_identity>
      <Hsp_positive>162</Hsp_positive>
      <Hsp_gaps>1</Hsp_gaps>
      <Hsp_align-len>177</Hsp_align-len>
      <Hsp_qseq>FVLLNKRTRSFVIRTFTGLF-RSKHTTSQKNFYDNLTSTLLRLSTDKIGAIIAIENQDSLESYVNIGYRVTSDFSPELLVTIFYNKQSPLHDGAVIVRDYQIVSVSSYFPMTRQLIDVSYGSRHRSALGLTEKCDAIVFIVSETTGKISVAVRGVIKTLSSNSDRLQDQIIHYLTVK</Hsp_qseq>
      <Hsp_hseq>FAFLNKRVRNYVVRTWTSVFSKSKQNLDKKNFFDNLTSTLLRLSVDKIGAIIAIEKRDSLDPYINIGYRVSSDFSPELLVTIFYNKSSPLHDGAVIVRDYKIISVSSYFPMTRQLIDVSYGSRHRSALGLSEKSDAVVFIVSETTGKISVALKGVIKTLSSNSDRLQDEIIHYLSSK</Hsp_hseq>
      <Hsp_midline>F  LNKR R++V+RT+T +F +SK    +KNF+DNLTSTLLRLS DKIGAIIAIE +DSL+ Y+NIGYRV+SDFSPELLVTIFYNK SPLHDGAVIVRDY+I+SVSSYFPMTRQLIDVSYGSRHRSALGL+EK DA+VFIVSETTGKISVA++GVIKTLSSNSDRLQD+IIHYL+ K</Hsp_midline>
    </Hsp>
  </Hit_hsps>
</Hit>
<Hit>
  <Hit_num>2</Hit_num>
  <Hit_id>DEG10140152</Hit_id>
  <Hit_def>No definition line</Hit_def>
  <Hit_accession>DEG10140152</Hit_accession>
  <Hit_len>208</Hit_len>
  <Hit_hsps>
    <Hsp>
      <Hsp_num>1</Hsp_num>
      <Hsp_bit-score>114.775</Hsp_bit-score>
      <Hsp_score>286</Hsp_score>
      <Hsp_evalue>2.66208e-32</Hsp_evalue>
      <Hsp_query-from>8</Hsp_query-from>
      <Hsp_query-to>197</Hsp_query-to>
      <Hsp_hit-from>20</Hsp_hit-from>
      <Hsp_hit-to>206</Hsp_hit-to>
      <Hsp_query-frame>0</Hsp_query-frame>
      <Hsp_hit-frame>0</Hsp_hit-frame>
      <Hsp_identity>64</Hsp_identity>
      <Hsp_positive>115</Hsp_positive>
      <Hsp_gaps>5</Hsp_gaps>
      <Hsp_align-len>191</Hsp_align-len>
      <Hsp_qseq>SVIILVLLFLILALTLLFVLLNKRTRSFVIRTFTGLFRSKHTTSQK-NFYDNLTSTLLRLSTDKIGAIIAIENQDSLESYVNIGYRVTSDFSPELLVTIFYNKQSPLHDGAVIVRDYQIVSVSSYFPMTRQLIDVSYGSRHRSALGLTEKCDAIVFIVSETTGKISVAVRGVIKTLSSNSDRLQDQIIHYL</Hsp_qseq>
      <Hsp_hseq>NVVVIVIMFVLLTLILFFASFN-HISALLKFIFKKSRYSKMGNSSKIRLIHQVKEAVEQLAKTKTGAIITIENKDQIDNLRTDGIILDANISSSLIISLF-NKESPLHDGAIIIRDNKILYAATYYKITKKSMDNKYGARHRAAMGISELSDATTIIVSEETGEITIAKNSYFNSVSIKD--FQENLVKFL</Hsp_hseq>
      <Hsp_midline>+V+++V++F++L L L F   N    + +   F     SK   S K      +   + +L+  K GAII IEN+D +++    G  + ++ S  L++++F NK+SPLHDGA+I+RD +I+  ++Y+ +T++ +D  YG+RHR+A+G++E  DA   IVSE TG+I++A      ++S      Q+ ++ +L</Hsp_midline>
    </Hsp>
  </Hit_hsps>
</Hit>
<Hit>
  <Hit_num>3</Hit_num>
  <Hit_id>DEG10420161</Hit_id>
  <Hit_def>No definition line</Hit_def>
  <Hit_accession>DEG10420161</Hit_accession>
  <Hit_len>283</Hit_len>
  <Hit_hsps>
    <Hsp>
      <Hsp_num>1</Hsp_num>
      <Hsp_bit-score>113.62</Hsp_bit-score>
      <Hsp_score>283</Hsp_score>
      <Hsp_evalue>4.13876e-31</Hsp_evalue>
      <Hsp_query-from>45</Hsp_query-from>
      <Hsp_query-to>177</Hsp_query-to>
      <Hsp_hit-from>113</Hsp_hit-from>
      <Hsp_hit-to>244</Hsp_hit-to>
      <Hsp_query-frame>0</Hsp_query-frame>
      <Hsp_hit-frame>0</Hsp_hit-frame>
      <Hsp_identity>59</Hsp_identity>
      <Hsp_positive>87</Hsp_positive>
      <Hsp_gaps>3</Hsp_gaps>
      <Hsp_align-len>134</Hsp_align-len>
      <Hsp_qseq>RSKHTTSQKNFYDNLTSTLLRLSTDKIGAIIAIENQDSLESYVNIGYRVTSDFSPELLVTIFYNKQSPLHDGAVIVRDYQIVSVSSYFPMTRQL-IDVSYGSRHRSALGLTEKCDAIVFIVSETTGKISVAVRG</Hsp_qseq>
      <Hsp_hseq>RSQLSSDEK-LVDALVKAVAYMSPRKIGALISIERTQTLQEYIATGIPLDADISSELLINIFI-PNTPLHDGAVIVKDKKIATACSYLPLSESSSISKEFGTRHRAAIGLSENSDALTVIVSEETGGISVALKG</Hsp_hseq>
      <Hsp_midline>RS+ ++ +K   D L   +  +S  KIGA+I+IE   +L+ Y+  G  + +D S ELL+ IF    +PLHDGAVIV+D +I +  SY P++    I   +G+RHR+A+GL+E  DA+  IVSE TG ISVA++G</Hsp_midline>
    </Hsp>
  </Hit_hsps>
</Hit>
<Hit>
  <Hit_num>4</Hit_num>
  <Hit_id>DEG10370120</Hit_id>
  <Hit_def>No definition line</Hit_def>
  <Hit_accession>DEG10370120</Hit_accession>
  <Hit_len>283</Hit_len>
  <Hit_hsps>
    <Hsp>
      <Hsp_num>1</Hsp_num>
      <Hsp_bit-score>109.383</Hsp_bit-score>
      <Hsp_score>272</Hsp_score>
      <Hsp_evalue>2.02033e-29</Hsp_evalue>
      <Hsp_query-from>44</Hsp_query-from>
      <Hsp_query-to>177</Hsp_query-to>
      <Hsp_hit-from>111</Hsp_hit-from>
      <Hsp_hit-to>244</Hsp_hit-to>
      <Hsp_query-frame>0</Hsp_query-frame>
      <Hsp_hit-frame>0</Hsp_hit-frame>
      <Hsp_identity>54</Hsp_identity>
      <Hsp_positive>84</Hsp_positive>
      <Hsp_gaps>2</Hsp_gaps>
      <Hsp_align-len>135</Hsp_align-len>
      <Hsp_qseq>FRSKHTTSQKNFYDNLTSTLLRLSTDKIGAIIAIENQDSLESYVNIGYRVTSDFSPELLVTIFYNKQSPLHDGAVIVRDYQIVSVSSYFPMTR-QLIDVSYGSRHRSALGLTEKCDAIVFIVSETTGKISVAVRG</Hsp_qseq>
      <Hsp_hseq>LQKQYVSSESALVDALIKSVAYMGPRKIGALIAIEQTQTLQEYIATGIPLNADISSQLLINIFI-PNTPLHDGAVIVGQNKIVAACAYLPLSESKAISKEFGTRHRAAIGLSENSDALTIIVSEETGAISVTRKG</Hsp_hseq>
      <Hsp_midline> + ++ +S+    D L  ++  +   KIGA+IAIE   +L+ Y+  G  + +D S +LL+ IF    +PLHDGAVIV   +IV+  +Y P++  + I   +G+RHR+A+GL+E  DA+  IVSE TG ISV  +G</Hsp_midline>
    </Hsp>
  </Hit_hsps>
</Hit>
<Hit>
  <Hit_num>5</Hit_num>
  <Hit_id>DEG10380127</Hit_id>
  <Hit_def>No definition line</Hit_def>
  <Hit_accession>DEG10380127</Hit_accession>
  <Hit_len>283</Hit_len>
  <Hit_hsps>
    <Hsp>
      <Hsp_num>1</Hsp_num>
      <Hsp_bit-score>109.383</Hsp_bit-score>
      <Hsp_score>272</Hsp_score>
      <Hsp_evalue>2.0634e-29</Hsp_evalue>
      <Hsp_query-from>44</Hsp_query-from>
      <Hsp_query-to>177</Hsp_query-to>
      <Hsp_hit-from>111</Hsp_hit-from>
      <Hsp_hit-to>244</Hsp_hit-to>
      <Hsp_query-frame>0</Hsp_query-frame>
      <Hsp_hit-frame>0</Hsp_hit-frame>
      <Hsp_identity>54</Hsp_identity>
      <Hsp_positive>84</Hsp_positive>
      <Hsp_gaps>2</Hsp_gaps>
      <Hsp_align-len>135</Hsp_align-len>
      <Hsp_qseq>FRSKHTTSQKNFYDNLTSTLLRLSTDKIGAIIAIENQDSLESYVNIGYRVTSDFSPELLVTIFYNKQSPLHDGAVIVRDYQIVSVSSYFPMTR-QLIDVSYGSRHRSALGLTEKCDAIVFIVSETTGKISVAVRG</Hsp_qseq>
      <Hsp_hseq>LQKQYVSSESALVDALIKSVAYMGPRKIGALIAIEQTQTLQEYIATGIPLNADISSQLLINIFI-PNTPLHDGAVIVGQNKIVAACAYLPLSESKAISKEFGTRHRAAIGLSENSDALTIIVSEETGAISVTRKG</Hsp_hseq>
      <Hsp_midline> + ++ +S+    D L  ++  +   KIGA+IAIE   +L+ Y+  G  + +D S +LL+ IF    +PLHDGAVIV   +IV+  +Y P++  + I   +G+RHR+A+GL+E  DA+  IVSE TG ISV  +G</Hsp_midline>
    </Hsp>
  </Hit_hsps>
</Hit>
<Hit>
  <Hit_num>6</Hit_num>
  <Hit_id>DEG10070191</Hit_id>
  <Hit_def>No definition line</Hit_def>
  <Hit_accession>DEG10070191</Hit_accession>
  <Hit_len>292</Hit_len>
  <Hit_hsps>
    <Hsp>
      <Hsp_num>1</Hsp_num>
      <Hsp_bit-score>103.99</Hsp_bit-score>
      <Hsp_score>258</Hsp_score>
      <Hsp_evalue>2.68806e-27</Hsp_evalue>
      <Hsp_query-from>41</Hsp_query-from>
      <Hsp_query-to>180</Hsp_query-to>
      <Hsp_hit-from>114</Hsp_hit-from>
      <Hsp_hit-to>253</Hsp_hit-to>
      <Hsp_query-frame>0</Hsp_query-frame>
      <Hsp_hit-frame>0</Hsp_hit-frame>
      <Hsp_identity>52</Hsp_identity>
      <Hsp_positive>86</Hsp_positive>
      <Hsp_gaps>2</Hsp_gaps>
      <Hsp_align-len>141</Hsp_align-len>
      <Hsp_qseq>TGLFRSKHTTSQKNFYDNLTSTLLRLSTDKIGAIIAIENQDSLESYVNIGYRVTSDFSPELLVTIFYNKQSPLHDGAVIVRDYQIVSVSSYFPMTRQL-IDVSYGSRHRSALGLTEKCDAIVFIVSETTGKISVAVRGVIK</Hsp_qseq>
      <Hsp_hseq>TDFFSNAPISAEEQMIRAFVKSVEYMSPRKIGALVAIQRVRTLQEYISTGIPLDAKISAELLINIFI-PNTPLHDGAVIIKEERIAVTSAYLPLTKNTGISKEFGTRHRAAIGLSEVSDALTFVVSEETGGISITYNGRFK</Hsp_hseq>
      <Hsp_midline>T  F +   ++++        ++  +S  KIGA++AI+   +L+ Y++ G  + +  S ELL+ IF    +PLHDGAVI+++ +I   S+Y P+T+   I   +G+RHR+A+GL+E  DA+ F+VSE TG IS+   G  K</Hsp_midline>
    </Hsp>
  </Hit_hsps>
</Hit>
<Hit>
  <Hit_num>7</Hit_num>
  <Hit_id>DEG10170304</Hit_id>
  <Hit_def>No definition line</Hit_def>
  <Hit_accession>DEG10170304</Hit_accession>
  <Hit_len>269</Hit_len>
  <Hit_hsps>
    <Hsp>
      <Hsp_num>1</Hsp_num>
      <Hsp_bit-score>95.5153</Hsp_bit-score>
      <Hsp_score>236</Hsp_score>
      <Hsp_evalue>2.97028e-24</Hsp_evalue>
      <Hsp_query-from>12</Hsp_query-from>
      <Hsp_query-to>186</Hsp_query-to>
      <Hsp_hit-from>72</Hsp_hit-from>
      <Hsp_hit-to>248</Hsp_hit-to>
      <Hsp_query-frame>0</Hsp_query-frame>
      <Hsp_hit-frame>0</Hsp_hit-frame>
      <Hsp_identity>57</Hsp_identity>
      <Hsp_positive>102</Hsp_positive>
      <Hsp_gaps>10</Hsp_gaps>
      <Hsp_align-len>181</Hsp_align-len>
      <Hsp_qseq>LVLLFLILALTLLFVLLNKRTRSFVIRTFTGLFRSKHTTS-----QKNFYDNLTSTLLRLSTDKIGAIIAIENQDSLESYVNIGYRVTSDFSPELLVTIFYNKQSPLHDGAVIVRDYQIVSVSSYFPMT-RQLIDVSYGSRHRSALGLTEKCDAIVFIVSETTGKISVAVRGVIKTLSSNS</Hsp_qseq>
      <Hsp_hseq>IVIQWGVLALIVIF---QPEIRRALEQLGRGSFLKRYTSNTYSKDEEKLIQSVSKAVQYMAKRRIGALIVFEKETGLQDYIETGIAMDSNISQELLINVFI-PNTPLHDGAMIIQGTKIAAAASYLPLSDSPKISKSLGTRHRAAVGISEVSDAFTVIVSEETGDISVTFDGKLRRDISNE</Hsp_hseq>
      <Hsp_midline>+V+ + +LAL ++F       R  + +   G F  ++T++     ++    +++  +  ++  +IGA+I  E +  L+ Y+  G  + S+ S ELL+ +F    +PLHDGA+I++  +I + +SY P++    I  S G+RHR+A+G++E  DA   IVSE TG ISV   G ++   SN </Hsp_midline>
    </Hsp>
  </Hit_hsps>
</Hit>
<Hit>
  <Hit_num>8</Hit_num>
  <Hit_id>DEG10230227</Hit_id>
  <Hit_def>No definition line</Hit_def>
  <Hit_accession>DEG10230227</Hit_accession>
  <Hit_len>228</Hit_len>
  <Hit_hsps>
    <Hsp>
      <Hsp_num>1</Hsp_num>
      <Hsp_bit-score>88.9669</Hsp_bit-score>
      <Hsp_score>219</Hsp_score>
      <Hsp_evalue>4.24369e-22</Hsp_evalue>
      <Hsp_query-from>8</Hsp_query-from>
      <Hsp_query-to>177</Hsp_query-to>
      <Hsp_hit-from>43</Hsp_hit-from>
      <Hsp_hit-to>209</Hsp_hit-to>
      <Hsp_query-frame>0</Hsp_query-frame>
      <Hsp_hit-frame>0</Hsp_hit-frame>
      <Hsp_identity>58</Hsp_identity>
      <Hsp_positive>89</Hsp_positive>
      <Hsp_gaps>5</Hsp_gaps>
      <Hsp_align-len>171</Hsp_align-len>
      <Hsp_qseq>SVIILVLLFLILALTLLFVLLNKRTRSFVIRTFTGLFRSKHTTSQKNFYDNLTSTLLRLSTDKIGAIIAIENQDSLESYVNIGYRVTSDFSPELLVTIFYNKQSPLHDGAVIVRDYQIVSVSSYFPMTRQL-IDVSYGSRHRSALGLTEKCDAIVFIVSETTGKISVAVRG</Hsp_qseq>
      <Hsp_hseq>GVIALIVLFQDEIRRFLLTLGSHRHVSALAHFFSG---ARKEALKHDDIMPVVMACLSMGKQKVGALIVIEHTTPLDEVVRTGEIIDAAISQRLIENIFF-KNSPLHDGAMVISKKRIKAAGCILPVSHDLNIPKELGLRHRAAMGISQKSDAHAIIVSEETGAISVAYRG</Hsp_hseq>
      <Hsp_midline> VI L++LF       L  L + R  S +   F+G   ++    + +    +    L +   K+GA+I IE+   L+  V  G  + +  S  L+  IF+ K SPLHDGA+++   +I +     P++  L I    G RHR+A+G+++K DA   IVSE TG ISVA RG</Hsp_midline>
    </Hsp>
  </Hit_hsps>
</Hit>
<Hit>
  <Hit_num>9</Hit_num>
  <Hit_id>DEG10340080</Hit_id>
  <Hit_def>No definition line</Hit_def>
  <Hit_accession>DEG10340080</Hit_accession>
  <Hit_len>254</Hit_len>
  <Hit_hsps>
    <Hsp>
      <Hsp_num>1</Hsp_num>
      <Hsp_bit-score>85.8853</Hsp_bit-score>
      <Hsp_score>211</Hsp_score>
      <Hsp_evalue>7.58358e-21</Hsp_evalue>
      <Hsp_query-from>8</Hsp_query-from>
      <Hsp_query-to>177</Hsp_query-to>
      <Hsp_hit-from>69</Hsp_hit-from>
      <Hsp_hit-to>235</Hsp_hit-to>
      <Hsp_query-frame>0</Hsp_query-frame>
      <Hsp_hit-frame>0</Hsp_hit-frame>
      <Hsp_identity>54</Hsp_identity>
      <Hsp_positive>90</Hsp_positive>
      <Hsp_gaps>5</Hsp_gaps>
      <Hsp_align-len>171</Hsp_align-len>
      <Hsp_qseq>SVIILVLLFLILALTLLFVLLNKRTRSFVIRTFTGLFRSKHTTSQKNFYDNLTSTLLRLSTDKIGAIIAIENQDSLESYVNIGYRVTSDFSPELLVTIFYNKQSPLHDGAVIVRDYQIVSVSSYFPMTRQL-IDVSYGSRHRSALGLTEKCDAIVFIVSETTGKISVAVRG</Hsp_qseq>
      <Hsp_hseq>GVLALIVLFQDEIRRFLLTLGSHQHASALVRFLTG---NKKEKLQHDDIMPIVMACISMGKQKVGALIVMERNVPLDDVIRTGEIIDANINQRLIENIFF-KNSPLHDGAMVISKKRIKAAGCILPVSHNLDIPKELGLRHRAAMGISQVSDALAIIVSEETGAISVAWRG</Hsp_hseq>
      <Hsp_midline> V+ L++LF       L  L + +  S ++R  TG   +K    Q +    +    + +   K+GA+I +E    L+  +  G  + ++ +  L+  IF+ K SPLHDGA+++   +I +     P++  L I    G RHR+A+G+++  DA+  IVSE TG ISVA RG</Hsp_midline>
    </Hsp>
  </Hit_hsps>
</Hit>
<Hit>
  <Hit_num>10</Hit_num>
  <Hit_id>DEG10390053</Hit_id>
  <Hit_def>No definition line</Hit_def>
  <Hit_accession>DEG10390053</Hit_accession>
  <Hit_len>255</Hit_len>
  <Hit_hsps>
    <Hsp>
      <Hsp_num>1</Hsp_num>
      <Hsp_bit-score>84.3445</Hsp_bit-score>
      <Hsp_score>207</Hsp_score>
      <Hsp_evalue>3.06075e-20</Hsp_evalue>
      <Hsp_query-from>45</Hsp_query-from>
      <Hsp_query-to>190</Hsp_query-to>
      <Hsp_hit-from>106</Hsp_hit-from>
      <Hsp_hit-to>250</Hsp_hit-to>
      <Hsp_query-frame>0</Hsp_query-frame>
      <Hsp_hit-frame>0</Hsp_hit-frame>
      <Hsp_identity>48</Hsp_identity>
      <Hsp_positive>78</Hsp_positive>
      <Hsp_gaps>3</Hsp_gaps>
      <Hsp_align-len>147</Hsp_align-len>
      <Hsp_qseq>RSKHTTSQKNFYDNLTSTLLRLSTDKIGAIIAIENQDSLESYVNIGYRVTSDFSPELLVTIFYNKQSPLHDGAVIVRDYQIVSVSSYFPMTRQL-IDVSYGSRHRSALGLTEKCDAIVFIVSETTGKISVAVRGVIKTLSSNSDRLQ</Hsp_qseq>
      <Hsp_hseq>REQDLQDERRIIAPLMLACMNMARKKTGALIAIQQGIDLTPFAHTGEVFRAEVNARLVENIFF-KNSPLHDGAMVIADNSIIAAGCILPVAYNTDLNKDLGLRHRSALGLSQETDAKIIIISEERGRISFAYRGEIHQ-DITTDELQ</Hsp_hseq>
      <Hsp_midline>R +    ++     L    + ++  K GA+IAI+    L  + + G    ++ +  L+  IF+ K SPLHDGA+++ D  I++     P+     ++   G RHRSALGL+++ DA + I+SE  G+IS A RG I      +D LQ</Hsp_midline>
    </Hsp>
  </Hit_hsps>
</Hit>
<Hit>
  <Hit_num>11</Hit_num>
  <Hit_id>DEG10220098</Hit_id>
  <Hit_def>No definition line</Hit_def>
  <Hit_accession>DEG10220098</Hit_accession>
  <Hit_len>255</Hit_len>
  <Hit_hsps>
    <Hsp>
      <Hsp_num>1</Hsp_num>
      <Hsp_bit-score>84.3445</Hsp_bit-score>
      <Hsp_score>207</Hsp_score>
      <Hsp_evalue>3.06075e-20</Hsp_evalue>
      <Hsp_query-from>45</Hsp_query-from>
      <Hsp_query-to>190</Hsp_query-to>
      <Hsp_hit-from>106</Hsp_hit-from>
      <Hsp_hit-to>250</Hsp_hit-to>
      <Hsp_query-frame>0</Hsp_query-frame>
      <Hsp_hit-frame>0</Hsp_hit-frame>
      <Hsp_identity>48</Hsp_identity>
      <Hsp_positive>78</Hsp_positive>
      <Hsp_gaps>3</Hsp_gaps>
      <Hsp_align-len>147</Hsp_align-len>
      <Hsp_qseq>RSKHTTSQKNFYDNLTSTLLRLSTDKIGAIIAIENQDSLESYVNIGYRVTSDFSPELLVTIFYNKQSPLHDGAVIVRDYQIVSVSSYFPMTRQL-IDVSYGSRHRSALGLTEKCDAIVFIVSETTGKISVAVRGVIKTLSSNSDRLQ</Hsp_qseq>
      <Hsp_hseq>REQDLQDERRIIAPLMLACMNMARKKTGALIAIQQGIDLTPFAHTGEVFRAEVNARLVENIFF-KNSPLHDGAMVIADNSIIAAGCILPVAYNTDLNKDLGLRHRSALGLSQETDAKIIIISEERGRISFAYRGEIHQ-DITTDELQ</Hsp_hseq>
      <Hsp_midline>R +    ++     L    + ++  K GA+IAI+    L  + + G    ++ +  L+  IF+ K SPLHDGA+++ D  I++     P+     ++   G RHRSALGL+++ DA + I+SE  G+IS A RG I      +D LQ</Hsp_midline>
    </Hsp>
  </Hit_hsps>
</Hit>
</Iteration_hits>
  <Iteration_stat>
    <Statistics>
      <Statistics_db-num>18775</Statistics_db-num>
      <Statistics_db-len>6407761</Statistics_db-len>
      <Statistics_hsp-len>90</Statistics_hsp-len>
      <Statistics_eff-space>528417232</Statistics_eff-space>
      <Statistics_kappa>0.041</Statistics_kappa>
      <Statistics_lambda>0.267</Statistics_lambda>
      <Statistics_entropy>0.14</Statistics_entropy>
    </Statistics>
  </Iteration_stat>
</Iteration>
<Iteration>
  <Iteration_iter-num>9</Iteration_iter-num>
  <Iteration_query-ID>Query_9</Iteration_query-ID>
  <Iteration_query-def>WP_010874617.1</Iteration_query-def>
  <Iteration_query-len>311</Iteration_query-len>
<Iteration_hits>
</Iteration_hits>
  <Iteration_stat>
    <Statistics>
      <Statistics_db-num>18775</Statistics_db-num>
      <Statistics_db-len>6407761</Statistics_db-len>
      <Statistics_hsp-len>94</Statistics_hsp-len>
      <Statistics_eff-space>1007511687</Statistics_eff-space>
      <Statistics_kappa>0.041</Statistics_kappa>
      <Statistics_lambda>0.267</Statistics_lambda>
      <Statistics_entropy>0.14</Statistics_entropy>
    </Statistics>
  </Iteration_stat>
  <Iteration_message>No hits found</Iteration_message>
</Iteration>
<Iteration>
  <Iteration_iter-num>10</Iteration_iter-num>
  <Iteration_query-ID>Query_10</Iteration_query-ID>
  <Iteration_query-def>WP_010874623.1</Iteration_query-def>
  <Iteration_query-len>145</Iteration_query-len>
<Iteration_hits>
<Hit>
  <Hit_num>1</Hit_num>
  <Hit_id>DEG10060102</Hit_id>
  <Hit_def>No definition line</Hit_def>
  <Hit_accession>DEG10060102</Hit_accession>
  <Hit_len>145</Hit_len>
  <Hit_hsps>
    <Hsp>
      <Hsp_num>1</Hsp_num>
      <Hsp_bit-score>214.542</Hsp_bit-score>
      <Hsp_score>545</Hsp_score>
      <Hsp_evalue>4.19101e-73</Hsp_evalue>
      <Hsp_query-from>5</Hsp_query-from>
      <Hsp_query-to>139</Hsp_query-to>
      <Hsp_hit-from>6</Hsp_hit-from>
      <Hsp_hit-to>140</Hsp_hit-to>
      <Hsp_query-frame>0</Hsp_query-frame>
      <Hsp_hit-frame>0</Hsp_hit-frame>
      <Hsp_identity>110</Hsp_identity>
      <Hsp_positive>126</Hsp_positive>
      <Hsp_gaps>0</Hsp_gaps>
      <Hsp_align-len>135</Hsp_align-len>
      <Hsp_qseq>KVNNDAGKTFILISSSCSSCQKAIEYFKENNLSYTIENFYKKPISDKRFRDILSLSEDGTESLFSKRADQIRSNTNQSVEDLTIPELIKLIRERPSILRRPIIIQYNSSGIPKRMRIGYNAAEIKVFERSLMEPK</Hsp_qseq>
      <Hsp_hseq>KKNSDAGKTFILISSSCSSCQKAIEFFDQNKISYVVENFYKKPISDKRFKDILSLSEDGTESLFSKRADQIKATNSVSVEELSISELIKLVRERPSLLRRPIIIQYNSSGIPKRMRIGYNSSEIKVFERKLIEPK</Hsp_hseq>
      <Hsp_midline>K N+DAGKTFILISSSCSSCQKAIE+F +N +SY +ENFYKKPISDKRF+DILSLSEDGTESLFSKRADQI++  + SVE+L+I ELIKL+RERPS+LRRPIIIQYNSSGIPKRMRIGYN++EIKVFER L+EPK</Hsp_midline>
    </Hsp>
  </Hit_hsps>
</Hit>
<Hit>
  <Hit_num>2</Hit_num>
  <Hit_id>DEG10170102</Hit_id>
  <Hit_def>No definition line</Hit_def>
  <Hit_accession>DEG10170102</Hit_accession>
  <Hit_len>131</Hit_len>
  <Hit_hsps>
    <Hsp>
      <Hsp_num>1</Hsp_num>
      <Hsp_bit-score>77.7962</Hsp_bit-score>
      <Hsp_score>190</Hsp_score>
      <Hsp_evalue>1.76721e-19</Hsp_evalue>
      <Hsp_query-from>15</Hsp_query-from>
      <Hsp_query-to>144</Hsp_query-to>
      <Hsp_hit-from>4</Hsp_hit-from>
      <Hsp_hit-to>122</Hsp_hit-to>
      <Hsp_query-frame>0</Hsp_query-frame>
      <Hsp_hit-frame>0</Hsp_hit-frame>
      <Hsp_identity>42</Hsp_identity>
      <Hsp_positive>76</Hsp_positive>
      <Hsp_gaps>11</Hsp_gaps>
      <Hsp_align-len>130</Hsp_align-len>
      <Hsp_qseq>ILISSSCSSCQKAIEYFKENNLSYTIENFYKKPISDKRFRDILSLSEDGTESLFSKRADQIRSNTNQSVEDLTIPELIKLIRERPSILRRPIIIQYNSSGIPKRMRIGYNAAEIKVFERSLMEPKVRTVK</Hsp_qseq>
      <Hsp_hseq>LFTSPSCTSCRKAKAWLQEHDIPYTERNIFSEHLTIDEIKQILKMTEDGTDEIISTRS-KTYQKLNVDIDSLPLQDLYSIIQDNPGLLRRPIILDN------KRLQVGYNEDEIRRF----LPRKVRTFQ</Hsp_hseq>
      <Hsp_midline>+  S SC+SC+KA  + +E+++ YT  N + + ++    + IL ++EDGT+ + S R+ +     N  ++ L + +L  +I++ P +LRRPII+        KR+++GYN  EI+ F    +  KVRT +</Hsp_midline>
    </Hsp>
  </Hit_hsps>
</Hit>
<Hit>
  <Hit_num>3</Hit_num>
  <Hit_id>DEG10070122</Hit_id>
  <Hit_def>No definition line</Hit_def>
  <Hit_accession>DEG10070122</Hit_accession>
  <Hit_len>132</Hit_len>
  <Hit_hsps>
    <Hsp>
      <Hsp_num>1</Hsp_num>
      <Hsp_bit-score>70.8626</Hsp_bit-score>
      <Hsp_score>172</Hsp_score>
      <Hsp_evalue>8.61649e-17</Hsp_evalue>
      <Hsp_query-from>19</Hsp_query-from>
      <Hsp_query-to>131</Hsp_query-to>
      <Hsp_hit-from>8</Hsp_hit-from>
      <Hsp_hit-to>113</Hsp_hit-to>
      <Hsp_query-frame>0</Hsp_query-frame>
      <Hsp_hit-frame>0</Hsp_hit-frame>
      <Hsp_identity>37</Hsp_identity>
      <Hsp_positive>66</Hsp_positive>
      <Hsp_gaps>7</Hsp_gaps>
      <Hsp_align-len>113</Hsp_align-len>
      <Hsp_qseq>SSCSSCQKAIEYFKENNLSYTIENFYKKPISDKRFRDILSLSEDGTESLFSKRADQIRSNTNQSVEDLTIPELIKLIRERPSILRRPIIIQYNSSGIPKRMRIGYNAAEIKVF</Hsp_qseq>
      <Hsp_hseq>SSCTSCKKAKTWLNAHQLSYKEQNLGKEGITREELLDILTKTDNGIASIVSSK-NRYAKALGVDIEDLSVNEVLNLIMETPRILKSPILVD------EKRLQVGYKEDDIRAF</Hsp_hseq>
      <Hsp_midline>SSC+SC+KA  +   + LSY  +N  K+ I+ +   DIL+ +++G  S+ S + ++        +EDL++ E++ LI E P IL+ PI++        KR+++GY   +I+ F</Hsp_midline>
    </Hsp>
  </Hit_hsps>
</Hit>
<Hit>
  <Hit_num>4</Hit_num>
  <Hit_id>DEG10290237</Hit_id>
  <Hit_def>No definition line</Hit_def>
  <Hit_accession>DEG10290237</Hit_accession>
  <Hit_len>114</Hit_len>
  <Hit_hsps>
    <Hsp>
      <Hsp_num>1</Hsp_num>
      <Hsp_bit-score>48.1358</Hsp_bit-score>
      <Hsp_score>113</Hsp_score>
      <Hsp_evalue>2.36148e-08</Hsp_evalue>
      <Hsp_query-from>20</Hsp_query-from>
      <Hsp_query-to>129</Hsp_query-to>
      <Hsp_hit-from>8</Hsp_hit-from>
      <Hsp_hit-to>109</Hsp_hit-to>
      <Hsp_query-frame>0</Hsp_query-frame>
      <Hsp_hit-frame>0</Hsp_hit-frame>
      <Hsp_identity>23</Hsp_identity>
      <Hsp_positive>62</Hsp_positive>
      <Hsp_gaps>8</Hsp_gaps>
      <Hsp_align-len>110</Hsp_align-len>
      <Hsp_qseq>SCSSCQKAIEYFKENNLSYTIENFYKKPISDKRFRDILSLSEDGTESLFSKRADQIRSNTNQSVEDLTIPELIKLIRERPSILRRPIIIQYNSSGIPKRMRIGYNAAEIK</Hsp_qseq>
      <Hsp_hseq>NCDTVRKARKWIETHQLPVNFHDFREDGLAEKDLQHWCQIA--GWETVFNKRSTSFRALSDADKTNIDQAKAIKLMLTHPTLIKRPVLV------VGEQVLLGFNEAEYK</Hsp_hseq>
      <Hsp_midline>+C + +KA ++ + + L     +F +  +++K  +    ++  G E++F+KR+   R+ ++    ++   + IKL+   P++++RP+++      + +++ +G+N AE K</Hsp_midline>
    </Hsp>
  </Hit_hsps>
</Hit>
</Iteration_hits>
  <Iteration_stat>
    <Statistics>
      <Statistics_db-num>18775</Statistics_db-num>
      <Statistics_db-len>6407761</Statistics_db-len>
      <Statistics_hsp-len>85</Statistics_hsp-len>
      <Statistics_eff-space>288713160</Statistics_eff-space>
      <Statistics_kappa>0.041</Statistics_kappa>
      <Statistics_lambda>0.267</Statistics_lambda>
      <Statistics_entropy>0.14</Statistics_entropy>
    </Statistics>
  </Iteration_stat>
</Iteration>
<Iteration>
  <Iteration_iter-num>11</Iteration_iter-num>
  <Iteration_query-ID>Query_11</Iteration_query-ID>
  <Iteration_query-def>WP_010874625.1</Iteration_query-def>
  <Iteration_query-len>117</Iteration_query-len>
<Iteration_hits>
<Hit>
  <Hit_num>1</Hit_num>
  <Hit_id>DEG10060104</Hit_id>
  <Hit_def>No definition line</Hit_def>
  <Hit_accession>DEG10060104</Hit_accession>
  <Hit_len>117</Hit_len>
  <Hit_hsps>
    <Hsp>
      <Hsp_num>1</Hsp_num>
      <Hsp_bit-score>160.229</Hsp_bit-score>
      <Hsp_score>404</Hsp_score>
      <Hsp_evalue>1.5247e-52</Hsp_evalue>
      <Hsp_query-from>1</Hsp_query-from>
      <Hsp_query-to>117</Hsp_query-to>
      <Hsp_hit-from>1</Hsp_hit-from>
      <Hsp_hit-to>117</Hsp_hit-to>
      <Hsp_query-frame>0</Hsp_query-frame>
      <Hsp_hit-frame>0</Hsp_hit-frame>
      <Hsp_identity>72</Hsp_identity>
      <Hsp_positive>97</Hsp_positive>
      <Hsp_gaps>0</Hsp_gaps>
      <Hsp_align-len>117</Hsp_align-len>
      <Hsp_qseq>MKVLLWIGYVLSFGLLYLYLVKRAKRAALQLNNKLVESHTIPFAVRDFIAACGGRTNFVSLRTSPTQLIVSFAKPELVQIAALQKLGIKGINKSQNQYRFVLGNFVNQLKQQIENER</Hsp_qseq>
      <Hsp_hseq>MKWLLWLGYIFSFGLLYLWIVKKSKQIAQQPNTKLVESTSIPFKVKDFVSACGGKENFVNIKTTPTQLIVTFKDVNSVSLTKLNALNIKGINKNQNQFRFVLGNFVNELKKKIEDEQ</Hsp_hseq>
      <Hsp_midline>MK LLW+GY+ SFGLLYL++VK++K+ A Q N KLVES +IPF V+DF++ACGG+ NFV+++T+PTQLIV+F     V +  L  L IKGINK+QNQ+RFVLGNFVN+LK++IE+E+</Hsp_midline>
    </Hsp>
  </Hit_hsps>
</Hit>
</Iteration_hits>
  <Iteration_stat>
    <Statistics>
      <Statistics_db-num>18775</Statistics_db-num>
      <Statistics_db-len>6407761</Statistics_db-len>
      <Statistics_hsp-len>82</Statistics_hsp-len>
      <Statistics_eff-space>170387385</Statistics_eff-space>
      <Statistics_kappa>0.041</Statistics_kappa>
      <Statistics_lambda>0.267</Statistics_lambda>
      <Statistics_entropy>0.14</Statistics_entropy>
    </Statistics>
  </Iteration_stat>
</Iteration>
<Iteration>
  <Iteration_iter-num>12</Iteration_iter-num>
  <Iteration_query-ID>Query_12</Iteration_query-ID>
  <Iteration_query-def>WP_010874633.1</Iteration_query-def>
  <Iteration_query-len>285</Iteration_query-len>
<Iteration_hits>
<Hit>
  <Hit_num>1</Hit_num>
  <Hit_id>DEG10060108</Hit_id>
  <Hit_def>No definition line</Hit_def>
  <Hit_accession>DEG10060108</Hit_accession>
  <Hit_len>280</Hit_len>
  <Hit_hsps>
    <Hsp>
      <Hsp_num>1</Hsp_num>
      <Hsp_bit-score>382.874</Hsp_bit-score>
      <Hsp_score>982</Hsp_score>
      <Hsp_evalue>3.21653e-135</Hsp_evalue>
      <Hsp_query-from>1</Hsp_query-from>
      <Hsp_query-to>279</Hsp_query-to>
      <Hsp_hit-from>1</Hsp_hit-from>
      <Hsp_hit-to>274</Hsp_hit-to>
      <Hsp_query-frame>0</Hsp_query-frame>
      <Hsp_hit-frame>0</Hsp_hit-frame>
      <Hsp_identity>183</Hsp_identity>
      <Hsp_positive>231</Hsp_positive>
      <Hsp_gaps>5</Hsp_gaps>
      <Hsp_align-len>279</Hsp_align-len>
      <Hsp_qseq>MQSLNYLVVILTVAGVLVILGFTPLIRKLKIQFYCLQVFAAILFLYVFFGRQIIYIFPDIYGTAAKAKNAVANVPLDSLRLSRIFLLDLCPFFALIGPIFIFLRQKKVAGVLAIFGFYGAAITLFGELIFTPLKQEEIVKFLFVGLENNQVYFMMHFLSFLLSLAVFLWDDGFSLISFFYIHVFALAYLSYVALMVNIFKGQITGNTTGILAEDWLSGEYKNVAVFLKLDPKNADLIFGVSFGLSYFAIVLLTVLVNIPTFIQLTKDKQMVKLALQLKK</Hsp_qseq>
      <Hsp_hseq>MQTLNYLVIILIIAGVISVLAFTPLVRKLKIRFYLIQVLAIVLFVYVFFGRQIIYLFPDVYG-----QNSQSSQNLDSLRLSRIFLLDLCPFFAVIAPVFVFLKQKKISGVLAVFGLFGALVTLFGELIFTPVNEQDIVNFIFVGTGNNQIYFMMHFLSLLVSLAIILWDNCFSLISFFYIHVFALIYFSYVALMVSVFKGQITGNTTGILASDWTNGEYKNVATFLNLSNSDPQLVFIVGFSLSYVAILLMTLFANIPTFMEMKKDKIFIKKENLIRK</Hsp_hseq>
      <Hsp_midline>MQ+LNYLV+IL +AGV+ +L FTPL+RKLKI+FY +QV A +LF+YVFFGRQIIY+FPD+YG     +N+ ++  LDSLRLSRIFLLDLCPFFA+I P+F+FL+QKK++GVLA+FG +GA +TLFGELIFTP+ +++IV F+FVG  NNQ+YFMMHFLS L+SLA+ LWD+ FSLISFFYIHVFAL Y SYVALMV++FKGQITGNTTGILA DW +GEYKNVA FL L   +  L+F V F LSY AI+L+T+  NIPTF+++ KDK  +K    ++K</Hsp_midline>
    </Hsp>
  </Hit_hsps>
</Hit>
</Iteration_hits>
  <Iteration_stat>
    <Statistics>
      <Statistics_db-num>18775</Statistics_db-num>
      <Statistics_db-len>6407761</Statistics_db-len>
      <Statistics_hsp-len>93</Statistics_hsp-len>
      <Statistics_eff-space>895043712</Statistics_eff-space>
      <Statistics_kappa>0.041</Statistics_kappa>
      <Statistics_lambda>0.267</Statistics_lambda>
      <Statistics_entropy>0.14</Statistics_entropy>
    </Statistics>
  </Iteration_stat>
</Iteration>
<Iteration>
  <Iteration_iter-num>13</Iteration_iter-num>
  <Iteration_query-ID>Query_13</Iteration_query-ID>
  <Iteration_query-def>WP_010874650.1</Iteration_query-def>
  <Iteration_query-len>184</Iteration_query-len>
<Iteration_hits>
</Iteration_hits>
  <Iteration_stat>
    <Statistics>
      <Statistics_db-num>18775</Statistics_db-num>
      <Statistics_db-len>6407761</Statistics_db-len>
      <Statistics_hsp-len>89</Statistics_hsp-len>
      <Statistics_eff-space>449994670</Statistics_eff-space>
      <Statistics_kappa>0.041</Statistics_kappa>
      <Statistics_lambda>0.267</Statistics_lambda>
      <Statistics_entropy>0.14</Statistics_entropy>
    </Statistics>
  </Iteration_stat>
  <Iteration_message>No hits found</Iteration_message>
</Iteration>
<Iteration>
  <Iteration_iter-num>14</Iteration_iter-num>
  <Iteration_query-ID>Query_14</Iteration_query-ID>
  <Iteration_query-def>WP_010874669.1</Iteration_query-def>
  <Iteration_query-len>90</Iteration_query-len>
<Iteration_hits>
</Iteration_hits>
  <Iteration_stat>
    <Statistics>
      <Statistics_db-num>18775</Statistics_db-num>
      <Statistics_db-len>6407761</Statistics_db-len>
      <Statistics_hsp-len>60</Statistics_hsp-len>
      <Statistics_eff-space>158437830</Statistics_eff-space>
      <Statistics_kappa>0.041</Statistics_kappa>
      <Statistics_lambda>0.267</Statistics_lambda>
      <Statistics_entropy>0.14</Statistics_entropy>
    </Statistics>
  </Iteration_stat>
  <Iteration_message>No hits found</Iteration_message>
</Iteration>
<Iteration>
  <Iteration_iter-num>15</Iteration_iter-num>
  <Iteration_query-ID>Query_15</Iteration_query-ID>
  <Iteration_query-def>WP_010874706.1</Iteration_query-def>
  <Iteration_query-len>239</Iteration_query-len>
<Iteration_hits>
<Hit>
  <Hit_num>1</Hit_num>
  <Hit_id>DEG10060209</Hit_id>
  <Hit_def>No definition line</Hit_def>
  <Hit_accession>DEG10060209</Hit_accession>
  <Hit_len>239</Hit_len>
  <Hit_hsps>
    <Hsp>
      <Hsp_num>1</Hsp_num>
      <Hsp_bit-score>365.925</Hsp_bit-score>
      <Hsp_score>938</Hsp_score>
      <Hsp_evalue>5.197e-130</Hsp_evalue>
      <Hsp_query-from>1</Hsp_query-from>
      <Hsp_query-to>239</Hsp_query-to>
      <Hsp_hit-from>1</Hsp_hit-from>
      <Hsp_hit-to>239</Hsp_hit-to>
      <Hsp_query-frame>0</Hsp_query-frame>
      <Hsp_hit-frame>0</Hsp_hit-frame>
      <Hsp_identity>172</Hsp_identity>
      <Hsp_positive>210</Hsp_positive>
      <Hsp_gaps>0</Hsp_gaps>
      <Hsp_align-len>239</Hsp_align-len>
      <Hsp_qseq>MNAASAIALLIVFSLVIGYLMGSVMFADVFGKILNKDVRKLGSKNPGATNSIRVFGLKIGFLVGLCDALKGFLAFVFSFLIFSFWLQQYLNVNQYQKVYYLTYLSCFAATIGHIFPLYFKFKGGKAIATTGGSLLAISLWWFVICLVLWLLVTLITKYVSLASLVTFFILAIIILVPWLDYLYFFKPNPINAISYQNDWYIILFFVLWYWPLTIAVFWLHRKNIHRLLNKTENKVTQLN</Hsp_qseq>
      <Hsp_hseq>MNQASAIAILVIFSLASGYLLGSIIFADIFSKILKKNVREFGSKNPGATNSMRVFGLKIGFLVAIFDAFKGFFAFLLTWILFRFGLQGYLTEKVYQSTYFLSYLSCFAATIGHIFPLYFKFKGGKAIATTGGSLLAISLWWFLICLLIWIMITLITKYVSLASLITFFVLAVIILIPWLDYLYFFNSDPLKSITYQNEWYIILFFCLWYWPLTVVVFWLHRANIIRILHGKESKITQLN</Hsp_hseq>
      <Hsp_midline>MN ASAIA+L++FSL  GYL+GS++FAD+F KIL K+VR+ GSKNPGATNS+RVFGLKIGFLV + DA KGF AF+ ++++F F LQ YL    YQ  Y+L+YLSCFAATIGHIFPLYFKFKGGKAIATTGGSLLAISLWWF+ICL++W+++TLITKYVSLASL+TFF+LA+IIL+PWLDYLYFF  +P+ +I+YQN+WYIILFF LWYWPLT+ VFWLHR NI R+L+  E+K+TQLN</Hsp_midline>
    </Hsp>
  </Hit_hsps>
</Hit>
<Hit>
  <Hit_num>2</Hit_num>
  <Hit_id>DEG10010147</Hit_id>
  <Hit_def>No definition line</Hit_def>
  <Hit_accession>DEG10010147</Hit_accession>
  <Hit_len>193</Hit_len>
  <Hit_hsps>
    <Hsp>
      <Hsp_num>1</Hsp_num>
      <Hsp_bit-score>108.612</Hsp_bit-score>
      <Hsp_score>270</Hsp_score>
      <Hsp_evalue>1.29933e-29</Hsp_evalue>
      <Hsp_query-from>9</Hsp_query-from>
      <Hsp_query-to>235</Hsp_query-to>
      <Hsp_hit-from>1</Hsp_hit-from>
      <Hsp_hit-to>190</Hsp_hit-to>
      <Hsp_query-frame>0</Hsp_query-frame>
      <Hsp_hit-frame>0</Hsp_hit-frame>
      <Hsp_identity>78</Hsp_identity>
      <Hsp_positive>123</Hsp_positive>
      <Hsp_gaps>39</Hsp_gaps>
      <Hsp_align-len>228</Hsp_align-len>
      <Hsp_qseq>LLIVFSLVIGYLMGSVMFADVFGKILNK-DVRKLGSKNPGATNSIRVFGLKIGFLVGLCDALKGFLAFVFSFLIFSFWLQQYLNVNQYQKVYYLTYLSCFAATIGHIFPLYFKFKGGKAIATTGGSLLAISLWWFVICLVLWLLVTLITKYVSLASLVTFFILAIIILVPWLDYLYFFKPNPINAISYQNDWYIILFFVLWYWPLTIAVFWLHRKNIHRLLNKTENKV</Hsp_qseq>
      <Hsp_hseq>MLIALLIILAYLIGSIPSGLIVGKLAKGIDIREHGSGNLGATNAFRTLGVKAGSVVIAGDILKGTLATALPFLM-------HVDIHPL--------LAGVFAVLGHVFPIFAKFKGGKAVATSGGVLLFYAPLLFITMVAVFFIFLYLTKFVSLSSMLTGIYTVI--------YSFFV-----------HDTYLLIVVTL----LTIFVIYRHRANIKRIINKTEPKV</Hsp_hseq>
      <Hsp_midline>+LI   +++ YL+GS+    + GK+    D+R+ GS N GATN+ R  G+K G +V   D LKG LA    FL+       +++++          L+   A +GH+FP++ KFKGGKA+AT+GG LL  +   F+  + ++ +   +TK+VSL+S++T     I        Y +F            +D Y+++   L    LTI V + HR NI R++NKTE KV</Hsp_midline>
    </Hsp>
  </Hit_hsps>
</Hit>
<Hit>
  <Hit_num>3</Hit_num>
  <Hit_id>DEG10140110</Hit_id>
  <Hit_def>No definition line</Hit_def>
  <Hit_accession>DEG10140110</Hit_accession>
  <Hit_len>224</Hit_len>
  <Hit_hsps>
    <Hsp>
      <Hsp_num>1</Hsp_num>
      <Hsp_bit-score>108.227</Hsp_bit-score>
      <Hsp_score>269</Hsp_score>
      <Hsp_evalue>3.83188e-29</Hsp_evalue>
      <Hsp_query-from>18</Hsp_query-from>
      <Hsp_query-to>239</Hsp_query-to>
      <Hsp_hit-from>17</Hsp_hit-from>
      <Hsp_hit-to>220</Hsp_hit-to>
      <Hsp_query-frame>0</Hsp_query-frame>
      <Hsp_hit-frame>0</Hsp_hit-frame>
      <Hsp_identity>76</Hsp_identity>
      <Hsp_positive>128</Hsp_positive>
      <Hsp_gaps>22</Hsp_gaps>
      <Hsp_align-len>224</Hsp_align-len>
      <Hsp_qseq>GYLMGSVMFADVFGKILNKDVRKLGSKNPGATNSIRVFGLKIGFLVGLCDALKGFLAFVFSFLIFSFWLQQYLNVNQYQKVYYLTYLSCFAATIGHIFPLYFKFKGGKAIATTGGSLLAISLWWFVICLVLWLLVTLI-TKYVSLASLVTFFILAIIILVPWLDYLYFFKPNPINAISYQNDWYI-ILFFVLWYWPLTIAVFWLHRKNIHRLLNKTENKVTQLN</Hsp_qseq>
      <Hsp_hseq>AYLFGSINFSIIYSKFKKNDVRKLGSGNAGSTNVLRNFGVKIALVIFALDILKTYLA---SLLVY------FVNLYAFKDSVVVFHAVAYCVVIGHIFPIWHKFKGGKGAASTLGYIISVNIIIAVIGAIVYLLIIIYWKRIVSFTTLITIPSLLPLMFIPWMSQL------PLGFIAYQWPWWISPLVYVL----IILLVIWSHHENISRMI-KGQEKVIKWN</Hsp_hseq>
      <Hsp_midline> YL GS+ F+ ++ K    DVRKLGS N G+TN +R FG+KI  ++   D LK +LA   S L++      ++N+  ++    + +   +   IGHIFP++ KFKGGK  A+T G ++++++   VI  +++LL+ +   + VS  +L+T   L  ++ +PW+  L      P+  I+YQ  W+I  L +VL    + + V W H +NI R++ K + KV + N</Hsp_midline>
    </Hsp>
  </Hit_hsps>
</Hit>
<Hit>
  <Hit_num>4</Hit_num>
  <Hit_id>DEG10170175</Hit_id>
  <Hit_def>No definition line</Hit_def>
  <Hit_accession>DEG10170175</Hit_accession>
  <Hit_len>202</Hit_len>
  <Hit_hsps>
    <Hsp>
      <Hsp_num>1</Hsp_num>
      <Hsp_bit-score>96.6709</Hsp_bit-score>
      <Hsp_score>239</Hsp_score>
      <Hsp_evalue>6.78721e-25</Hsp_evalue>
      <Hsp_query-from>9</Hsp_query-from>
      <Hsp_query-to>235</Hsp_query-to>
      <Hsp_hit-from>1</Hsp_hit-from>
      <Hsp_hit-to>199</Hsp_hit-to>
      <Hsp_query-frame>0</Hsp_query-frame>
      <Hsp_hit-frame>0</Hsp_hit-frame>
      <Hsp_identity>74</Hsp_identity>
      <Hsp_positive>118</Hsp_positive>
      <Hsp_gaps>30</Hsp_gaps>
      <Hsp_align-len>228</Hsp_align-len>
      <Hsp_qseq>LLIVFSLVIGYLMGSVMFADVFGKIL-NKDVRKLGSKNPGATNSIRVFGLKIGFLVGLCDALKGFLAFVFSFLIFSFWLQQYLNVNQYQKVYYLTYLSCFAATIGHIFPLYFKFKGGKAIATTGGSLLAISLWWFVICLVLWLLVTLITKYVSLASLVTFFILAIIILVPWLDYLYFFKPNPINAISYQNDWYIILFFVLWYWPLTIAVFWLHRKNIHRLLNKTENKV</Hsp_qseq>
      <Hsp_hseq>MMIIVMLLLSYLIGAFPSGFVIGKLFFKKDIRQFGSGNTGATNSFRVLGRPAGFLVTFLDIFKGFIT-----VFFPLWLQVHAD-GPISTFFTNGLIVGLFAILGHVYPVYLKFQGGKAVATSAGVVLGVNPILLLILAIIFFIVLKIFKYVSLASIV-----AAICCV-------------IGSLIIQDYILLVVSFL-----VSIILIIRHRSNIARIFRGEEPKI</Hsp_hseq>
      <Hsp_midline>++I+  L++ YL+G+     V GK+   KD+R+ GS N GATNS RV G   GFLV   D  KGF+      + F  WLQ + +       +    +    A +GH++P+Y KF+GGKA+AT+ G +L ++    +I  +++ +V  I KYVSLAS+V     A I  V             I ++  Q+   +++ F+     ++I +   HR NI R+    E K+</Hsp_midline>
    </Hsp>
  </Hit_hsps>
</Hit>
<Hit>
  <Hit_num>5</Hit_num>
  <Hit_id>DEG10240053</Hit_id>
  <Hit_def>No definition line</Hit_def>
  <Hit_accession>DEG10240053</Hit_accession>
  <Hit_len>202</Hit_len>
  <Hit_hsps>
    <Hsp>
      <Hsp_num>1</Hsp_num>
      <Hsp_bit-score>95.1301</Hsp_bit-score>
      <Hsp_score>235</Hsp_score>
      <Hsp_evalue>2.53305e-24</Hsp_evalue>
      <Hsp_query-from>9</Hsp_query-from>
      <Hsp_query-to>237</Hsp_query-to>
      <Hsp_hit-from>1</Hsp_hit-from>
      <Hsp_hit-to>197</Hsp_hit-to>
      <Hsp_query-frame>0</Hsp_query-frame>
      <Hsp_hit-frame>0</Hsp_hit-frame>
      <Hsp_identity>74</Hsp_identity>
      <Hsp_positive>112</Hsp_positive>
      <Hsp_gaps>36</Hsp_gaps>
      <Hsp_align-len>231</Hsp_align-len>
      <Hsp_qseq>LLIVFSLVIGYLMGSVMFADVFGKILN-KDVRKLGSKNPGATNSIRVFGLKIGFLVGLCDALKGFLAFVFSFLIFSFWLQQYLNVNQYQKVYYLTYLSCFAATIGHIFPLYFKFKGGKAIATTGGSLLAISLWWFVICLVLWLLVTLITKYVSLASLVTFFILAIIILVPWLD-YLYFFKPNPINAISYQNDWYIILFFVLWYWPLTIAVFWLHRKNIHRLLNKTENKVTQ</Hsp_qseq>
      <Hsp_hseq>MQILLATVAAYLIGSVSFAVVVSAAMGLADPRSYGSKNPGATNVLRGGNKKAAILTLVGDAFKGWLAV---------WLVKHFGIGGEIGVA----LAAIAVFLGHLYPVFFRFQGGKGVATAAGVLLAVHPALGLATALTWLIIAFFFRYSSLAALVA------AVFAPVFDVFLFGTRNNPV-------AWAVIAMSAL--------LIWRHRSNISKLLAGEESRIGQ</Hsp_hseq>
      <Hsp_midline>+ I+ + V  YL+GSV FA V    +   D R  GSKNPGATN +R    K   L  + DA KG+LA          WL ++  +     V     L+  A  +GH++P++F+F+GGK +AT  G LLA+     +   + WL++    +Y SLA+LV        +  P  D +L+  + NP+        W +I    L        + W HR NI +LL   E+++ Q</Hsp_midline>
    </Hsp>
  </Hit_hsps>
</Hit>
<Hit>
  <Hit_num>6</Hit_num>
  <Hit_id>DEG10350051</Hit_id>
  <Hit_def>No definition line</Hit_def>
  <Hit_accession>DEG10350051</Hit_accession>
  <Hit_len>203</Hit_len>
  <Hit_hsps>
    <Hsp>
      <Hsp_num>1</Hsp_num>
      <Hsp_bit-score>95.1301</Hsp_bit-score>
      <Hsp_score>235</Hsp_score>
      <Hsp_evalue>2.67481e-24</Hsp_evalue>
      <Hsp_query-from>9</Hsp_query-from>
      <Hsp_query-to>237</Hsp_query-to>
      <Hsp_hit-from>1</Hsp_hit-from>
      <Hsp_hit-to>197</Hsp_hit-to>
      <Hsp_query-frame>0</Hsp_query-frame>
      <Hsp_hit-frame>0</Hsp_hit-frame>
      <Hsp_identity>75</Hsp_identity>
      <Hsp_positive>112</Hsp_positive>
      <Hsp_gaps>36</Hsp_gaps>
      <Hsp_align-len>231</Hsp_align-len>
      <Hsp_qseq>LLIVFSLVIGYLMGSVMFADVFGKILN-KDVRKLGSKNPGATNSIRVFGLKIGFLVGLCDALKGFLAFVFSFLIFSFWLQQYLNVNQYQKVYYLTYLSCFAATIGHIFPLYFKFKGGKAIATTGGSLLAISLWWFVICLVLWLLVTLITKYVSLASLVTFFILAIIILVPWLD-YLYFFKPNPINAISYQNDWYIILFFVLWYWPLTIAVFWLHRKNIHRLLNKTENKVTQ</Hsp_qseq>
      <Hsp_hseq>MQILLATVAAYLIGSVSFAVVVSAAMGLADPRSYGSKNPGATNVLRSGNKKAAILTLVGDAFKGWLAV---------WLVKRFGIGGEIGVA----LAAIAVFLGHLYPVFFRFQGGKGVATAAGVLLAVHPVLGLATALTWLIVAFFFRYSSLAALVA------AVFAPIFDVFLFGTRDNPVA-------WAVLAMSVL--------LIWRHRSNISKLLAGEESRIGQ</Hsp_hseq>
      <Hsp_midline>+ I+ + V  YL+GSV FA V    +   D R  GSKNPGATN +R    K   L  + DA KG+LA          WL +   +     V     L+  A  +GH++P++F+F+GGK +AT  G LLA+     +   + WL+V    +Y SLA+LV        +  P  D +L+  + NP+        W ++   VL        + W HR NI +LL   E+++ Q</Hsp_midline>
    </Hsp>
  </Hit_hsps>
</Hit>
<Hit>
  <Hit_num>7</Hit_num>
  <Hit_id>DEG10020148</Hit_id>
  <Hit_def>No definition line</Hit_def>
  <Hit_accession>DEG10020148</Hit_accession>
  <Hit_len>202</Hit_len>
  <Hit_hsps>
    <Hsp>
      <Hsp_num>1</Hsp_num>
      <Hsp_bit-score>94.3597</Hsp_bit-score>
      <Hsp_score>233</Hsp_score>
      <Hsp_evalue>5.18148e-24</Hsp_evalue>
      <Hsp_query-from>9</Hsp_query-from>
      <Hsp_query-to>235</Hsp_query-to>
      <Hsp_hit-from>1</Hsp_hit-from>
      <Hsp_hit-to>199</Hsp_hit-to>
      <Hsp_query-frame>0</Hsp_query-frame>
      <Hsp_hit-frame>0</Hsp_hit-frame>
      <Hsp_identity>73</Hsp_identity>
      <Hsp_positive>117</Hsp_positive>
      <Hsp_gaps>30</Hsp_gaps>
      <Hsp_align-len>228</Hsp_align-len>
      <Hsp_qseq>LLIVFSLVIGYLMGSVMFADVFGKIL-NKDVRKLGSKNPGATNSIRVFGLKIGFLVGLCDALKGFLAFVFSFLIFSFWLQQYLNVNQYQKVYYLTYLSCFAATIGHIFPLYFKFKGGKAIATTGGSLLAISLWWFVICLVLWLLVTLITKYVSLASLVTFFILAIIILVPWLDYLYFFKPNPINAISYQNDWYIILFFVLWYWPLTIAVFWLHRKNIHRLLNKTENKV</Hsp_qseq>
      <Hsp_hseq>MMIIVMLLLSYLIGAFPSGFVIGKLFFKKDIRQFGSGNTGATNSFRVLGRPAGFLVTFLDIFKGFIT-----VFFPLWLPVHAD-GPISTFFTNGLIVGLFAILGHVYPVYLKFQGGKAVATSAGVVLGVNPILLLILAIIFFIVLKIFKYVSLASIV-----AAICCV-------------IGSLIIQDYILLVVSFL-----VSIILIIRHRSNIARIFRGEEPKI</Hsp_hseq>
      <Hsp_midline>++I+  L++ YL+G+     V GK+   KD+R+ GS N GATNS RV G   GFLV   D  KGF+      + F  WL  + +       +    +    A +GH++P+Y KF+GGKA+AT+ G +L ++    +I  +++ +V  I KYVSLAS+V     A I  V             I ++  Q+   +++ F+     ++I +   HR NI R+    E K+</Hsp_midline>
    </Hsp>
  </Hit_hsps>
</Hit>
<Hit>
  <Hit_num>8</Hit_num>
  <Hit_id>DEG10050110</Hit_id>
  <Hit_def>No definition line</Hit_def>
  <Hit_accession>DEG10050110</Hit_accession>
  <Hit_len>199</Hit_len>
  <Hit_hsps>
    <Hsp>
      <Hsp_num>1</Hsp_num>
      <Hsp_bit-score>88.1965</Hsp_bit-score>
      <Hsp_score>217</Hsp_score>
      <Hsp_evalue>9.39185e-22</Hsp_evalue>
      <Hsp_query-from>7</Hsp_query-from>
      <Hsp_query-to>235</Hsp_query-to>
      <Hsp_hit-from>1</Hsp_hit-from>
      <Hsp_hit-to>192</Hsp_hit-to>
      <Hsp_query-frame>0</Hsp_query-frame>
      <Hsp_hit-frame>0</Hsp_hit-frame>
      <Hsp_identity>70</Hsp_identity>
      <Hsp_positive>113</Hsp_positive>
      <Hsp_gaps>43</Hsp_gaps>
      <Hsp_align-len>232</Hsp_align-len>
      <Hsp_qseq>IALLIVFSLVIGYLMGSVMFADVFGKILN-KDVRKLGSKNPGATNSIRVFGLKIGFLVGLCDALKGFLAFVFSFLIFSFWLQQYLNVNQYQKVYYLTYLSCFAATIGHIFPLYFKFKGGKAIATTGGSLLAISLWWFVICLVL--WLLVTLITKYVSLASLVTFFILAIIILVPWLDYLYFFKPNPINAISYQNDWYIILFFVLWYWPLTIAVFWLHRKNIHRLLNKTENKV</Hsp_qseq>
      <Hsp_hseq>MSLFALFYMLFAYLLGSISSAILICRIAGLPDPRQNGSHNPGATNVLRIGNRKSALAVLIFDMLKGMI---------PVWAGYYLGLTQFE-----LGMVALGACLGHIFPIFFQFKGGKGVATAFGAIAPIS--WAVAGSMFGTWIFVFLVSGYSSLSAVIS------ALLVPF--YVWWFKPE----------------FTFPVALVCCLLIYRHHDNIQRLWRGQEDKV</Hsp_hseq>
      <Hsp_midline>++L  +F ++  YL+GS+  A +  +I    D R+ GS NPGATN +R+   K    V + D LKG +           W   YL + Q++       +    A +GHIFP++F+FKGGK +AT  G++  IS  W V   +   W+ V L++ Y SL+++++       +LVP+  Y+++FKP                 F      +   + + H  NI RL    E+KV</Hsp_midline>
    </Hsp>
  </Hit_hsps>
</Hit>
<Hit>
  <Hit_num>9</Hit_num>
  <Hit_id>DEG10410380</Hit_id>
  <Hit_def>No definition line</Hit_def>
  <Hit_accession>DEG10410380</Hit_accession>
  <Hit_len>203</Hit_len>
  <Hit_hsps>
    <Hsp>
      <Hsp_num>1</Hsp_num>
      <Hsp_bit-score>87.4261</Hsp_bit-score>
      <Hsp_score>215</Hsp_score>
      <Hsp_evalue>2.15043e-21</Hsp_evalue>
      <Hsp_query-from>12</Hsp_query-from>
      <Hsp_query-to>237</Hsp_query-to>
      <Hsp_hit-from>7</Hsp_hit-from>
      <Hsp_hit-to>201</Hsp_hit-to>
      <Hsp_query-frame>0</Hsp_query-frame>
      <Hsp_hit-frame>0</Hsp_hit-frame>
      <Hsp_identity>77</Hsp_identity>
      <Hsp_positive>115</Hsp_positive>
      <Hsp_gaps>37</Hsp_gaps>
      <Hsp_align-len>229</Hsp_align-len>
      <Hsp_qseq>VFSLVIGYLMGSVMFADVFGKILN-KDVRKLGSKNPGATNSIRVFGLKIGFLVGLCDALKGFLAFVFSFLIFSFWLQQYLNVNQYQKVYYLTYLSCFAATIGHIFPLYFKFKGGKAIATTGGSLLAISLWW--FVICLVLWLLVTLITKYVSLASLVTFFILAIIILVPWLDYLYFFKPNPINAISYQNDWYIILFFVLWYWPLTIAVFWLHRKNIHRLLNKTENKVTQ</Hsp_qseq>
      <Hsp_hseq>IAALVIGYLFGSIPFGLILTKIAGTQDLRSIGSGNIGATNVLRTGRKGLAAATLLLDALKGTAAVI---------VAAYLASGTDAIAANAAMLAALGAFLGHLFPVWLKFKGGKGVAVYIGVL--IGLFWPAAVVFCIMWLATAFTSRYSSLSALVASFVTPI--------FLWWFGHDSLAS----------LFAV-----LTLLLFWMHRENIKRLQAGTESKIGQ</Hsp_hseq>
      <Hsp_midline>+ +LVIGYL GS+ F  +  KI   +D+R +GS N GATN +R     +     L DALKG  A +         +  YL             L+   A +GH+FP++ KFKGGK +A   G L  I L+W   V+  ++WL     ++Y SL++LV  F+  I        +L++F  + + +          LF V     LT+ +FW+HR+NI RL   TE+K+ Q</Hsp_midline>
    </Hsp>
  </Hit_hsps>
</Hit>
<Hit>
  <Hit_num>10</Hit_num>
  <Hit_id>DEG10120248</Hit_id>
  <Hit_def>No definition line</Hit_def>
  <Hit_accession>DEG10120248</Hit_accession>
  <Hit_len>204</Hit_len>
  <Hit_hsps>
    <Hsp>
      <Hsp_num>1</Hsp_num>
      <Hsp_bit-score>83.1889</Hsp_bit-score>
      <Hsp_score>204</Hsp_score>
      <Hsp_evalue>8.1426e-20</Hsp_evalue>
      <Hsp_query-from>15</Hsp_query-from>
      <Hsp_query-to>235</Hsp_query-to>
      <Hsp_hit-from>9</Hsp_hit-from>
      <Hsp_hit-to>193</Hsp_hit-to>
      <Hsp_query-frame>0</Hsp_query-frame>
      <Hsp_hit-frame>0</Hsp_hit-frame>
      <Hsp_identity>64</Hsp_identity>
      <Hsp_positive>107</Hsp_positive>
      <Hsp_gaps>38</Hsp_gaps>
      <Hsp_align-len>222</Hsp_align-len>
      <Hsp_qseq>LVIGYLMGSVMFADVFGKILN-KDVRKLGSKNPGATNSIRVFGLKIGFLVGLCDALKGFLAFVFSFLIFSFWLQQYLNVNQYQKVYYLTYLSCFAATIGHIFPLYFKFKGGKAIATTGGSLLAISLWWFVICLVLWLLVTLITKYVSLASLVTFFILAIIILVPWLDYLYFFKPNPINAISYQNDWYIILFFVLWYWPLTIAVFWLHRKNIHRLLNKTENKV</Hsp_qseq>
      <Hsp_hseq>LIFAYLLGSINSAIIVCYIFRLPSPRSVGSGNPGTTNVLRIGGKVPAAITLIFDILKGLVPVV---------IAKVLTGNEF-----ITACTALYAILGHIFPIFFGFKGGKGVATLIGTLFGFSWILGLIFVITWLCVAIITRYSSLSALVATVIASFSVI-------------------FTSDLQVAAPFLI----IAIIILVKHKGNIQRLISGQESKI</Hsp_hseq>
      <Hsp_midline>L+  YL+GS+  A +   I      R +GS NPG TN +R+ G     +  + D LKG +  V         + + L  N++     +T  +   A +GHIFP++F FKGGK +AT  G+L   S    +I ++ WL V +IT+Y SL++LV   I +  ++                   + +D  +   F++    + I +   H+ NI RL++  E+K+</Hsp_midline>
    </Hsp>
  </Hit_hsps>
</Hit>
<Hit>
  <Hit_num>11</Hit_num>
  <Hit_id>DEG10210124</Hit_id>
  <Hit_def>No definition line</Hit_def>
  <Hit_accession>DEG10210124</Hit_accession>
  <Hit_len>216</Hit_len>
  <Hit_hsps>
    <Hsp>
      <Hsp_num>1</Hsp_num>
      <Hsp_bit-score>78.5666</Hsp_bit-score>
      <Hsp_score>192</Hsp_score>
      <Hsp_evalue>4.94127e-18</Hsp_evalue>
      <Hsp_query-from>12</Hsp_query-from>
      <Hsp_query-to>233</Hsp_query-to>
      <Hsp_hit-from>5</Hsp_hit-from>
      <Hsp_hit-to>199</Hsp_hit-to>
      <Hsp_query-frame>0</Hsp_query-frame>
      <Hsp_hit-frame>0</Hsp_hit-frame>
      <Hsp_identity>67</Hsp_identity>
      <Hsp_positive>110</Hsp_positive>
      <Hsp_gaps>33</Hsp_gaps>
      <Hsp_align-len>225</Hsp_align-len>
      <Hsp_qseq>VFSLVIGYLMGSVMFADVFGKIL-NKDVRKLGSKNPGATNSIRVFGLKIGFLVGLCDALKGFLAFVFSFLIFSFWLQQYLNVNQYQKVYYLTYLSCFAATIGHIFPLYFKFKGGKAIATTGGSLLAISLWWFVICLVLWLLVTLITKYVSLASLVTFFILAII--ILVPWLDYLYFFKPNPINAISYQNDWYIILFFVLWYWPLTIAVFWLHRKNIHRLLNKTEN</Hsp_qseq>
      <Hsp_hseq>IIGLILAYLLGSIPTGLWIGQIFFKKNLREYGSGNTGTTNTFRILGKTAGTATFAIDFLKGTAATLLPF---------FLHIEGVSPLVF-----GLLAVIGHTFPIFAGFKGGKAVATSAGVVLGFSPAFFVYLIVIFASILYLGSMISLASVLS-AVIAILSALLFPLVGFIL---------PSYD------LFFTLIIIALALIIILRHKDNIQRIKQKKEN</Hsp_hseq>
      <Hsp_midline>+  L++ YL+GS+      G+I   K++R+ GS N G TN+ R+ G   G      D LKG  A +  F         +L++     + +        A IGH FP++  FKGGKA+AT+ G +L  S  +FV  +V++  +  +   +SLAS+++  ++AI+  +L P + ++           SY       LFF L    L + +   H+ NI R+  K EN</Hsp_midline>
    </Hsp>
  </Hit_hsps>
</Hit>
<Hit>
  <Hit_num>12</Hit_num>
  <Hit_id>DEG10420190</Hit_id>
  <Hit_def>No definition line</Hit_def>
  <Hit_accession>DEG10420190</Hit_accession>
  <Hit_len>212</Hit_len>
  <Hit_hsps>
    <Hsp>
      <Hsp_num>1</Hsp_num>
      <Hsp_bit-score>77.7962</Hsp_bit-score>
      <Hsp_score>190</Hsp_score>
      <Hsp_evalue>1.13454e-17</Hsp_evalue>
      <Hsp_query-from>19</Hsp_query-from>
      <Hsp_query-to>235</Hsp_query-to>
      <Hsp_hit-from>11</Hsp_hit-from>
      <Hsp_hit-to>200</Hsp_hit-to>
      <Hsp_query-frame>0</Hsp_query-frame>
      <Hsp_hit-frame>0</Hsp_hit-frame>
      <Hsp_identity>63</Hsp_identity>
      <Hsp_positive>104</Hsp_positive>
      <Hsp_gaps>31</Hsp_gaps>
      <Hsp_align-len>219</Hsp_align-len>
      <Hsp_qseq>YLMGSVMFADVFGKILNK-DVRKLGSKNPGATNSIRVFGLKIGFLVGLCDALKGFLAFVFSFLIFSFWLQQYLNVNQYQKVYYLTYLSCFAATIGHIFPLYFKFKGGKAIATTGGSLLAISLWWFVICLVLWLLVTLITKYVSLASLVTFFILAIIILV-PWLDYLYFFKPNPINAISYQNDWYIILFFVLWYWPLTIAVFWLHRKNIHRLLNKTENKV</Hsp_qseq>
      <Hsp_hseq>YLLGSIQTGLWIGKYFYQVNLRQHGSGNTGTTNTFRILGVKAGIVTLTIDILKGTLATLIPII---------LGITTISPFFI-----GFFAIIGHTFPIFAQFKGGKAVATSAGVLLGFAPSFFLYLLVIFLLTLYLFSMISLSSITVAVVGILSVLIFPLVGF-----------ILTDYDWIFTTVVIL----MALTIIIRHQDNIKRIRKRQENLV</Hsp_hseq>
      <Hsp_midline>YL+GS+      GK   + ++R+ GS N G TN+ R+ G+K G +    D LKG LA +   +         L +      +       F A IGH FP++ +FKGGKA+AT+ G LL  +  +F+  LV++LL   +   +SL+S+    +  + +L+ P + +           I    DW      +L    + + +   H+ NI R+  + EN V</Hsp_midline>
    </Hsp>
  </Hit_hsps>
</Hit>
<Hit>
  <Hit_num>13</Hit_num>
  <Hit_id>DEG10380115</Hit_id>
  <Hit_def>No definition line</Hit_def>
  <Hit_accession>DEG10380115</Hit_accession>
  <Hit_len>213</Hit_len>
  <Hit_hsps>
    <Hsp>
      <Hsp_num>1</Hsp_num>
      <Hsp_bit-score>74.7146</Hsp_bit-score>
      <Hsp_score>182</Hsp_score>
      <Hsp_evalue>1.47966e-16</Hsp_evalue>
      <Hsp_query-from>15</Hsp_query-from>
      <Hsp_query-to>233</Hsp_query-to>
      <Hsp_hit-from>7</Hsp_hit-from>
      <Hsp_hit-to>198</Hsp_hit-to>
      <Hsp_query-frame>0</Hsp_query-frame>
      <Hsp_hit-frame>0</Hsp_hit-frame>
      <Hsp_identity>61</Hsp_identity>
      <Hsp_positive>106</Hsp_positive>
      <Hsp_gaps>37</Hsp_gaps>
      <Hsp_align-len>224</Hsp_align-len>
      <Hsp_qseq>LVIGYLMGSVMFADVFGKIL-NKDVRKLGSKNPGATNSIRVFGLKIGFLVGLCDALKGFLAFVFSFLIFSFWLQQYLNVNQYQKVYYLTYLSCFA----ATIGHIFPLYFKFKGGKAIATTGGSLLAISLWWFVICLVLWLLVTLITKYVSLASLVTFFILAIIILVPWLDYLYFFKPNPINAISYQNDWYIILFFVLWYWPLTIAVFWLHRKNIHRLLNKTEN</Hsp_qseq>
      <Hsp_hseq>ITIAYLLGSIPTGLWIGQYFYHINLREHGSGNTGTTNTFRILGVKAGTATLAIDMFKGTLSILLPI------------------IFGMTSISSIAIGFFAVLGHTFPIFANFKGGKAVATSAGVLLGFAPLYLFFLASIFVLVLYLFSMISLASVVSAIVGVLSVLT--FPAIHFLLPN--------YDYFLTFIVILLAFIIIIR----HKDNISRIKHHTEN</Hsp_hseq>
      <Hsp_midline>+ I YL+GS+      G+   + ++R+ GS N G TN+ R+ G+K G      D  KG L+ +                     ++ +T +S  A    A +GH FP++  FKGGKA+AT+ G LL  +  +      +++LV  +   +SLAS+V+  +  + +L      ++F  PN         D+++    +L  + + I     H+ NI R+ + TEN</Hsp_midline>
    </Hsp>
  </Hit_hsps>
</Hit>
<Hit>
  <Hit_num>14</Hit_num>
  <Hit_id>DEG10370109</Hit_id>
  <Hit_def>No definition line</Hit_def>
  <Hit_accession>DEG10370109</Hit_accession>
  <Hit_len>213</Hit_len>
  <Hit_hsps>
    <Hsp>
      <Hsp_num>1</Hsp_num>
      <Hsp_bit-score>74.7146</Hsp_bit-score>
      <Hsp_score>182</Hsp_score>
      <Hsp_evalue>1.47966e-16</Hsp_evalue>
      <Hsp_query-from>15</Hsp_query-from>
      <Hsp_query-to>233</Hsp_query-to>
      <Hsp_hit-from>7</Hsp_hit-from>
      <Hsp_hit-to>198</Hsp_hit-to>
      <Hsp_query-frame>0</Hsp_query-frame>
      <Hsp_hit-frame>0</Hsp_hit-frame>
      <Hsp_identity>61</Hsp_identity>
      <Hsp_positive>106</Hsp_positive>
      <Hsp_gaps>37</Hsp_gaps>
      <Hsp_align-len>224</Hsp_align-len>
      <Hsp_qseq>LVIGYLMGSVMFADVFGKIL-NKDVRKLGSKNPGATNSIRVFGLKIGFLVGLCDALKGFLAFVFSFLIFSFWLQQYLNVNQYQKVYYLTYLSCFA----ATIGHIFPLYFKFKGGKAIATTGGSLLAISLWWFVICLVLWLLVTLITKYVSLASLVTFFILAIIILVPWLDYLYFFKPNPINAISYQNDWYIILFFVLWYWPLTIAVFWLHRKNIHRLLNKTEN</Hsp_qseq>
      <Hsp_hseq>ITIAYLLGSIPTGLWIGQYFYHINLREHGSGNTGTTNTFRILGVKAGTATLAIDMFKGTLSILLPI------------------IFGMTSISSIAIGFFAVLGHTFPIFANFKGGKAVATSAGVLLGFAPLYLFFLASIFVLVLYLFSMISLASVVSAIVGVLSVLT--FPAIHFLLPN--------YDYFLTFIVILLAFIIIIR----HKDNISRIKHHTEN</Hsp_hseq>
      <Hsp_midline>+ I YL+GS+      G+   + ++R+ GS N G TN+ R+ G+K G      D  KG L+ +                     ++ +T +S  A    A +GH FP++  FKGGKA+AT+ G LL  +  +      +++LV  +   +SLAS+V+  +  + +L      ++F  PN         D+++    +L  + + I     H+ NI R+ + TEN</Hsp_midline>
    </Hsp>
  </Hit_hsps>
</Hit>
<Hit>
  <Hit_num>15</Hit_num>
  <Hit_id>DEG10200332</Hit_id>
  <Hit_def>No definition line</Hit_def>
  <Hit_accession>DEG10200332</Hit_accession>
  <Hit_len>218</Hit_len>
  <Hit_hsps>
    <Hsp>
      <Hsp_num>1</Hsp_num>
      <Hsp_bit-score>70.0922</Hsp_bit-score>
      <Hsp_score>170</Hsp_score>
      <Hsp_evalue>8.43458e-15</Hsp_evalue>
      <Hsp_query-from>1</Hsp_query-from>
      <Hsp_query-to>237</Hsp_query-to>
      <Hsp_hit-from>1</Hsp_hit-from>
      <Hsp_hit-to>204</Hsp_hit-to>
      <Hsp_query-frame>0</Hsp_query-frame>
      <Hsp_hit-frame>0</Hsp_hit-frame>
      <Hsp_identity>74</Hsp_identity>
      <Hsp_positive>115</Hsp_positive>
      <Hsp_gaps>37</Hsp_gaps>
      <Hsp_align-len>239</Hsp_align-len>
      <Hsp_qseq>MNAASAIA-LLIVFSLVIGYLMGSVMFADVFGKILNK-DVRKLGSKNPGATNSIRVFGLKIGFLVGLCDALKGFLAFVFSFLIFSFWLQQYLNVNQYQKVYYLTYLSCFAATIGHIFPLYFKFKGGKAIATTGGSLLAISLWWFVICLVLWLLVTLITKYVSLASLVTFFILAIIILVPWLDYLYFFKPNPINAISYQNDWYIILFFVLWYWPLTIAVFWLHRKNIHRLLNKTENKVTQ</Hsp_qseq>
      <Hsp_hseq>MQDLAAIAYLTLGIAIVGGYLLGSIPFGLIATRLGGAGDIRQIGSGNIGATNVLRSGRKDLAAITLLGDAGKGVVAVL---------LARYLT-NGNPAIIALAGGSAF---LGHLFPVWLKFKGGKGVATFYGVLLSAAWPVGVAAGATWLAMAFLFRISSLAALTA-----AVLAAPF--ALAFDQPYPFMG--------LCLF-------MAVLIFIRHRENIARLLKGEEPKIGK</Hsp_hseq>
      <Hsp_midline>M   +AIA L +  ++V GYL+GS+ F  +  ++    D+R++GS N GATN +R     +  +  L DA KG +A +         L +YL  N    +  L   S F   +GH+FP++ KFKGGK +AT  G LL+ +    V     WL +  + +  SLA+L        ++  P+   L F +P P           + LF       + + +F  HR+NI RLL   E K+ +</Hsp_midline>
    </Hsp>
  </Hit_hsps>
</Hit>
<Hit>
  <Hit_num>16</Hit_num>
  <Hit_id>DEG10400520</Hit_id>
  <Hit_def>No definition line</Hit_def>
  <Hit_accession>DEG10400520</Hit_accession>
  <Hit_len>210</Hit_len>
  <Hit_hsps>
    <Hsp>
      <Hsp_num>1</Hsp_num>
      <Hsp_bit-score>69.707</Hsp_bit-score>
      <Hsp_score>169</Hsp_score>
      <Hsp_evalue>1.04803e-14</Hsp_evalue>
      <Hsp_query-from>19</Hsp_query-from>
      <Hsp_query-to>237</Hsp_query-to>
      <Hsp_hit-from>13</Hsp_hit-from>
      <Hsp_hit-to>204</Hsp_hit-to>
      <Hsp_query-frame>0</Hsp_query-frame>
      <Hsp_hit-frame>0</Hsp_hit-frame>
      <Hsp_identity>63</Hsp_identity>
      <Hsp_positive>102</Hsp_positive>
      <Hsp_gaps>29</Hsp_gaps>
      <Hsp_align-len>220</Hsp_align-len>
      <Hsp_qseq>YLMGSVMFADVFGKILNK-DVRKLGSKNPGATNSIRVFGLKIGFLVGLCDALKGFLAFVFSFLIFSFWLQQYLNVNQYQKVYYLTYLSCFAATIGHIFPLYFKFKGGKAIATTGGSLLAISLWWFVICLVLWLLVTLITKYVSLASLVTFFILAIIILVPWLDYLYFFKPNPINAISYQNDWYIILFFVLWYWPLTIAVFWLHRKNIHRLLNKTENKVTQ</Hsp_qseq>
      <Hsp_hseq>YLLGSFPAGYLAGRWLKGIDIRKEGSGSTGATNVLRVLGKGPALVVFITDILKGVLAVVAARAIAST------NGLDPSAIAWLAAFAAIIAVVGHSLPVWLSFRGGKSVATSLGVLLALSPVVGLSGFGAFLLLLALFRIVSLGSIAGAITVIVLMLI-------LPEPLPNKILGIASGIYVI---------------YRHRSNLDRLRRGEEPRIGQ</Hsp_hseq>
      <Hsp_midline>YL+GS     + G+ L   D+RK GS + GATN +RV G     +V + D LKG LA V +  I S       N      + +L   +   A +GH  P++  F+GGK++AT+ G LLA+S    +     +LL+  + + VSL S+     + +++L+         +P P   +   +  Y+I               + HR N+ RL    E ++ Q</Hsp_midline>
    </Hsp>
  </Hit_hsps>
</Hit>
<Hit>
  <Hit_num>17</Hit_num>
  <Hit_id>DEG10070148</Hit_id>
  <Hit_def>No definition line</Hit_def>
  <Hit_accession>DEG10070148</Hit_accession>
  <Hit_len>213</Hit_len>
  <Hit_hsps>
    <Hsp>
      <Hsp_num>1</Hsp_num>
      <Hsp_bit-score>68.9366</Hsp_bit-score>
      <Hsp_score>167</Hsp_score>
      <Hsp_evalue>2.11962e-14</Hsp_evalue>
      <Hsp_query-from>15</Hsp_query-from>
      <Hsp_query-to>235</Hsp_query-to>
      <Hsp_hit-from>7</Hsp_hit-from>
      <Hsp_hit-to>200</Hsp_hit-to>
      <Hsp_query-frame>0</Hsp_query-frame>
      <Hsp_hit-frame>0</Hsp_hit-frame>
      <Hsp_identity>65</Hsp_identity>
      <Hsp_positive>106</Hsp_positive>
      <Hsp_gaps>33</Hsp_gaps>
      <Hsp_align-len>224</Hsp_align-len>
      <Hsp_qseq>LVIGYLMGSVMFADVFGKILNK-DVRKLGSKNPGATNSIRVFGLKIGFLVGLCDALKGFLAFVFSFLIFSFWLQQYLNVNQYQKVYYLTYLSCFAATIGHIFPLYFKFKGGKAIATTGGSLLAISLWWFVICLVLWLLVTLITKYVSLASLVTFFILAII--ILVPWLDYLYFFKPNPINAISYQNDWYIILFFVLWYWPLTIAVFWLHRKNIHRLLNKTENKV</Hsp_qseq>
      <Hsp_hseq>LILAYLLGSIPSGLWIGQVFFQINLREHGSGNTGTTNTFRILGKKAGMATFVIDFFKGTLATLLP-IIF-----------HLQGVSPLIF--GLLAVIGHTFPIFAGFKGGKAVATSAGVIFGFAPIFCLYLAIIFFGALYLGSMISLSS-VTASIAAVIGVLLFPLFGFI----------LSNYDSLFIAIILALASL-----IIIRHKDNIARIKNKTENLV</Hsp_hseq>
      <Hsp_midline>L++ YL+GS+      G++  + ++R+ GS N G TN+ R+ G K G    + D  KG LA +   +IF             Q V  L +     A IGH FP++  FKGGKA+AT+ G +   +  + +   +++     +   +SL+S VT  I A+I  +L P   ++          +S  +  +I +   L        +   H+ NI R+ NKTEN V</Hsp_midline>
    </Hsp>
  </Hit_hsps>
</Hit>
<Hit>
  <Hit_num>18</Hit_num>
  <Hit_id>DEG10490029</Hit_id>
  <Hit_def>No definition line</Hit_def>
  <Hit_accession>DEG10490029</Hit_accession>
  <Hit_len>202</Hit_len>
  <Hit_hsps>
    <Hsp>
      <Hsp_num>1</Hsp_num>
      <Hsp_bit-score>52.373</Hsp_bit-score>
      <Hsp_score>124</Hsp_score>
      <Hsp_evalue>1.2685e-08</Hsp_evalue>
      <Hsp_query-from>10</Hsp_query-from>
      <Hsp_query-to>157</Hsp_query-to>
      <Hsp_hit-from>4</Hsp_hit-from>
      <Hsp_hit-to>143</Hsp_hit-to>
      <Hsp_query-frame>0</Hsp_query-frame>
      <Hsp_hit-frame>0</Hsp_hit-frame>
      <Hsp_identity>44</Hsp_identity>
      <Hsp_positive>71</Hsp_positive>
      <Hsp_gaps>10</Hsp_gaps>
      <Hsp_align-len>149</Hsp_align-len>
      <Hsp_qseq>LIVFSLVIGYLMGSVMFADVFGKILNK-DVRKLGSKNPGATNSIRVFGLKIGFLVGLCDALKGFLAFVFSFLIFSFWLQQYLNVNQYQKVYYLTYLSCFAATIGHIFPLYFKFKGGKAIATTGGSLLAISLWWFVICLVLWLLVTLITK</Hsp_qseq>
      <Hsp_hseq>LIIYAFI--YLLGSIPFGLILAKFFAKTDIKKEGSKSIGATNVLRVVKEK-------NPKLAKKLAIATIILDFAKAAIPLLTLKFLHYDQALLWSVAVLAILGHCFSIYLLFEGGKGIATGAGAMIVLLPLEVLTAFIVWVVIGKIFK</Hsp_hseq>
      <Hsp_midline>LI+++ +  YL+GS+ F  +  K   K D++K GSK+ GATN +RV   K          L   LA     L F+      L +        L +     A +GH F +Y  F+GGK IAT  G+++ +     +   ++W+++  I K</Hsp_midline>
    </Hsp>
  </Hit_hsps>
</Hit>
<Hit>
  <Hit_num>19</Hit_num>
  <Hit_id>DEG10460197</Hit_id>
  <Hit_def>No definition line</Hit_def>
  <Hit_accession>DEG10460197</Hit_accession>
  <Hit_len>213</Hit_len>
  <Hit_hsps>
    <Hsp>
      <Hsp_num>1</Hsp_num>
      <Hsp_bit-score>48.521</Hsp_bit-score>
      <Hsp_score>114</Hsp_score>
      <Hsp_evalue>2.98855e-07</Hsp_evalue>
      <Hsp_query-from>16</Hsp_query-from>
      <Hsp_query-to>160</Hsp_query-to>
      <Hsp_hit-from>17</Hsp_hit-from>
      <Hsp_hit-to>148</Hsp_hit-to>
      <Hsp_query-frame>0</Hsp_query-frame>
      <Hsp_hit-frame>0</Hsp_hit-frame>
      <Hsp_identity>44</Hsp_identity>
      <Hsp_positive>69</Hsp_positive>
      <Hsp_gaps>15</Hsp_gaps>
      <Hsp_align-len>146</Hsp_align-len>
      <Hsp_qseq>VIGYLMGSVMFADVFGKILN-KDVRKLGSKNPGATNSIRVFGLKIGFLVGLCDALKGFLAFVFSFLIFSFWLQQYLNVNQYQKVYYLTYLSCFAATIGHIFPLYFKFKGGKAIATTGGSLLAISLWWFVICLVLWLLVTLITKYVS</Hsp_qseq>
      <Hsp_hseq>VGGYLLGSIPFGVLITRAAGTGDVRNIGSGNIGATNVLRTGRKDLALATLLLDAGKGAVALLLA--------RHFLNSEAAGAIAGGAAF------LGHLFPVWLGFKGGKGVATFFGLMIAACWPLGLMAGATWLIVAFLLRYSS</Hsp_hseq>
      <Hsp_midline>V GYL+GS+ F  +  +     DVR +GS N GATN +R     +     L DA KG +A + +        + +LN      +            +GH+FP++  FKGGK +AT  G ++A      ++    WL+V  + +Y S</Hsp_midline>
    </Hsp>
  </Hit_hsps>
</Hit>
</Iteration_hits>
  <Iteration_stat>
    <Statistics>
      <Statistics_db-num>18775</Statistics_db-num>
      <Statistics_db-len>6407761</Statistics_db-len>
      <Statistics_hsp-len>92</Statistics_hsp-len>
      <Statistics_eff-space>688027767</Statistics_eff-space>
      <Statistics_kappa>0.041</Statistics_kappa>
      <Statistics_lambda>0.267</Statistics_lambda>
      <Statistics_entropy>0.14</Statistics_entropy>
    </Statistics>
  </Iteration_stat>
</Iteration>
<Iteration>
  <Iteration_iter-num>16</Iteration_iter-num>
  <Iteration_query-ID>Query_16</Iteration_query-ID>
  <Iteration_query-def>WP_010874773.1</Iteration_query-def>
  <Iteration_query-len>542</Iteration_query-len>
<Iteration_hits>
<Hit>
  <Hit_num>1</Hit_num>
  <Hit_id>DEG10470310</Hit_id>
  <Hit_def>No definition line</Hit_def>
  <Hit_accession>DEG10470310</Hit_accession>
  <Hit_len>264</Hit_len>
  <Hit_hsps>
    <Hsp>
      <Hsp_num>1</Hsp_num>
      <Hsp_bit-score>48.521</Hsp_bit-score>
      <Hsp_score>114</Hsp_score>
      <Hsp_evalue>1.69683e-06</Hsp_evalue>
      <Hsp_query-from>45</Hsp_query-from>
      <Hsp_query-to>221</Hsp_query-to>
      <Hsp_hit-from>46</Hsp_hit-from>
      <Hsp_hit-to>224</Hsp_hit-to>
      <Hsp_query-frame>0</Hsp_query-frame>
      <Hsp_hit-frame>0</Hsp_hit-frame>
      <Hsp_identity>44</Hsp_identity>
      <Hsp_positive>76</Hsp_positive>
      <Hsp_gaps>2</Hsp_gaps>
      <Hsp_align-len>179</Hsp_align-len>
      <Hsp_qseq>VSGFRNFSRNFIRLFTPDTARDYFLGSYLLQTIFYVVSGSILGFVIALWFSYLTAFKI-QPLYIALPTRLFTIFLRSFPVLVFAFLFNNLFN-KQLTATLTITWFSWLWSTKYITAFFENSALKQFFNQSSRYIHKFKAFWNTVVISQAERLWLFLLYSLEANFRWTTVLSIAGITGIG</Hsp_qseq>
      <Hsp_hseq>VVGFPNIMDLLKEMVPPDWSYFQVITTAMLDTIRMAIIGTTLGAILAIPLALFAASNVFTSTFLYSPARLILNFIRTIPDLLLAAIFVAIFGIGPLPGILALTFFSIGLVAKLLYESIESIDPGPLEAMTAVGANKVQWIVYGVIPQVKAHFVSYVLYTFEVNVRAAAVLGLVGAGGIG</Hsp_hseq>
      <Hsp_midline>V GF N       +  PD +    + + +L TI   + G+ LG ++A+  +   A  +    ++  P RL   F+R+ P L+ A +F  +F    L   L +T+FS     K +    E+         ++   +K +     V+         ++LY+ E N R   VL + G  GIG</Hsp_midline>
    </Hsp>
  </Hit_hsps>
</Hit>
</Iteration_hits>
  <Iteration_stat>
    <Statistics>
      <Statistics_db-num>18775</Statistics_db-num>
      <Statistics_db-len>6407761</Statistics_db-len>
      <Statistics_hsp-len>99</Statistics_hsp-len>
      <Statistics_eff-space>2015222948</Statistics_eff-space>
      <Statistics_kappa>0.041</Statistics_kappa>
      <Statistics_lambda>0.267</Statistics_lambda>
      <Statistics_entropy>0.14</Statistics_entropy>
    </Statistics>
  </Iteration_stat>
</Iteration>
<Iteration>
  <Iteration_iter-num>17</Iteration_iter-num>
  <Iteration_query-ID>Query_17</Iteration_query-ID>
  <Iteration_query-def>WP_010874777.1</Iteration_query-def>
  <Iteration_query-len>475</Iteration_query-len>
<Iteration_hits>
</Iteration_hits>
  <Iteration_stat>
    <Statistics>
      <Statistics_db-num>18775</Statistics_db-num>
      <Statistics_db-len>6407761</Statistics_db-len>
      <Statistics_hsp-len>98</Statistics_hsp-len>
      <Statistics_eff-space>1722064747</Statistics_eff-space>
      <Statistics_kappa>0.041</Statistics_kappa>
      <Statistics_lambda>0.267</Statistics_lambda>
      <Statistics_entropy>0.14</Statistics_entropy>
    </Statistics>
  </Iteration_stat>
  <Iteration_message>No hits found</Iteration_message>
</Iteration>
<Iteration>
  <Iteration_iter-num>18</Iteration_iter-num>
  <Iteration_query-ID>Query_18</Iteration_query-ID>
  <Iteration_query-def>WP_010874805.1</Iteration_query-def>
  <Iteration_query-len>448</Iteration_query-len>
<Iteration_hits>
<Hit>
  <Hit_num>1</Hit_num>
  <Hit_id>DEG10060255</Hit_id>
  <Hit_def>No definition line</Hit_def>
  <Hit_accession>DEG10060255</Hit_accession>
  <Hit_len>443</Hit_len>
  <Hit_hsps>
    <Hsp>
      <Hsp_num>1</Hsp_num>
      <Hsp_bit-score>415.616</Hsp_bit-score>
      <Hsp_score>1067</Hsp_score>
      <Hsp_evalue>3.44833e-143</Hsp_evalue>
      <Hsp_query-from>1</Hsp_query-from>
      <Hsp_query-to>448</Hsp_query-to>
      <Hsp_hit-from>1</Hsp_hit-from>
      <Hsp_hit-to>443</Hsp_hit-to>
      <Hsp_query-frame>0</Hsp_query-frame>
      <Hsp_hit-frame>0</Hsp_hit-frame>
      <Hsp_identity>231</Hsp_identity>
      <Hsp_positive>309</Hsp_positive>
      <Hsp_gaps>9</Hsp_gaps>
      <Hsp_align-len>450</Hsp_align-len>
      <Hsp_qseq>MTFSDLLTKLQDNLDIVFNANALKERIQSDPAFAKTIREQLKLLYFLEQKQAKAKTKKKDFQPVFQNLEARFVSLGQTKLANTELNL-KLDLTDATDLANYLPIAVCNLFNRDLNSFSKLSSVQPTAVEKTTNGANKPTVTIDLNQPRIHTTGTVSPELEN-FVNESLEARARQRAFMRVTSERMVGKIFEFQFKSQWIKWAQLAIFISMLLIGAAAIAYLVVVNLLFYRYVNPDSNLTKAVTGQNNTDRPALVDLNGGINLFFPVSASTLITLIFLGFGSTSFLLAFQGKPYSFATRSQTFKAMHFLKHQFGVTDFPRINDNYRYKVRIKWIFWTIFLFVALNALPGGNIITGGILNPSFLLNALRSNELKINSETFKTIFVGFSIFYLASIIPFALISIIAFVLSPKPSSDQTNEVLNRYVQEEMQQPFKTDCDPNNDNDLTPPAVFG</Hsp_qseq>
      <Hsp_hseq>MTFSEILTKVQNNLDIVFNNETLRTRIKTDSDFAKTILAQLKLLYFLEEKQKRVKTKKPD-HFLFGSFHDKFIQLGQNQLSEKELKAAKFDLTDALDLANYLNVAVKNLFNKELNSFTKLAETQVKPVSELQ--ENNKTVKDNPSFQTINNSQQLNSGLENNILQQTLQVRARDRAFGRFTSEKLVGKIFEFQFKSQWIKWAQLAIFISMIAIFFISIAYVVMVNVFFTHFVDKNSPLFNVNNDQNTVQQSNADTTN--LNRFFALSSSNLITMIFLAFGGASFFFAFQGKPYSFATRGQTNRAMRYLRSEFGVKEFPKINDNYRYKVRIKWIFWTIFIFVFLNCIP-GNIVRSGFWNAALIIRLFSENQLISVSPLFASYLIGIAWLFVFSIVPFSIISVIAFSLSPKLNLEQTNEIFNKYFQEELAKPITSD-ESKTTLDIPPPTIFG</Hsp_hseq>
      <Hsp_midline>MTFS++LTK+Q+NLDIVFN   L+ RI++D  FAKTI  QLKLLYFLE+KQ + KTKK D   +F +   +F+ LGQ +L+  EL   K DLTDA DLANYL +AV NLFN++LNSF+KL+  Q   V +     N  TV  + +   I+ +  ++  LEN  + ++L+ RAR RAF R TSE++VGKIFEFQFKSQWIKWAQLAIFISM+ I   +IAY+V+VN+ F  +V+ +S L      QN   +      N  +N FF +S+S LIT+IFL FG  SF  AFQGKPYSFATR QT +AM +L+ +FGV +FP+INDNYRYKVRIKWIFWTIF+FV LN +P GNI+  G  N + ++     N+L   S  F +  +G +  ++ SI+PF++IS+IAF LSPK + +QTNE+ N+Y QEE+ +P  +D +     D+ PP +FG</Hsp_midline>
    </Hsp>
  </Hit_hsps>
</Hit>
</Iteration_hits>
  <Iteration_stat>
    <Statistics>
      <Statistics_db-num>18775</Statistics_db-num>
      <Statistics_db-len>6407761</Statistics_db-len>
      <Statistics_hsp-len>98</Statistics_hsp-len>
      <Statistics_eff-space>1598733850</Statistics_eff-space>
      <Statistics_kappa>0.041</Statistics_kappa>
      <Statistics_lambda>0.267</Statistics_lambda>
      <Statistics_entropy>0.14</Statistics_entropy>
    </Statistics>
  </Iteration_stat>
</Iteration>
<Iteration>
  <Iteration_iter-num>19</Iteration_iter-num>
  <Iteration_query-ID>Query_19</Iteration_query-ID>
  <Iteration_query-def>WP_010874825.1</Iteration_query-def>
  <Iteration_query-len>243</Iteration_query-len>
<Iteration_hits>
<Hit>
  <Hit_num>1</Hit_num>
  <Hit_id>DEG10060263</Hit_id>
  <Hit_def>No definition line</Hit_def>
  <Hit_accession>DEG10060263</Hit_accession>
  <Hit_len>269</Hit_len>
  <Hit_hsps>
    <Hsp>
      <Hsp_num>1</Hsp_num>
      <Hsp_bit-score>233.802</Hsp_bit-score>
      <Hsp_score>595</Hsp_score>
      <Hsp_evalue>2.47739e-77</Hsp_evalue>
      <Hsp_query-from>1</Hsp_query-from>
      <Hsp_query-to>243</Hsp_query-to>
      <Hsp_hit-from>28</Hsp_hit-from>
      <Hsp_hit-to>269</Hsp_hit-to>
      <Hsp_query-frame>0</Hsp_query-frame>
      <Hsp_hit-frame>0</Hsp_hit-frame>
      <Hsp_identity>133</Hsp_identity>
      <Hsp_positive>174</Hsp_positive>
      <Hsp_gaps>1</Hsp_gaps>
      <Hsp_align-len>243</Hsp_align-len>
      <Hsp_qseq>MSKINDKLTEINTVEYEVASKHSQYLFYSRFGLLDTAAYFLFLLSFFVTAVMFLVGIFHTEQFTLNDQNQGISGFYLFWNVKKPADIFNANFVYSISSFGIAILALGLFSLFLMIFLGYRWAISLFIKSQITKWERVIFSTGFYFSVVAYCFWIALMLLFLVLSDQHFFPRTTTQLKSNPNLSLFFRISHKDNVFSSRLNQLGAFATALCITLVVYELPFLGLFAFNWNKQRAKAIFCRKRKQ</Hsp_qseq>
      <Hsp_hseq>INKISDKLSEINVAEYQVVSKHSNYLFYSRFGLLDTFVYFLFFLCFFLNNVLFLAGVFHTKQFTFNEVN-GFNQFYLFWTVEKPTDIIQASITYQISQYGIANLVFGLISLALLVFLSFRWTVSLFFKSQTTKWERIGYTTGFFISIVVYLLWILLMVLFLVLLDQQFFERDTQKIQSATRFSLFFNVENNNGVYLSKLNSFGVFATAWAISLVFYSFFFIAIFAFNYNKTKLKQLFKKSKAK</Hsp_hseq>
      <Hsp_midline>++KI+DKL+EIN  EY+V SKHS YLFYSRFGLLDT  YFLF L FF+  V+FL G+FHT+QFT N+ N G + FYLFW V+KP DI  A+  Y IS +GIA L  GL SL L++FL +RW +SLF KSQ TKWER+ ++TGF+ S+V Y  WI LM+LFLVL DQ FF R T +++S    SLFF + + + V+ S+LN  G FATA  I+LV Y   F+ +FAFN+NK + K +F + + +</Hsp_midline>
    </Hsp>
  </Hit_hsps>
</Hit>
</Iteration_hits>
  <Iteration_stat>
    <Statistics>
      <Statistics_db-num>18775</Statistics_db-num>
      <Statistics_db-len>6407761</Statistics_db-len>
      <Statistics_hsp-len>92</Statistics_hsp-len>
      <Statistics_eff-space>706749611</Statistics_eff-space>
      <Statistics_kappa>0.041</Statistics_kappa>
      <Statistics_lambda>0.267</Statistics_lambda>
      <Statistics_entropy>0.14</Statistics_entropy>
    </Statistics>
  </Iteration_stat>
</Iteration>
<Iteration>
  <Iteration_iter-num>20</Iteration_iter-num>
  <Iteration_query-ID>Query_20</Iteration_query-ID>
  <Iteration_query-def>WP_010874838.1</Iteration_query-def>
  <Iteration_query-len>64</Iteration_query-len>
<Iteration_hits>
<Hit>
  <Hit_num>1</Hit_num>
  <Hit_id>DEG10060275</Hit_id>
  <Hit_def>No definition line</Hit_def>
  <Hit_accession>DEG10060275</Hit_accession>
  <Hit_len>73</Hit_len>
  <Hit_hsps>
    <Hsp>
      <Hsp_num>1</Hsp_num>
      <Hsp_bit-score>124.02</Hsp_bit-score>
      <Hsp_score>310</Hsp_score>
      <Hsp_evalue>8.58975e-40</Hsp_evalue>
      <Hsp_query-from>1</Hsp_query-from>
      <Hsp_query-to>64</Hsp_query-to>
      <Hsp_hit-from>10</Hsp_hit-from>
      <Hsp_hit-to>73</Hsp_hit-to>
      <Hsp_query-frame>0</Hsp_query-frame>
      <Hsp_hit-frame>0</Hsp_hit-frame>
      <Hsp_identity>60</Hsp_identity>
      <Hsp_positive>64</Hsp_positive>
      <Hsp_gaps>0</Hsp_gaps>
      <Hsp_align-len>64</Hsp_align-len>
      <Hsp_qseq>MGIPLSLLVGVIIGYFISIKIFKKQIRDNPPITENQIKAMYAKMGRKLSETQVKEIMRSIKNQK</Hsp_qseq>
      <Hsp_hseq>LGIPLSLLVGMILGYFISIKIFKKQMRDNPPITENQIKAMYAKMGRKLSETQVKEIMRSIKNQK</Hsp_hseq>
      <Hsp_midline>+GIPLSLLVG+I+GYFISIKIFKKQ+RDNPPITENQIKAMYAKMGRKLSETQVKEIMRSIKNQK</Hsp_midline>
    </Hsp>
  </Hit_hsps>
</Hit>
<Hit>
  <Hit_num>2</Hit_num>
  <Hit_id>DEG10140047</Hit_id>
  <Hit_def>No definition line</Hit_def>
  <Hit_accession>DEG10140047</Hit_accession>
  <Hit_len>75</Hit_len>
  <Hit_hsps>
    <Hsp>
      <Hsp_num>1</Hsp_num>
      <Hsp_bit-score>63.5438</Hsp_bit-score>
      <Hsp_score>153</Hsp_score>
      <Hsp_evalue>7.72788e-16</Hsp_evalue>
      <Hsp_query-from>5</Hsp_query-from>
      <Hsp_query-to>64</Hsp_query-to>
      <Hsp_hit-from>16</Hsp_hit-from>
      <Hsp_hit-to>75</Hsp_hit-to>
      <Hsp_query-frame>0</Hsp_query-frame>
      <Hsp_hit-frame>0</Hsp_hit-frame>
      <Hsp_identity>23</Hsp_identity>
      <Hsp_positive>47</Hsp_positive>
      <Hsp_gaps>0</Hsp_gaps>
      <Hsp_align-len>60</Hsp_align-len>
      <Hsp_qseq>LSLLVGVIIGYFISIKIFKKQIRDNPPITENQIKAMYAKMGRKLSETQVKEIMRSIKNQK</Hsp_qseq>
      <Hsp_hseq>LFFIIGGVVAFFVTRRLFQKQLKENPPINEKMIRAMFLQMGVKASESRIRQVMRSMQQAK</Hsp_hseq>
      <Hsp_midline>L  ++G ++ +F++ ++F+KQ+++NPPI E  I+AM+ +MG K SE++++++MRS++  K</Hsp_midline>
    </Hsp>
  </Hit_hsps>
</Hit>
</Iteration_hits>
  <Iteration_stat>
    <Statistics>
      <Statistics_db-num>18775</Statistics_db-num>
      <Statistics_db-len>6407761</Statistics_db-len>
      <Statistics_hsp-len>36</Statistics_hsp-len>
      <Statistics_eff-space>160492108</Statistics_eff-space>
      <Statistics_kappa>0.041</Statistics_kappa>
      <Statistics_lambda>0.267</Statistics_lambda>
      <Statistics_entropy>0.14</Statistics_entropy>
    </Statistics>
  </Iteration_stat>
</Iteration>
<Iteration>
  <Iteration_iter-num>21</Iteration_iter-num>
  <Iteration_query-ID>Query_21</Iteration_query-ID>
  <Iteration_query-def>WP_010874862.1</Iteration_query-def>
  <Iteration_query-len>793</Iteration_query-len>
<Iteration_hits>
<Hit>
  <Hit_num>1</Hit_num>
  <Hit_id>DEG10140011</Hit_id>
  <Hit_def>No definition line</Hit_def>
  <Hit_accession>DEG10140011</Hit_accession>
  <Hit_len>843</Hit_len>
  <Hit_hsps>
    <Hsp>
      <Hsp_num>1</Hsp_num>
      <Hsp_bit-score>165.236</Hsp_bit-score>
      <Hsp_score>417</Hsp_score>
      <Hsp_evalue>1.6917e-42</Hsp_evalue>
      <Hsp_query-from>8</Hsp_query-from>
      <Hsp_query-to>426</Hsp_query-to>
      <Hsp_hit-from>1</Hsp_hit-from>
      <Hsp_hit-to>388</Hsp_hit-to>
      <Hsp_query-frame>0</Hsp_query-frame>
      <Hsp_hit-frame>0</Hsp_hit-frame>
      <Hsp_identity>123</Hsp_identity>
      <Hsp_positive>217</Hsp_positive>
      <Hsp_gaps>79</Hsp_gaps>
      <Hsp_align-len>443</Hsp_align-len>
      <Hsp_qseq>IFFSGFLGLSAI------LAACGTKGKFDQVDDGKIKLASSLTSKS-ASKALQAIVKKYNEVKK--PGDYPIEITQIAGGYDGGRSDLQTRVNVKDTTNFYNLILNYPDLVSTLGRVGMELPFD------NVKVDKLSPRFLDFNNRISAISKPGIYGIPVSLSTEVLSINGPVLHYILNNAKKKEGTLNQKMTSSSEGKNSSGTLTVATDTETSSLWKKIEDSAKANGKSDEKGKGKKKDNKSATFSLVQLKQTQEKTDDSQDTKNSDDQVKKSWGEYQEVD-GVLKNFEFKASIFENWHDLLDFSTRVAKSFKKIHENSNKKGND-----IQGILGVDSTPNSLFTSVFAAGGGDYNNFFYKIENGRA--DF-SNFKNKGTSYQNLQKVFGDFKGLIDKNGIFVNKGGSYSSNFQKFHQLAYSISSTSGFFYSFAGKSAKR</Hsp_qseq>
      <Hsp_hseq>MFYKSVVGLASVAILSTAVISCSKKKGFDQQFDNKIQVLHTFSATGKHTEALNALIEKYNQVMANDPNFIPVQASQLDGGYAKSRQEVETKLISGDSTGFYNLVINYPDLVATLKNYDMNLNFADEDPNLNVDVVVFADQFNKINTGSEHLIGKGIWAIPANKSGFVLSVNSPVFAYVYESAMAQGAKVDPQ------------------DKEYFENFVKRGQSDKVNANNDKTWEG--------------------------------SEIEKIWG--KPVDSGSFKDYVFKKSLFESYQDLIDFSNKVALTFP---ESTSTKEIDGKIYTAEGVLGVDTVANVIYSIAYSLVEGDDSKFIFNNTKTKSVIDFDSAFQQGSPEYENLKKSYEILRSGLPTKAVKILDDGDYASNYQKFHKMLFGLGSTSGYSFNYAKAGANK</Hsp_hseq>
      <Hsp_midline>+F+   +GL+++      + +C  K  FDQ  D KI++  + ++    ++AL A+++KYN+V    P   P++ +Q+ GGY   R +++T++   D+T FYNL++NYPDLV+TL    M L F       NV V   + +F   N     +   GI+ IP + S  VLS+N PV  Y+  +A  +   ++ +                  D E    + K   S K N  +D+  +G                                 +++K WG  + VD G  K++ FK S+FE++ DL+DFS +VA +F    E+++ K  D      +G+LGVD+  N +++  ++   GD + F +     ++  DF S F+     Y+NL+K +   +  +    + +   G Y+SN+QKFH++ + + STSG+ +++A   A +</Hsp_midline>
    </Hsp>
    <Hsp>
      <Hsp_num>2</Hsp_num>
      <Hsp_bit-score>72.4034</Hsp_bit-score>
      <Hsp_score>176</Hsp_score>
      <Hsp_evalue>3.29856e-13</Hsp_evalue>
      <Hsp_query-from>606</Hsp_query-from>
      <Hsp_query-to>719</Hsp_query-to>
      <Hsp_hit-from>524</Hsp_hit-from>
      <Hsp_hit-to>637</Hsp_hit-to>
      <Hsp_query-frame>0</Hsp_query-frame>
      <Hsp_hit-frame>0</Hsp_hit-frame>
      <Hsp_identity>46</Hsp_identity>
      <Hsp_positive>65</Hsp_positive>
      <Hsp_gaps>6</Hsp_gaps>
      <Hsp_align-len>117</Hsp_align-len>
      <Hsp_qseq>AKAETLNQSSTLQSEEAIVLPAPGKYLNGDPKKVTITQGPNIIGIHANEKENAETQKFVDWFLNSPQTWEKQSRDKKGSSEK---QTAAEFFAESASYILPLKEIFDKNDTKTEKGK</Hsp_qseq>
      <Hsp_hseq>SKFATGSDSATMQENELVTRIAPYKADSSRQKNVILAQGPSLIGIHANEKEDKGTKAFVKWLLTG--TIDEISIGKQGEEIKYTNQSPISIFGTHSSYLIPTKEFF-KNPVSVDKGK</Hsp_hseq>
      <Hsp_midline>+K  T + S+T+Q  E +   AP K  +   K V + QGP++IGIHANEKE+  T+ FV W L    T ++ S  K+G   K   Q+    F   +SY++P KE F KN    +KGK</Hsp_midline>
    </Hsp>
  </Hit_hsps>
</Hit>
</Iteration_hits>
  <Iteration_stat>
    <Statistics>
      <Statistics_db-num>18775</Statistics_db-num>
      <Statistics_db-len>6407761</Statistics_db-len>
      <Statistics_hsp-len>102</Statistics_hsp-len>
      <Statistics_eff-space>3104463301</Statistics_eff-space>
      <Statistics_kappa>0.041</Statistics_kappa>
      <Statistics_lambda>0.267</Statistics_lambda>
      <Statistics_entropy>0.14</Statistics_entropy>
    </Statistics>
  </Iteration_stat>
</Iteration>
<Iteration>
  <Iteration_iter-num>22</Iteration_iter-num>
  <Iteration_query-ID>Query_22</Iteration_query-ID>
  <Iteration_query-def>WP_010874962.1</Iteration_query-def>
  <Iteration_query-len>157</Iteration_query-len>
<Iteration_hits>
<Hit>
  <Hit_num>1</Hit_num>
  <Hit_id>DEG10060335</Hit_id>
  <Hit_def>No definition line</Hit_def>
  <Hit_accession>DEG10060335</Hit_accession>
  <Hit_len>158</Hit_len>
  <Hit_hsps>
    <Hsp>
      <Hsp_num>1</Hsp_num>
      <Hsp_bit-score>175.637</Hsp_bit-score>
      <Hsp_score>444</Hsp_score>
      <Hsp_evalue>2.11731e-57</Hsp_evalue>
      <Hsp_query-from>1</Hsp_query-from>
      <Hsp_query-to>157</Hsp_query-to>
      <Hsp_hit-from>1</Hsp_hit-from>
      <Hsp_hit-to>158</Hsp_hit-to>
      <Hsp_query-frame>0</Hsp_query-frame>
      <Hsp_hit-frame>0</Hsp_hit-frame>
      <Hsp_identity>87</Hsp_identity>
      <Hsp_positive>112</Hsp_positive>
      <Hsp_gaps>1</Hsp_gaps>
      <Hsp_align-len>158</Hsp_align-len>
      <Hsp_qseq>MYNWTNKKLTKAIALIILVLWLVVLVGILVWALTT-QHLKVLYGWLLPFPFVALSVVGLLKLGDFFEKFKHLSKQRVTVFFGSFFVARYLLYLIPVLLAFFIRPQYFHVIATIISTLFFPLLKIVISFAWLPLEYHCKNLISKLNKKHVTTGDSFKRT</Hsp_qseq>
      <Hsp_hseq>MFNWNNRKVAKIITLIIFVAWLFVLILIAVVVLTKGNNLDILFGWMLPLPFAVLNSLSVLRLASFFASLKNVKKQKAVSFFAFFFTARYLIYLIPVIISFVVTPSIFNTIATIISTLFFPILNLVLSFVWLPLEYFFINLISKSKRKHVATGDSFKRN</Hsp_hseq>
      <Hsp_midline>M+NW N+K+ K I LII V WL VL+ I V  LT   +L +L+GW+LP PF  L+ + +L+L  FF   K++ KQ+   FF  FF ARYL+YLIPV+++F + P  F+ IATIISTLFFP+L +V+SF WLPLEY   NLISK  +KHV TGDSFKR </Hsp_midline>
    </Hsp>
  </Hit_hsps>
</Hit>
</Iteration_hits>
  <Iteration_stat>
    <Statistics>
      <Statistics_db-num>18775</Statistics_db-num>
      <Statistics_db-len>6407761</Statistics_db-len>
      <Statistics_hsp-len>86</Statistics_hsp-len>
      <Statistics_eff-space>340310881</Statistics_eff-space>
      <Statistics_kappa>0.041</Statistics_kappa>
      <Statistics_lambda>0.267</Statistics_lambda>
      <Statistics_entropy>0.14</Statistics_entropy>
    </Statistics>
  </Iteration_stat>
</Iteration>
<Iteration>
  <Iteration_iter-num>23</Iteration_iter-num>
  <Iteration_query-ID>Query_23</Iteration_query-ID>
  <Iteration_query-def>WP_010875007.1</Iteration_query-def>
  <Iteration_query-len>101</Iteration_query-len>
<Iteration_hits>
</Iteration_hits>
  <Iteration_stat>
    <Statistics>
      <Statistics_db-num>18775</Statistics_db-num>
      <Statistics_db-len>6407761</Statistics_db-len>
      <Statistics_hsp-len>70</Statistics_hsp-len>
      <Statistics_eff-space>157898841</Statistics_eff-space>
      <Statistics_kappa>0.041</Statistics_kappa>
      <Statistics_lambda>0.267</Statistics_lambda>
      <Statistics_entropy>0.14</Statistics_entropy>
    </Statistics>
  </Iteration_stat>
  <Iteration_message>No hits found</Iteration_message>
</Iteration>
<Iteration>
  <Iteration_iter-num>24</Iteration_iter-num>
  <Iteration_query-ID>Query_24</Iteration_query-ID>
  <Iteration_query-def>WP_010875023.1</Iteration_query-def>
  <Iteration_query-len>251</Iteration_query-len>
<Iteration_hits>
<Hit>
  <Hit_num>1</Hit_num>
  <Hit_id>DEG10060107</Hit_id>
  <Hit_def>No definition line</Hit_def>
  <Hit_accession>DEG10060107</Hit_accession>
  <Hit_len>264</Hit_len>
  <Hit_hsps>
    <Hsp>
      <Hsp_num>1</Hsp_num>
      <Hsp_bit-score>58.151</Hsp_bit-score>
      <Hsp_score>139</Hsp_score>
      <Hsp_evalue>2.93736e-10</Hsp_evalue>
      <Hsp_query-from>34</Hsp_query-from>
      <Hsp_query-to>206</Hsp_query-to>
      <Hsp_hit-from>35</Hsp_hit-from>
      <Hsp_hit-to>232</Hsp_hit-to>
      <Hsp_query-frame>0</Hsp_query-frame>
      <Hsp_hit-frame>0</Hsp_hit-frame>
      <Hsp_identity>55</Hsp_identity>
      <Hsp_positive>92</Hsp_positive>
      <Hsp_gaps>39</Hsp_gaps>
      <Hsp_align-len>205</Hsp_align-len>
      <Hsp_qseq>VFVIADIVISLQNKGHI----IEEIDKFTNQSNVMLLIYACWYVSKPKSHYLKNQQFFLSAFAYIIFTFLGYNVILAA--------------------SQQAYSDKDA----YSLASSVFLHVLAPIAFLVAGIVKMKTDKDVTFNHFWKSLGYFM----IYPLVYGLYLATIPYVRGHYVSDDGKSTTYVVYGEITNTKDNPIV</Hsp_qseq>
      <Hsp_hseq>IFMVITALISVANSGQMSLIWFTNFDTFTYQSNSLAIFLVWYYFLNHKSRWFENSSLVLSVTGYLVFTVIFFNFYALSRFTGIVNIEPDVQGWFSTITTQLPYSFNGSFINDWNAFSELLLHVIHPLFYFIYVGLLFKTYKFIKPP---RNLQSFLLKAGIYPSIYAFYLQTIPFLN---VWDNGEN-SYSVYGFFTQTKYNSYV</Hsp_hseq>
      <Hsp_midline>+F++   +IS+ N G +        D FT QSN + +    +Y    KS + +N    LS   Y++FT + +N    +                    +Q  YS   +    ++  S + LHV+ P+ + +   +  KT K +      ++L  F+    IYP +Y  YL TIP++    V D+G++ +Y VYG  T TK N  V</Hsp_midline>
    </Hsp>
  </Hit_hsps>
</Hit>
</Iteration_hits>
  <Iteration_stat>
    <Statistics>
      <Statistics_db-num>18775</Statistics_db-num>
      <Statistics_db-len>6407761</Statistics_db-len>
      <Statistics_hsp-len>92</Statistics_hsp-len>
      <Statistics_eff-space>744193299</Statistics_eff-space>
      <Statistics_kappa>0.041</Statistics_kappa>
      <Statistics_lambda>0.267</Statistics_lambda>
      <Statistics_entropy>0.14</Statistics_entropy>
    </Statistics>
  </Iteration_stat>
</Iteration>
<Iteration>
  <Iteration_iter-num>25</Iteration_iter-num>
  <Iteration_query-ID>Query_25</Iteration_query-ID>
  <Iteration_query-def>WP_010875027.1</Iteration_query-def>
  <Iteration_query-len>345</Iteration_query-len>
<Iteration_hits>
</Iteration_hits>
  <Iteration_stat>
    <Statistics>
      <Statistics_db-num>18775</Statistics_db-num>
      <Statistics_db-len>6407761</Statistics_db-len>
      <Statistics_hsp-len>95</Statistics_hsp-len>
      <Statistics_eff-space>1156034000</Statistics_eff-space>
      <Statistics_kappa>0.041</Statistics_kappa>
      <Statistics_lambda>0.267</Statistics_lambda>
      <Statistics_entropy>0.14</Statistics_entropy>
    </Statistics>
  </Iteration_stat>
  <Iteration_message>No hits found</Iteration_message>
</Iteration>
<Iteration>
  <Iteration_iter-num>26</Iteration_iter-num>
  <Iteration_query-ID>Query_26</Iteration_query-ID>
  <Iteration_query-def>WP_010875037.1</Iteration_query-def>
  <Iteration_query-len>385</Iteration_query-len>
<Iteration_hits>
<Hit>
  <Hit_num>1</Hit_num>
  <Hit_id>DEG10060374</Hit_id>
  <Hit_def>No definition line</Hit_def>
  <Hit_accession>DEG10060374</Hit_accession>
  <Hit_len>385</Hit_len>
  <Hit_hsps>
    <Hsp>
      <Hsp_num>1</Hsp_num>
      <Hsp_bit-score>666.766</Hsp_bit-score>
      <Hsp_score>1719</Hsp_score>
      <Hsp_evalue>0</Hsp_evalue>
      <Hsp_query-from>1</Hsp_query-from>
      <Hsp_query-to>385</Hsp_query-to>
      <Hsp_hit-from>1</Hsp_hit-from>
      <Hsp_hit-to>385</Hsp_hit-to>
      <Hsp_query-frame>0</Hsp_query-frame>
      <Hsp_hit-frame>0</Hsp_hit-frame>
      <Hsp_identity>342</Hsp_identity>
      <Hsp_positive>362</Hsp_positive>
      <Hsp_gaps>0</Hsp_gaps>
      <Hsp_align-len>385</Hsp_align-len>
      <Hsp_qseq>MPLNLNKKHKELKTTFNPFWSAAVVNEKNGLKNLKKAWGIIFKVLKVAIFIFLTIVGLWGCTQTLAQPWTGTNQLLGSGLEIGYNFGTTGDYRYDLQSNNVGPYFTFSDYTLAYGPFYGWFVWPASQIVLPIMYATRVPLGSGPELGFNMILSLIVLLFLVRLITIVITLNSTLALEKMNEVQGKLAEINAKYKGALDLQSKRNRQMEIMSLYKKHNIKSSASFVQVFVTLPIFLIIYRIVTTLRPIKAIILFNFWDLSKVPLTEIFSNFTSTGWTFIIFLIIVLPVQFISQKLPQIWASKRNENAKAHSQKSIEQLNKTKRMQLIFYFVFAVITAFSAAGVGVYWFLNALFTLLQSYLTHLFIVKRRTRRRLTYSKLEQMLERE</Hsp_qseq>
      <Hsp_hseq>MPIKLAQTNKEIKTTFNPFWSAAVVNEKNNWKNFKKFSAIFIKVIKVFIFIFLTIVGLWGCTQTLAQPWTGTNQVLGSGLEIGYKFGTTGDYRYDLISNNFGPYFTFSDYTLAYGPFYGWFVWPAAQIVLPIMYATRVPLGSGVELGFNMILSLIVLLLLVRLITIVITLNSTLALEKMNEVQGKLAEINAKYKGAIDLQSKRNRQLEIMSLYKKHNIKSSAAFVQVFVTLPIFLIIYRIVTTLRPIKAIILFNFWDLSKVPLTEIFSNFTTTGWPFIIFLVIVLPVQFLSQKLPQVWASKRNENAKAHSQKSIEQLNKTKKMQLIFYFVFAAITAFSAAGVGVYWFLNALFTLLQSYLTHVFIVKRREKRKQNYSKLDLILERE</Hsp_hseq>
      <Hsp_midline>MP+ L + +KE+KTTFNPFWSAAVVNEKN  KN KK   I  KV+KV IFIFLTIVGLWGCTQTLAQPWTGTNQ+LGSGLEIGY FGTTGDYRYDL SNN GPYFTFSDYTLAYGPFYGWFVWPA+QIVLPIMYATRVPLGSG ELGFNMILSLIVLL LVRLITIVITLNSTLALEKMNEVQGKLAEINAKYKGA+DLQSKRNRQ+EIMSLYKKHNIKSSA+FVQVFVTLPIFLIIYRIVTTLRPIKAIILFNFWDLSKVPLTEIFSNFT+TGW FIIFL+IVLPVQF+SQKLPQ+WASKRNENAKAHSQKSIEQLNKTK+MQLIFYFVFA ITAFSAAGVGVYWFLNALFTLLQSYLTH+FIVKRR +R+  YSKL+ +LERE</Hsp_midline>
    </Hsp>
  </Hit_hsps>
</Hit>
<Hit>
  <Hit_num>2</Hit_num>
  <Hit_id>DEG10140050</Hit_id>
  <Hit_def>No definition line</Hit_def>
  <Hit_accession>DEG10140050</Hit_accession>
  <Hit_len>608</Hit_len>
  <Hit_hsps>
    <Hsp>
      <Hsp_num>1</Hsp_num>
      <Hsp_bit-score>100.908</Hsp_bit-score>
      <Hsp_score>250</Hsp_score>
      <Hsp_evalue>1.91837e-23</Hsp_evalue>
      <Hsp_query-from>103</Hsp_query-from>
      <Hsp_query-to>363</Hsp_query-to>
      <Hsp_hit-from>346</Hsp_hit-from>
      <Hsp_hit-to>591</Hsp_hit-to>
      <Hsp_query-frame>0</Hsp_query-frame>
      <Hsp_hit-frame>0</Hsp_hit-frame>
      <Hsp_identity>82</Hsp_identity>
      <Hsp_positive>135</Hsp_positive>
      <Hsp_gaps>25</Hsp_gaps>
      <Hsp_align-len>266</Hsp_align-len>
      <Hsp_qseq>PYFTFSDYTLAYGPFYGWFVWPASQIVLPIMYATRVPLGSGPELGFNMILSLIVLLFLVRLITIVITLNSTLALEKMNEVQGKLAEINAKYKGALDLQ-SKRNRQMEIMSLYKKHNIKSSASFVQVFVTLPIFLIIYRIVTTLRPIKAIILFNFW---DLSKVPLTEIFSNFTSTGWTFIIFLIIVLPVQFISQKLPQIWASKR-NENAKAHSQKSIEQLNKTKRMQLIFYFVFAVITAFSAAGVGVYWFLNALFTLLQSYLTHLF</Hsp_qseq>
      <Hsp_hseq>PVVTWGEY-WNYGPFYALLVAPIASFTNWV--------ASAFESGFGIVFAIIVVVVVTRLFIFGLTFKVTFSQYKQQELQGKKAKIDAKYAAYENNKMMKQRKQKEIQDLYKKHNISPIDFVASIAWSSPLFIAVWRVIQSVPVIKS----NFFLGVNFSTASYQEIL----AKNWVYLWVVSLALIVQIISQILPRWLAKKKIKERANVYEMQSYKKNNKTQNIMLIVFMVFTITL---QAGVQIYWIIGGLWTIGQTLFVHHF</Hsp_hseq>
      <Hsp_midline>P  T+ +Y   YGPFY   V P +     +         S  E GF ++ ++IV++ + RL    +T   T +  K  E+QGK A+I+AKY    + +  K+ +Q EI  LYKKHNI        +  + P+F+ ++R++ ++  IK+    NF+   + S     EI     +  W ++  + + L VQ ISQ LP+  A K+  E A  +  +S ++ NKT+ + LI + VF +      AGV +YW +  L+T+ Q+   H F</Hsp_midline>
    </Hsp>
  </Hit_hsps>
</Hit>
<Hit>
  <Hit_num>3</Hit_num>
  <Hit_id>DEG10500155</Hit_id>
  <Hit_def>No definition line</Hit_def>
  <Hit_accession>DEG10500155</Hit_accession>
  <Hit_len>528</Hit_len>
  <Hit_hsps>
    <Hsp>
      <Hsp_num>1</Hsp_num>
      <Hsp_bit-score>61.2326</Hsp_bit-score>
      <Hsp_score>147</Hsp_score>
      <Hsp_evalue>2.07437e-10</Hsp_evalue>
      <Hsp_query-from>153</Hsp_query-from>
      <Hsp_query-to>371</Hsp_query-to>
      <Hsp_hit-from>339</Hsp_hit-from>
      <Hsp_hit-to>524</Hsp_hit-to>
      <Hsp_query-frame>0</Hsp_query-frame>
      <Hsp_hit-frame>0</Hsp_hit-frame>
      <Hsp_identity>55</Hsp_identity>
      <Hsp_positive>96</Hsp_positive>
      <Hsp_gaps>41</Hsp_gaps>
      <Hsp_align-len>223</Hsp_align-len>
      <Hsp_qseq>SLIVLLFLVRLITIVITLNSTLALEKMNEVQGKLAEINAKYKGALDLQSKRNRQMEIMSLYKKHNIKSSASFVQVFVTLPIFLIIYRIVTTLRPIKAIILFNFWDLSKVPLTEIFSNFTSTGWTFIIFLIIVLPVQFISQKLPQIWASKRNENAKAHSQKSIEQLNKTKRMQL-IFYFV---FAVITAFSAAGVGVYWFLNALFTLLQSYLTHLFIVKRRTRR</Hsp_qseq>
      <Hsp_hseq>AIVVMTLIVRIILFPLTYKSMISMNKLKDLAPKMKDIRERYKG-----DPQKMNMHMMELYKKHGANPMSGCLPILLQIPIFFAIYR-----------VLLNAIELKAAP------------WAFWIHDLSVMDPYFI---LPILMG------ATMFLQQLITPMTIQDPMQAKIMKFLPVIFTFFFITFPAGLTLYWFVNNLCSLVQQWVINKIFAKEHHKK</Hsp_hseq>
      <Hsp_midline>+++V+  +VR+I   +T  S +++ K+ ++  K+ +I  +YKG       +   M +M LYKKH     +  + + + +PIF  IYR           +L N  +L   P            W F I  + V+   FI   LP +        A    Q+ I  +     MQ  I  F+   F        AG+ +YWF+N L +L+Q ++ +    K   ++</Hsp_midline>
    </Hsp>
  </Hit_hsps>
</Hit>
<Hit>
  <Hit_num>4</Hit_num>
  <Hit_id>DEG10310124</Hit_id>
  <Hit_def>No definition line</Hit_def>
  <Hit_accession>DEG10310124</Hit_accession>
  <Hit_len>528</Hit_len>
  <Hit_hsps>
    <Hsp>
      <Hsp_num>1</Hsp_num>
      <Hsp_bit-score>60.8474</Hsp_bit-score>
      <Hsp_score>146</Hsp_score>
      <Hsp_evalue>2.61307e-10</Hsp_evalue>
      <Hsp_query-from>153</Hsp_query-from>
      <Hsp_query-to>371</Hsp_query-to>
      <Hsp_hit-from>339</Hsp_hit-from>
      <Hsp_hit-to>524</Hsp_hit-to>
      <Hsp_query-frame>0</Hsp_query-frame>
      <Hsp_hit-frame>0</Hsp_hit-frame>
      <Hsp_identity>55</Hsp_identity>
      <Hsp_positive>96</Hsp_positive>
      <Hsp_gaps>41</Hsp_gaps>
      <Hsp_align-len>223</Hsp_align-len>
      <Hsp_qseq>SLIVLLFLVRLITIVITLNSTLALEKMNEVQGKLAEINAKYKGALDLQSKRNRQMEIMSLYKKHNIKSSASFVQVFVTLPIFLIIYRIVTTLRPIKAIILFNFWDLSKVPLTEIFSNFTSTGWTFIIFLIIVLPVQFISQKLPQIWASKRNENAKAHSQKSIEQLNKTKRMQL-IFYFV---FAVITAFSAAGVGVYWFLNALFTLLQSYLTHLFIVKRRTRR</Hsp_qseq>
      <Hsp_hseq>AIVVMTLIVRIILFPLTYKSMISMNKLKDLAPKMKDIRERYKG-----DPQKMNMHMMELYKKHGANPMSGCLPILLQIPIFFAIYR-----------VLLNAIELKAAP------------WAFWIHDLSVMDPYFI---LPILMG------ATMFLQQLITPMTIQDPMQAKIMKFLPVIFTFFFITFPAGLTLYWFVNNLCSLVQQWVINKIFAKEHHKK</Hsp_hseq>
      <Hsp_midline>+++V+  +VR+I   +T  S +++ K+ ++  K+ +I  +YKG       +   M +M LYKKH     +  + + + +PIF  IYR           +L N  +L   P            W F I  + V+   FI   LP +        A    Q+ I  +     MQ  I  F+   F        AG+ +YWF+N L +L+Q ++ +    K   ++</Hsp_midline>
    </Hsp>
  </Hit_hsps>
</Hit>
<Hit>
  <Hit_num>5</Hit_num>
  <Hit_id>DEG10080290</Hit_id>
  <Hit_def>No definition line</Hit_def>
  <Hit_accession>DEG10080290</Hit_accession>
  <Hit_len>547</Hit_len>
  <Hit_hsps>
    <Hsp>
      <Hsp_num>1</Hsp_num>
      <Hsp_bit-score>51.9878</Hsp_bit-score>
      <Hsp_score>123</Hsp_score>
      <Hsp_evalue>1.5189e-07</Hsp_evalue>
      <Hsp_query-from>153</Hsp_query-from>
      <Hsp_query-to>241</Hsp_query-to>
      <Hsp_hit-from>355</Hsp_hit-from>
      <Hsp_hit-to>438</Hsp_hit-to>
      <Hsp_query-frame>0</Hsp_query-frame>
      <Hsp_hit-frame>0</Hsp_hit-frame>
      <Hsp_identity>25</Hsp_identity>
      <Hsp_positive>49</Hsp_positive>
      <Hsp_gaps>5</Hsp_gaps>
      <Hsp_align-len>89</Hsp_align-len>
      <Hsp_qseq>SLIVLLFLVRLITIVITLNSTLALEKMNEVQGKLAEINAKYKGALDLQSKRNRQMEIMSLYKKHNIKSSASFVQVFVTLPIFLIIYRIV</Hsp_qseq>
      <Hsp_hseq>AIILLTIIVRIILYPLSYKGMVSMQKLKELAPKMKELQEKYKG-----EPQKLQAHMMQLYKKHGANPLGGCLPLILQIPVFFAIYRVL</Hsp_hseq>
      <Hsp_midline>++I+L  +VR+I   ++    ++++K+ E+  K+ E+  KYKG       +  Q  +M LYKKH        + + + +P+F  IYR++</Hsp_midline>
    </Hsp>
  </Hit_hsps>
</Hit>
</Iteration_hits>
  <Iteration_stat>
    <Statistics>
      <Statistics_db-num>18775</Statistics_db-num>
      <Statistics_db-len>6407761</Statistics_db-len>
      <Statistics_hsp-len>96</Statistics_hsp-len>
      <Statistics_eff-space>1330949329</Statistics_eff-space>
      <Statistics_kappa>0.041</Statistics_kappa>
      <Statistics_lambda>0.267</Statistics_lambda>
      <Statistics_entropy>0.14</Statistics_entropy>
    </Statistics>
  </Iteration_stat>
</Iteration>
<Iteration>
  <Iteration_iter-num>27</Iteration_iter-num>
  <Iteration_query-ID>Query_27</Iteration_query-ID>
  <Iteration_query-def>WP_014325311.1</Iteration_query-def>
  <Iteration_query-len>657</Iteration_query-len>
<Iteration_hits>
</Iteration_hits>
  <Iteration_stat>
    <Statistics>
      <Statistics_db-num>18775</Statistics_db-num>
      <Statistics_db-len>6407761</Statistics_db-len>
      <Statistics_hsp-len>101</Statistics_hsp-len>
      <Statistics_eff-space>2508386216</Statistics_eff-space>
      <Statistics_kappa>0.041</Statistics_kappa>
      <Statistics_lambda>0.267</Statistics_lambda>
      <Statistics_entropy>0.14</Statistics_entropy>
    </Statistics>
  </Iteration_stat>
  <Iteration_message>No hits found</Iteration_message>
</Iteration>
<Iteration>
  <Iteration_iter-num>28</Iteration_iter-num>
  <Iteration_query-ID>Query_28</Iteration_query-ID>
  <Iteration_query-def>WP_014325312.1</Iteration_query-def>
  <Iteration_query-len>123</Iteration_query-len>
<Iteration_hits>
</Iteration_hits>
  <Iteration_stat>
    <Statistics>
      <Statistics_db-num>18775</Statistics_db-num>
      <Statistics_db-len>6407761</Statistics_db-len>
      <Statistics_hsp-len>83</Statistics_hsp-len>
      <Statistics_eff-space>193977440</Statistics_eff-space>
      <Statistics_kappa>0.041</Statistics_kappa>
      <Statistics_lambda>0.267</Statistics_lambda>
      <Statistics_entropy>0.14</Statistics_entropy>
    </Statistics>
  </Iteration_stat>
  <Iteration_message>No hits found</Iteration_message>
</Iteration>
<Iteration>
  <Iteration_iter-num>29</Iteration_iter-num>
  <Iteration_query-ID>Query_29</Iteration_query-ID>
  <Iteration_query-def>WP_014325314.1</Iteration_query-def>
  <Iteration_query-len>485</Iteration_query-len>
<Iteration_hits>
<Hit>
  <Hit_num>1</Hit_num>
  <Hit_id>DEG10060032</Hit_id>
  <Hit_def>No definition line</Hit_def>
  <Hit_accession>DEG10060032</Hit_accession>
  <Hit_len>483</Hit_len>
  <Hit_hsps>
    <Hsp>
      <Hsp_num>1</Hsp_num>
      <Hsp_bit-score>606.29</Hsp_bit-score>
      <Hsp_score>1562</Hsp_score>
      <Hsp_evalue>0</Hsp_evalue>
      <Hsp_query-from>1</Hsp_query-from>
      <Hsp_query-to>485</Hsp_query-to>
      <Hsp_hit-from>1</Hsp_hit-from>
      <Hsp_hit-to>483</Hsp_hit-to>
      <Hsp_query-frame>0</Hsp_query-frame>
      <Hsp_hit-frame>0</Hsp_hit-frame>
      <Hsp_identity>309</Hsp_identity>
      <Hsp_positive>384</Hsp_positive>
      <Hsp_gaps>24</Hsp_gaps>
      <Hsp_align-len>496</Hsp_align-len>
      <Hsp_qseq>MKKQLKYWFSLMGLTMSVGLTACSSNQFVFANFESYVSPLLLERAEAKQPMTFLTYPTNEKLINGFANNTYTVAVASSYAVSELQQQGHLLPIDWAKFNLKKTQNGSNQATIQNKEDAKELFTKEIGDIS--------GELLNWGVPYFLQDLVFVYRGEKIQELEGQDVTWSTIIKAIVNHKDRFNNNRLALIDDARTIFSLANVVHHEVKNTTVDVNPTGSTLNYFGNVYESFANLGLKRDNLNTLFVNSDSNIIINELANGRRQGGIVYNGDAVYAALGGDLRDEINENNLPNGDNFHIVQPKHSPVALDFLIINQQQTHFRDAAHQLIYQLALEGADQTAEELLKTDEEKGTSDEDYYTYGAMQNFSYVNYVSPLKNISDETTGIVFKENKQADTKRVVKQQSQSEQQSESAEKEETEQDDFYTATLKSLL-KADS--LDDKAKKLVDTIKKTYKIKKADNINWANLIEKPITPLQRSNLTLSWLDFKQRFW</Hsp_qseq>
      <Hsp_hseq>MKKQLKYCFFSLFVSLSSILSSCGSTTFVLANFESYISPLLLERVQEKHPLTFLTYPSNEKLINGFANNTYSVAVASTYAVSELIERDLLSPIDWSQFNLKKSSSSSDK--VNNASDAKDLFIDSIKEISQQTKDSKNNELLHWAVPYFLQNLVFVYRGEKISELEQENVSWTDVIKAIVKHKDRFNDNRLVFIDDARTIFSLANIVN--TNNNSADVNPKEDGIGYFTNVYESFQRLGLTKSNLDSIFVNSDSNIVINELASGRRQGGIVYNGDAVYAALGGDLRDELSEEQIPDGNNFHIVQPKISPVALDLLVINKQQSNFQKEAHEIIFDLALDGADQTKEQLIKTDEELGTDDEDFYLKGAMQNFSYVNYVSPLKVISDPSTGIVSSKKNNAEMKS--KQMSTDQMTSE-------KEFDYYTETLKALLEKEDSAELNENEKKLVETIKKAYTIEKDSSIRWNQLVEKPISPLQRSNLSLSWLDFKLHWW</Hsp_hseq>
      <Hsp_midline>MKKQLKY F  + +++S  L++C S  FV ANFESY+SPLLLER + K P+TFLTYP+NEKLINGFANNTY+VAVAS+YAVSEL ++  L PIDW++FNLKK+ + S++  + N  DAK+LF   I +IS         ELL+W VPYFLQ+LVFVYRGEKI ELE ++V+W+ +IKAIV HKDRFN+NRL  IDDARTIFSLAN+V+    N + DVNP    + YF NVYESF  LGL + NL+++FVNSDSNI+INELA+GRRQGGIVYNGDAVYAALGGDLRDE++E  +P+G+NFHIVQPK SPVALD L+IN+QQ++F+  AH++I+ LAL+GADQT E+L+KTDEE GT DED+Y  GAMQNFSYVNYVSPLK ISD +TGIV  +   A+ K   KQ S  +  SE       ++ D+YT TLK+LL K DS  L++  KKLV+TIKK Y I+K  +I W  L+EKPI+PLQRSNL+LSWLDFK  +W</Hsp_midline>
    </Hsp>
  </Hit_hsps>
</Hit>
</Iteration_hits>
  <Iteration_stat>
    <Statistics>
      <Statistics_db-num>18775</Statistics_db-num>
      <Statistics_db-len>6407761</Statistics_db-len>
      <Statistics_hsp-len>98</Statistics_hsp-len>
      <Statistics_eff-space>1767742857</Statistics_eff-space>
      <Statistics_kappa>0.041</Statistics_kappa>
      <Statistics_lambda>0.267</Statistics_lambda>
      <Statistics_entropy>0.14</Statistics_entropy>
    </Statistics>
  </Iteration_stat>
</Iteration>
<Iteration>
  <Iteration_iter-num>30</Iteration_iter-num>
  <Iteration_query-ID>Query_30</Iteration_query-ID>
  <Iteration_query-def>WP_014325323.1</Iteration_query-def>
  <Iteration_query-len>546</Iteration_query-len>
<Iteration_hits>
</Iteration_hits>
  <Iteration_stat>
    <Statistics>
      <Statistics_db-num>18775</Statistics_db-num>
      <Statistics_db-len>6407761</Statistics_db-len>
      <Statistics_hsp-len>99</Statistics_hsp-len>
      <Statistics_eff-space>2033419092</Statistics_eff-space>
      <Statistics_kappa>0.041</Statistics_kappa>
      <Statistics_lambda>0.267</Statistics_lambda>
      <Statistics_entropy>0.14</Statistics_entropy>
    </Statistics>
  </Iteration_stat>
  <Iteration_message>No hits found</Iteration_message>
</Iteration>
<Iteration>
  <Iteration_iter-num>31</Iteration_iter-num>
  <Iteration_query-ID>Query_31</Iteration_query-ID>
  <Iteration_query-def>WP_014325330.1</Iteration_query-def>
  <Iteration_query-len>150</Iteration_query-len>
<Iteration_hits>
</Iteration_hits>
  <Iteration_stat>
    <Statistics>
      <Statistics_db-num>18775</Statistics_db-num>
      <Statistics_db-len>6407761</Statistics_db-len>
      <Statistics_hsp-len>86</Statistics_hsp-len>
      <Statistics_eff-space>306759104</Statistics_eff-space>
      <Statistics_kappa>0.041</Statistics_kappa>
      <Statistics_lambda>0.267</Statistics_lambda>
      <Statistics_entropy>0.14</Statistics_entropy>
    </Statistics>
  </Iteration_stat>
  <Iteration_message>No hits found</Iteration_message>
</Iteration>
<Iteration>
  <Iteration_iter-num>32</Iteration_iter-num>
  <Iteration_query-ID>Query_32</Iteration_query-ID>
  <Iteration_query-def>WP_014325414.1</Iteration_query-def>
  <Iteration_query-len>479</Iteration_query-len>
<Iteration_hits>
<Hit>
  <Hit_num>1</Hit_num>
  <Hit_id>DEG10060079</Hit_id>
  <Hit_def>No definition line</Hit_def>
  <Hit_accession>DEG10060079</Hit_accession>
  <Hit_len>477</Hit_len>
  <Hit_hsps>
    <Hsp>
      <Hsp_num>1</Hsp_num>
      <Hsp_bit-score>687.567</Hsp_bit-score>
      <Hsp_score>1773</Hsp_score>
      <Hsp_evalue>0</Hsp_evalue>
      <Hsp_query-from>12</Hsp_query-from>
      <Hsp_query-to>479</Hsp_query-to>
      <Hsp_hit-from>10</Hsp_hit-from>
      <Hsp_hit-to>477</Hsp_hit-to>
      <Hsp_query-frame>0</Hsp_query-frame>
      <Hsp_hit-frame>0</Hsp_hit-frame>
      <Hsp_identity>337</Hsp_identity>
      <Hsp_positive>407</Hsp_positive>
      <Hsp_gaps>0</Hsp_gaps>
      <Hsp_align-len>468</Hsp_align-len>
      <Hsp_qseq>TSDISTSGFIYFAVVFVAIMGYLLFKNLLFLFFFKRYPKNTTKIGVGNITTIAMIIAVAVSIVLVLMALAGGLAAALFRGYPGFRVTLELILVKISGLLFGPIVGIFSAATIDFLTVIFSGGVFNVGYVLGAILTGMIAGILREVLISTALLHNRNLSDFAYLVLSIGMVIAAFLITQFFVLGISNNLKEIKGDEEFRLKFNAPPIVFELSLTQYANILLYFTIAIVIAMLVLYIVWLVKQRHLSFEHSRFFYRSYKHANHQFTLFVLTKENWFYLILNVITLASTSLLMINIAFIPIFDTQTTGQTYEFWLLARLLFAPVIFLLDIIVIYPILLLLTPLMLKGFKTAVSKNQRKTLKQSFTDLQSVVLPIINKRKHQQLRQEELKRLARATHFDLTEGEMEKLLVEFKTITQSFDRVMNIDTTSVEPMYAPFNTSPTPLRKDKVIVEKHPEKLLANCKEMSVGFVKV</Hsp_qseq>
      <Hsp_hseq>TSDISTSGFIYFAVVFLIIIVYLFFKNILFLFFFKRYPKNTPKIGVSNITTIAMIIAVAVSVVLVLMALAGGLTAALFRGYPGFRVTLELILVKISGLLFGPIIGIFSAATIDFLTVIFSGGVFNIGYVLGAILTGMIAGILREVLISTSFLNNKTLSDFAYLVLSVGMVFASFLVTQFFVISVTQNLSAFQSNDQIVLRFNASPLNFSISLQRYVQIIFYFAMVVIITMVVLYFVWIIKQKHFNYAYSKFFFRRYKHANHQFTLFVLTKENWFYLILNVITLATTSLLMINIAFIPIFDTQTTGQTYDFWLLVRLLFAPLIFLLDIIVIYPILLLLTPIMLKGFKTVASETQTKGIKKSFSDMQSLIMPNVISHKKQQLIRKEMQQLAKTIRIDLSDKEVDALVEEFKEITKSFNKVTKIDTTNVQPMYAPFEFSPTPLRKDKPVVDKHAKQLLNNCCEVKTGFVKV</Hsp_hseq>
      <Hsp_midline>TSDISTSGFIYFAVVF+ I+ YL FKN+LFLFFFKRYPKNT KIGV NITTIAMIIAVAVS+VLVLMALAGGL AALFRGYPGFRVTLELILVKISGLLFGPI+GIFSAATIDFLTVIFSGGVFN+GYVLGAILTGMIAGILREVLIST+ L+N+ LSDFAYLVLS+GMV A+FL+TQFFV+ ++ NL   + +++  L+FNA P+ F +SL +Y  I+ YF + ++I M+VLY VW++KQ+H ++ +S+FF+R YKHANHQFTLFVLTKENWFYLILNVITLA+TSLLMINIAFIPIFDTQTTGQTY+FWLL RLLFAP+IFLLDIIVIYPILLLLTP+MLKGFKT  S+ Q K +K+SF+D+QS+++P +   K QQL ++E+++LA+    DL++ E++ L+ EFK IT+SF++V  IDTT+V+PMYAPF  SPTPLRKDK +V+KH ++LL NC E+  GFVKV</Hsp_midline>
    </Hsp>
  </Hit_hsps>
</Hit>
</Iteration_hits>
  <Iteration_stat>
    <Statistics>
      <Statistics_db-num>18775</Statistics_db-num>
      <Statistics_db-len>6407761</Statistics_db-len>
      <Statistics_hsp-len>98</Statistics_hsp-len>
      <Statistics_eff-space>1740335991</Statistics_eff-space>
      <Statistics_kappa>0.041</Statistics_kappa>
      <Statistics_lambda>0.267</Statistics_lambda>
      <Statistics_entropy>0.14</Statistics_entropy>
    </Statistics>
  </Iteration_stat>
</Iteration>
<Iteration>
  <Iteration_iter-num>33</Iteration_iter-num>
  <Iteration_query-ID>Query_33</Iteration_query-ID>
  <Iteration_query-def>WP_014325459.1</Iteration_query-def>
  <Iteration_query-len>503</Iteration_query-len>
<Iteration_hits>
<Hit>
  <Hit_num>1</Hit_num>
  <Hit_id>DEG10060192</Hit_id>
  <Hit_def>No definition line</Hit_def>
  <Hit_accession>DEG10060192</Hit_accession>
  <Hit_len>489</Hit_len>
  <Hit_hsps>
    <Hsp>
      <Hsp_num>1</Hsp_num>
      <Hsp_bit-score>258.84</Hsp_bit-score>
      <Hsp_score>660</Hsp_score>
      <Hsp_evalue>9.83952e-81</Hsp_evalue>
      <Hsp_query-from>12</Hsp_query-from>
      <Hsp_query-to>495</Hsp_query-to>
      <Hsp_hit-from>5</Hsp_hit-from>
      <Hsp_hit-to>477</Hsp_hit-to>
      <Hsp_query-frame>0</Hsp_query-frame>
      <Hsp_hit-frame>0</Hsp_hit-frame>
      <Hsp_identity>172</Hsp_identity>
      <Hsp_positive>272</Hsp_positive>
      <Hsp_gaps>31</Hsp_gaps>
      <Hsp_align-len>494</Hsp_align-len>
      <Hsp_qseq>RQQFSEKQFIAFAFNYVAGFGFISVVLTMFKLGPFSYLILGLAALGILGVMLSFSRLSIICGSKAYGGSYLIAKKALGAKTITARFFTFLSGWNVSLTGPFNGLIVPAVLVLSFADIKAVKDNNGALIGLLVGGFVLFGALNFISLFGLKMNKNAILFFAIVKWVVVLGGLILGIYLIGTNHGHGFVENNTLGEHI---EDLSFLKVISTTVGMLVAFAGTEDLTAITPDVKSKNIRKCFLLMFGAVTLLYLIGFVIISGISGLNGYGLDGKEKNEKAINTFGSIYFQAGGKYLGIPLLVIFGLGFLLNSLASRLGMTITTARKYVALAQDGFLPSFINEQNKHHEYHKAVWASNIMTLAVMVLMIIVPFLPNDENPGKQLVMFDAISVLVEVAIELAVLISLIQYFITYIFFFMILAKKEGSASVSWWEIAS---YGVSFAIITVLLFVNLFPI----TAWKNTNTFKLSILAAFFALGIGFFIHSEIKHKGQ</Hsp_qseq>
      <Hsp_hseq>NRKFSEKQFLLFVVNYIAGFGFIATAISLFRLGPFSWLIFLLVSLVSLIVTLSFARLSSI-DSQNYGGPYLWAKKAVDKEKIAGRMFSFFTGWNNFIIGPLSAATAPLFILNSFSGIDGIRGNLVNTWILIAIGFSFYVLLAFISTKGTSLNKKLIALFASVKWIVILSALIVAIYVIARD-GNGYSQNNNLESGFFGRREISFAQIATVFITFFYSYAGVEDISVMTPDVKTNNFRKILIVSFIAVFLFYFIGIIILNGLQNI---AQRGGEAN--SIGNVADIFKKAAG--LGT--LIFYGVGALFNNVSTRLSTIIANSRKILPLAYDNYLPSFFYKQNKKGEFQNAIWFTFGTTLIAMTLLVFIPLVASNFD-------FDNAT---EYAASVGSAATLLQYIFVFFIIFKFIYKKEPLYQKKWVKTTEELLFCLGTIVIVLMLLVYLFPVIDGFSKWETKHTLTIVLYGVLSLIGLVLFLLQEYKHKNK</Hsp_hseq>
      <Hsp_midline> ++FSEKQF+ F  NY+AGFGFI+  +++F+LGPFS+LI  L +L  L V LSF+RLS I  S+ YGG YL AKKA+  + I  R F+F +GWN  + GP +    P  ++ SF+ I  ++ N      L+  GF  +  L FIS  G  +NK  I  FA VKW+V+L  LI+ IY+I  + G+G+ +NN L        ++SF ++ +  +    ++AG ED++ +TPDVK+ N RK  ++ F AV L Y IG +I++G+  +      G E N  +I     I+ +A G  LG   L+ +G+G L N++++RL   I  +RK + LA D +LPSF  +QNK  E+  A+W +   TL  M L++ +P + ++ +       FD  +   E A  +    +L+QY   +   F  + KKE      W +      + +   +I ++L V LFP+    + W+  +T  + +      +G+  F+  E KHK +</Hsp_midline>
    </Hsp>
  </Hit_hsps>
</Hit>
</Iteration_hits>
  <Iteration_stat>
    <Statistics>
      <Statistics_db-num>18775</Statistics_db-num>
      <Statistics_db-len>6407761</Statistics_db-len>
      <Statistics_hsp-len>99</Statistics_hsp-len>
      <Statistics_eff-space>1837810544</Statistics_eff-space>
      <Statistics_kappa>0.041</Statistics_kappa>
      <Statistics_lambda>0.267</Statistics_lambda>
      <Statistics_entropy>0.14</Statistics_entropy>
    </Statistics>
  </Iteration_stat>
</Iteration>
<Iteration>
  <Iteration_iter-num>34</Iteration_iter-num>
  <Iteration_query-ID>Query_34</Iteration_query-ID>
  <Iteration_query-def>WP_014325469.1</Iteration_query-def>
  <Iteration_query-len>621</Iteration_query-len>
<Iteration_hits>
<Hit>
  <Hit_num>1</Hit_num>
  <Hit_id>DEG10060204</Hit_id>
  <Hit_def>No definition line</Hit_def>
  <Hit_accession>DEG10060204</Hit_accession>
  <Hit_len>620</Hit_len>
  <Hit_hsps>
    <Hsp>
      <Hsp_num>1</Hsp_num>
      <Hsp_bit-score>950.273</Hsp_bit-score>
      <Hsp_score>2455</Hsp_score>
      <Hsp_evalue>0</Hsp_evalue>
      <Hsp_query-from>1</Hsp_query-from>
      <Hsp_query-to>621</Hsp_query-to>
      <Hsp_hit-from>1</Hsp_hit-from>
      <Hsp_hit-to>619</Hsp_hit-to>
      <Hsp_query-frame>0</Hsp_query-frame>
      <Hsp_hit-frame>0</Hsp_hit-frame>
      <Hsp_identity>458</Hsp_identity>
      <Hsp_positive>545</Hsp_positive>
      <Hsp_gaps>2</Hsp_gaps>
      <Hsp_align-len>621</Hsp_align-len>
      <Hsp_qseq>MVKKELEIYNLYTFQIDLDKKLLFEKADNQQNYSKIRARYFKNSARNQQAVFLNKNLIKNTFNKALLNFSDFLSGSGVESIFKQVIDDQPEVLNYLKQVKKEDSCDGHSEASQLVFNVVINPKNTLANFFEELTIYLHFNEENSTVVGSFSLKWNIKRADLFSETKNIAINNLIHTFCKNNLNEVSFIQIIKCFAKTLINKQGQIVLESCAFKQKWQNIVEQKYPFSTIHKNLKIVNSDFFDAFFVILLLICHLNNNLLWLCEKTEHFEWKLNSKISNFKEDNTEVYLSKMLLFLKDWYFENQAVTNEDIEKVDEVEDIGKLVEKYSANQPQKLSSNSTVYVFEPDKKQCFLKNDDFFNTNEAKLLFLITMQPNVFGLDDTAIANDLNLREIGDFFKEIDFTDSDVLNDFQQQKETLLVRRTFNQLLFMNSNTDVLSIVNNKFKSAIHNIVWTITYSKAIMLKAFDYSKIFEQNRTNDPSLLRSNLNSINRLRYLSEYFRTASVKYDQLYTKVKEYMQLDQFLVDMINQVNHEDEIFGKYKERVYLSLGIVTAVVFGIIEFFNCVWTVLTVSQQTAEKSLADPRNTVIIGIGTILVLTLLITILTFMTRRLYLFEFNKKHK</Hsp_qseq>
      <Hsp_hseq>MIQKEMEIYNLFTFQIDLDKKLLFEKSNDQKNYSKIRTHYFKHKFKNKSAVFLNKNLIKNSLNKVLLNFSDFVSGAGIDTVFNQIIDEDPEVLNYLKQVKKDLSKENNA-TSQLTFNVTINPKNTLANFFEGFNIYLHFNEENNTVIGSFSLQWHIKKTDLFSETKNIAINNLIHTFCKNNMHEISFMQIINCFSKTKINKHGEIVLKSCAFKQKWQNVVAEKYPFSTASKDLEKIN-DFFDALFVMLLLVCHLNKNLLWLCEKTDFFEWKPSQKTALFKANDSGAYLARMLLFLNDWYNENQAITTADIENVNEVEDIGKLVEKYSTNQPQKLSLNSTVYVLQTKQKQFFLKNDFFFNNNEAKLFFLITMKPNVFGLDDTAIANNLNLKKISDFFKEIDFNDEDILNDFKQEQEKLLVRRTFNQLLFMNKNTEILSVVNDKQKSVIHNIVWTITYSKAIMLKAFDYSKAFEKNRTSDPSLLRSNLTVINRLRYLSEYFQNASLKYDLLYTKAKQYMQIDKFINDMIRKVNHEDEIFGKFKERIYLSLGIISAVVFGIVEFFNCVWTILTVSQEVVDKSVLDPRNIIFISIGTILVLFLLVTILVFMTRRLYLFEINKKHK</Hsp_hseq>
      <Hsp_midline>M++KE+EIYNL+TFQIDLDKKLLFEK+++Q+NYSKIR  YFK+  +N+ AVFLNKNLIKN+ NK LLNFSDF+SG+G++++F Q+ID+ PEVLNYLKQVKK+ S + ++  SQL FNV INPKNTLANFFE   IYLHFNEEN+TV+GSFSL+W+IK+ DLFSETKNIAINNLIHTFCKNN++E+SF+QII CF+KT INK G+IVL+SCAFKQKWQN+V +KYPFST  K+L+ +N DFFDA FV+LLL+CHLN NLLWLCEKT+ FEWK + K + FK +++  YL++MLLFL DWY ENQA+T  DIE V+EVEDIGKLVEKYS NQPQKLS NSTVYV +  +KQ FLKND FFN NEAKL FLITM+PNVFGLDDTAIAN+LNL++I DFFKEIDF D D+LNDF+Q++E LLVRRTFNQLLFMN NT++LS+VN+K KS IHNIVWTITYSKAIMLKAFDYSK FE+NRT+DPSLLRSNL  INRLRYLSEYF+ AS+KYD LYTK K+YMQ+D+F+ DMI +VNHEDEIFGK+KER+YLSLGI++AVVFGI+EFFNCVWT+LTVSQ+  +KS+ DPRN + I IGTILVL LL+TIL FMTRRLYLFE NKKHK</Hsp_midline>
    </Hsp>
  </Hit_hsps>
</Hit>
<Hit>
  <Hit_num>2</Hit_num>
  <Hit_id>DEG10060205</Hit_id>
  <Hit_def>No definition line</Hit_def>
  <Hit_accession>DEG10060205</Hit_accession>
  <Hit_len>630</Hit_len>
  <Hit_hsps>
    <Hsp>
      <Hsp_num>1</Hsp_num>
      <Hsp_bit-score>66.6254</Hsp_bit-score>
      <Hsp_score>161</Hsp_score>
      <Hsp_evalue>9.96825e-12</Hsp_evalue>
      <Hsp_query-from>118</Hsp_query-from>
      <Hsp_query-to>620</Hsp_query-to>
      <Hsp_hit-from>128</Hsp_hit-from>
      <Hsp_hit-to>627</Hsp_hit-to>
      <Hsp_query-frame>0</Hsp_query-frame>
      <Hsp_hit-frame>0</Hsp_hit-frame>
      <Hsp_identity>117</Hsp_identity>
      <Hsp_positive>224</Hsp_positive>
      <Hsp_gaps>81</Hsp_gaps>
      <Hsp_align-len>542</Hsp_align-len>
      <Hsp_qseq>VVINPKNTLANFFEELTIYLHFNEENSTVVGSFSLKW------NIKRADLFSETKNIAINNLIHTFCKNNLNEVSFIQIIKCFAKTLINKQGQIVLESCA--FKQKWQNIVEQKYPFSTIHKNLKIVNSDFFDAFFVI----LLLICHLNNNLLWLCEKTEHFEWKLNSKISNFKED---NTEVYLSKMLLFLKDWYFENQAVTNEDIEKVDEVEDIGKLVEKYSANQPQKLSSNSTVYVFEPDKKQCFLKNDDFFNTN-------EAKLLFLITMQPNVFGLD------------DTAIANDLNLREIGDFFKEIDFTDSDVLNDFQQQKETLLVRRTFNQLLFMNSNTDVLSIVNNKFKSAIHNIVWTITYSKA----IMLKAFD-YSKIFEQNRTNDPSLLRSNLNSINRLRYLSEYFRTASVKYDQLYTKVKEYMQLDQFLVDMINQVNHEDEIFGKYKERVYLSLGIVTAVVFGIIEFFNCVWTVLTVSQQTAEKSLADPRNTVIIGIGTILVLTLLITILTFMTRRLYLFEFNKKH</Hsp_qseq>
      <Hsp_hseq>IEVNKNSYLKKFVNSIRISFFLDLRAQILSGSFTLNLVNKSIEKQKKTEIF---KDIFVNALVKHFICNQLYPIS----LNSFIFDSENPSNKLALKERIKLLKTNWNSLFFDKFYNCLNNKNKQQLQETSDEMFYAVINTYLIMLISVEELRVYFTSKEPALILKVLDKKNTLREDPDQNPETDLYELIQFIEQNYLKKDKKTSWNKKKVQDLEQLLEEINKIN------LETKNESLAYPDEITELEIDNDNFVSTKQVFRNQLELQLLHGIVINPEKYGIGMWSSYFADWSEYKNLIEQMLNPKSGNDFYQ------------FEKDIDESICQINKKYLTFISSDSNTFLIVKNDDVKVISNYVWAQLFFETRRWIINDIEFDLYEKGFDKSHFSRNIALLESLS----FSWLDPFYGLTSIK--EIMQKIDSKSNLKTSIEEMVNRFKHEQRINKKDNERVLMIFAYIAAFVVGFINFFSMVFTILTVSDLNA--GLTVP-NIIVISIASVLAFILIVIAV--------LFRFKWKH</Hsp_hseq>
      <Hsp_midline>+ +N  + L  F   + I    +     + GSF+L          K+ ++F   K+I +N L+  F  N L  +S    +  F     N   ++ L+      K  W ++   K+     +KN + +     + F+ +    L+++  +    ++   K      K+  K +  +ED   N E  L +++ F++  Y +    T+ + +KV ++E + + + K +      L + +    +  +  +  + ND+F +T        E +LL  I + P  +G+                I   LN +   DF++            F++  +  + +     L F++S+++   IV N     I N VW   + +     I    FD Y K F+++  +    L  +L+      +L  ++   S+K  ++  K+     L   + +M+N+  HE  I  K  ERV +    + A V G I FF+ V+T+LTVS   A   L  P N ++I I ++L   L++  +        LF F  KH</Hsp_midline>
    </Hsp>
  </Hit_hsps>
</Hit>
</Iteration_hits>
  <Iteration_stat>
    <Statistics>
      <Statistics_db-num>18775</Statistics_db-num>
      <Statistics_db-len>6407761</Statistics_db-len>
      <Statistics_hsp-len>100</Statistics_hsp-len>
      <Statistics_eff-space>2360265981</Statistics_eff-space>
      <Statistics_kappa>0.041</Statistics_kappa>
      <Statistics_lambda>0.267</Statistics_lambda>
      <Statistics_entropy>0.14</Statistics_entropy>
    </Statistics>
  </Iteration_stat>
</Iteration>
<Iteration>
  <Iteration_iter-num>35</Iteration_iter-num>
  <Iteration_query-ID>Query_35</Iteration_query-ID>
  <Iteration_query-def>WP_014325486.1</Iteration_query-def>
  <Iteration_query-len>793</Iteration_query-len>
<Iteration_hits>
<Hit>
  <Hit_num>1</Hit_num>
  <Hit_id>DEG10140011</Hit_id>
  <Hit_def>No definition line</Hit_def>
  <Hit_accession>DEG10140011</Hit_accession>
  <Hit_len>843</Hit_len>
  <Hit_hsps>
    <Hsp>
      <Hsp_num>1</Hsp_num>
      <Hsp_bit-score>170.629</Hsp_bit-score>
      <Hsp_score>431</Hsp_score>
      <Hsp_evalue>3.13578e-44</Hsp_evalue>
      <Hsp_query-from>16</Hsp_query-from>
      <Hsp_query-to>457</Hsp_query-to>
      <Hsp_hit-from>15</Hsp_hit-from>
      <Hsp_hit-to>422</Hsp_hit-to>
      <Hsp_query-frame>0</Hsp_query-frame>
      <Hsp_hit-frame>0</Hsp_hit-frame>
      <Hsp_identity>139</Hsp_identity>
      <Hsp_positive>220</Hsp_positive>
      <Hsp_gaps>76</Hsp_gaps>
      <Hsp_align-len>463</Hsp_align-len>
      <Hsp_qseq>LSAILAACGAKGKFDQVDDGKI-VLASSLTSKNAANALQAVVEKYNQVKGG--NDYPIEITQITGGYDGGRGNLQTKLSVKDKTTFYNLILNYPDLVSTLGRVGMEL------PLDNVDLSKLSPNFLKFNERISGVAKKANYAIPVSLSTEVLALNGPVLHYILNSAKGGNETAVTQRTASTNQQNTLQNSLKINESDPITKELWEKIQKAAETNGKAKEQGKSKKQGTEKTTTLTLLKTESSQQSNTTKDGKATSDEAIKKTWGDYQKVENG-LKGYTFKASVFENWHELLDFSARIARSFT-NIHTKETK-KGTDIQGVLGIDSTPNALFTSVFAAGGGNYDNFFYKVQDGRA--DF-SNFKNKETSYQNLQKVFSDYKELIDKNGLFVNKGGSYSSNFQKFHQLAYSISSTSGFFYSFAGNSA-KRLKFD-----DGNFIEFPRFTQPVKAPNKTTQSG</Hsp_qseq>
      <Hsp_hseq>LSTAVISCSKKKGFDQQFDNKIQVLHTFSATGKHTEALNALIEKYNQVMANDPNFIPVQASQLDGGYAKSRQEVETKLISGDSTGFYNLVINYPDLVATLKNYDMNLNFADEDPNLNVDVVVFADQFNKINTGSEHLIGKGIWAIPANKSGFVLSVNSPVFAYVYESA--------------------MAQGAKV---DPQDKEYFENFVKRGQSD-KVNANNDKTWEGSE-----------------------------IEKIWG--KPVDSGSFKDYVFKKSLFESYQDLIDFSNKVALTFPESTSTKEIDGKIYTAEGVLGVDTVANVIYSIAYSLVEGDDSKFIFNNTKTKSVIDFDSAFQQGSPEYENLKKSYEILRSGLPTKAVKILDDGDYASNYQKFHKMLFGLGSTSGYSFNYAKAGANKSLTLENKSVINGNFLSLIKGLKPKKPDGKDQKAG</Hsp_hseq>
      <Hsp_midline>LS  + +C  K  FDQ  D KI VL +   +     AL A++EKYNQV     N  P++ +Q+ GGY   R  ++TKL   D T FYNL++NYPDLV+TL    M L      P  NVD+   +  F K N     +  K  +AIP + S  VL++N PV  Y+  SA                    +    K+   DP  KE +E   K  +++ K         +G+E                             I+K WG  + V++G  K Y FK S+FE++ +L+DFS ++A +F  +  TKE   K    +GVLG+D+  N +++  ++   G+   F +     ++  DF S F+     Y+NL+K +   +  +    + +   G Y+SN+QKFH++ + + STSG+ +++A   A K L  +     +GNF+   +  +P K   K  ++G</Hsp_midline>
    </Hsp>
    <Hsp>
      <Hsp_num>2</Hsp_num>
      <Hsp_bit-score>61.6178</Hsp_bit-score>
      <Hsp_score>148</Hsp_score>
      <Hsp_evalue>6.41165e-10</Hsp_evalue>
      <Hsp_query-from>610</Hsp_query-from>
      <Hsp_query-to>726</Hsp_query-to>
      <Hsp_hit-from>532</Hsp_hit-from>
      <Hsp_hit-to>662</Hsp_hit-to>
      <Hsp_query-frame>0</Hsp_query-frame>
      <Hsp_hit-frame>0</Hsp_hit-frame>
      <Hsp_identity>49</Hsp_identity>
      <Hsp_positive>68</Hsp_positive>
      <Hsp_gaps>26</Hsp_gaps>
      <Hsp_align-len>137</Hsp_align-len>
      <Hsp_qseq>SNTLQSEEAVVLPALAKYKASDSTK--IAITQEPNLIGIHANEKENEETRKFVNWFLNSEQTWESKKYSKNKQNSNEKRT---PAQFFADSASYILPLKKTFDNA----------NKKE-----DQSKANNKTNSQR</Hsp_qseq>
      <Hsp_hseq>SATMQENELVT--RIAPYKADSSRQKNVILAQGPSLIGIHANEKEDKGTKAFVKWLL----TGTIDEISIGKQGEEIKYTNQSPISIFGTHSSYLIPTKEFFKNPVSVDKGKAPENKKELPQALDEAKRTSKSELER</Hsp_hseq>
      <Hsp_midline>S T+Q  E V    +A YKA  S +  + + Q P+LIGIHANEKE++ T+ FV W L    T    + S  KQ    K T   P   F   +SY++P K+ F N           NKKE     D++K  +K+  +R</Hsp_midline>
    </Hsp>
  </Hit_hsps>
</Hit>
</Iteration_hits>
  <Iteration_stat>
    <Statistics>
      <Statistics_db-num>18775</Statistics_db-num>
      <Statistics_db-len>6407761</Statistics_db-len>
      <Statistics_hsp-len>102</Statistics_hsp-len>
      <Statistics_eff-space>3104463301</Statistics_eff-space>
      <Statistics_kappa>0.041</Statistics_kappa>
      <Statistics_lambda>0.267</Statistics_lambda>
      <Statistics_entropy>0.14</Statistics_entropy>
    </Statistics>
  </Iteration_stat>
</Iteration>
<Iteration>
  <Iteration_iter-num>36</Iteration_iter-num>
  <Iteration_query-ID>Query_36</Iteration_query-ID>
  <Iteration_query-def>WP_014325515.1</Iteration_query-def>
  <Iteration_query-len>197</Iteration_query-len>
<Iteration_hits>
</Iteration_hits>
  <Iteration_stat>
    <Statistics>
      <Statistics_db-num>18775</Statistics_db-num>
      <Statistics_db-len>6407761</Statistics_db-len>
      <Statistics_hsp-len>89</Statistics_hsp-len>
      <Statistics_eff-space>511572888</Statistics_eff-space>
      <Statistics_kappa>0.041</Statistics_kappa>
      <Statistics_lambda>0.267</Statistics_lambda>
      <Statistics_entropy>0.14</Statistics_entropy>
    </Statistics>
  </Iteration_stat>
  <Iteration_message>No hits found</Iteration_message>
</Iteration>
<Iteration>
  <Iteration_iter-num>37</Iteration_iter-num>
  <Iteration_query-ID>Query_37</Iteration_query-ID>
  <Iteration_query-def>WP_014325517.1</Iteration_query-def>
  <Iteration_query-len>760</Iteration_query-len>
<Iteration_hits>
<Hit>
  <Hit_num>1</Hit_num>
  <Hit_id>DEG10140011</Hit_id>
  <Hit_def>No definition line</Hit_def>
  <Hit_accession>DEG10140011</Hit_accession>
  <Hit_len>843</Hit_len>
  <Hit_hsps>
    <Hsp>
      <Hsp_num>1</Hsp_num>
      <Hsp_bit-score>194.897</Hsp_bit-score>
      <Hsp_score>494</Hsp_score>
      <Hsp_evalue>2.16937e-52</Hsp_evalue>
      <Hsp_query-from>5</Hsp_query-from>
      <Hsp_query-to>684</Hsp_query-to>
      <Hsp_hit-from>4</Hsp_hit-from>
      <Hsp_hit-to>627</Hsp_hit-to>
      <Hsp_query-frame>0</Hsp_query-frame>
      <Hsp_hit-frame>0</Hsp_hit-frame>
      <Hsp_identity>194</Hsp_identity>
      <Hsp_positive>317</Hsp_positive>
      <Hsp_gaps>116</Hsp_gaps>
      <Hsp_align-len>710</Hsp_align-len>
      <Hsp_qseq>KGFFALSSCTLGLGLILTACGARGKFDQ-VDDGVIKLATSIQNKDSIAALNTIYKKYKE---RHPGSYPVQNFQVPGGYSGLRNDIRTRLSAKDGNNFYNIVLNYPDVVSSLATSDMQLILD------NVDTKLLSKNFLSFNERIGGVRQKGIYAIPISLSTELMVLNGPVLHYILNSAKKKENGAQMIKRSGSFSTVQKGTMAIDMNDQKTKDLWQKIENAAKANGKTTSTQTSPQPKNAVSSLQLKQAAEGTSTDNSQDAENSDNEIKKTWGEYKEEGNHTLKGYTFKASVFENWNELLDFSTRVANSFPDKIKN-QASKKATELQGVFGVDSVSGALFSATFAAGGGDYDKFFFNVKNGRG--NFRNLLEKGS-SYNNLQKVFNDYKQLISSNGLYINKGGAYSSNFLKFHQLAFSVGSSSGYNFAFAGESA-KRLEFGQKAIEYPRDTYEIKAPTNSQNGNG-TLLGSFTKSKSNGKEQSG----QDEDNQTSETIELYKSSVPSGKEAGKN-ALAITNQQLISALENAAKDNKTSQPQARSLTASD-QVQITQSSDKVI-----GYITTSNLDIDNNNTFDVGKLNGDKSTSKIIVNATLKTLNKINTLQSEEGIILPHPQKYKSTDPQAVATVQGPSIIGVHANAKENAETQKFINWFINQKETWPENSKGNKNGQNCQMT---AAQYFAKSSGYVLPYSETF</Hsp_qseq>
      <Hsp_hseq>KSVVGLASVAI-LSTAVISCSKKKGFDQQFDNKIQVLHTFSATGKHTEALNALIEKYNQVMANDPNFIPVQASQLDGGYAKSRQEVETKLISGDSTGFYNLVINYPDLVATLKNYDMNLNFADEDPNLNVDVVVFADQFNKINTGSEHLIGKGIWAIPANKSGFVLSVNSPVFAYVYESAMAQ--GAKV----------------------------------------------DPQDKEYFENFVKRGQSDKVNANNDKTWEGS--EIEKIWGKPVDSG--SFKDYVFKKSLFESYQDLIDFSNKVALTFPESTSTKEIDGKIYTAEGVLGVDTVANVIYSIAYSLVEGDDSKFIFNNTKTKSVIDFDSAFQQGSPEYENLKKSYEILRSGLPTKAVKILDDGDYASNYQKFHKMLFGLGSTSGYSFNYAKAGANKSLTLENKSV---------------INGNFLSLIKGLKPKKPDGKDQKAGFLSYIQNGRHTNTI--FKST--AAKEDVKNFDIQLSSPEVDAFLEAKLNGSPKTNPDFYGFISSESSIKDLIDKDKSLLASNGGQITILGKDHRNITFYYI-----DAEKSK------FATGSDSATMQENELVTRIAPYKADSSRQKNVILAQGPSLIGIHANEKEDKGTKAFVKWLLTG--TIDEISIG-KQGEEIKYTNQSPISIFGTHSSYLIPTKEFF</Hsp_hseq>
      <Hsp_midline>K    L+S  + L   + +C  +  FDQ  D+ +  L T         ALN + +KY +     P   PVQ  Q+ GGY+  R ++ T+L + D   FYN+V+NYPD+V++L   DM L         NVD  + +  F   N     +  KGI+AIP + S  ++ +N PV  Y+  SA  +  GA++                                               PQ K    +   +  ++  + +N +  E S  EI+K WG+  + G  + K Y FK S+FE++ +L+DFS +VA +FP+     +   K    +GV GVD+V+  ++S  ++   GD  KF FN    +   +F +  ++GS  Y NL+K +   +  + +  + I   G Y+SN+ KFH++ F +GS+SGY+F +A   A K L    K++                NGN  +L+      K +GK+Q        ++ + + TI  +KS+  + KE  KN  + +++ ++ + LE     +  + P      +S+  ++     DK +     G IT    D  N   + +     D   SK        T +   T+Q  E +    P K  S+  + V   QGPS+IG+HAN KE+  T+ F+ W +    T  E S G K G+  + T       F   S Y++P  E F</Hsp_midline>
    </Hsp>
  </Hit_hsps>
</Hit>
</Iteration_hits>
  <Iteration_stat>
    <Statistics>
      <Statistics_db-num>18775</Statistics_db-num>
      <Statistics_db-len>6407761</Statistics_db-len>
      <Statistics_hsp-len>102</Statistics_hsp-len>
      <Statistics_eff-space>2956203838</Statistics_eff-space>
      <Statistics_kappa>0.041</Statistics_kappa>
      <Statistics_lambda>0.267</Statistics_lambda>
      <Statistics_entropy>0.14</Statistics_entropy>
    </Statistics>
  </Iteration_stat>
</Iteration>
<Iteration>
  <Iteration_iter-num>38</Iteration_iter-num>
  <Iteration_query-ID>Query_38</Iteration_query-ID>
  <Iteration_query-def>WP_014325543.1</Iteration_query-def>
  <Iteration_query-len>285</Iteration_query-len>
<Iteration_hits>
<Hit>
  <Hit_num>1</Hit_num>
  <Hit_id>DEG10060254</Hit_id>
  <Hit_def>No definition line</Hit_def>
  <Hit_accession>DEG10060254</Hit_accession>
  <Hit_len>287</Hit_len>
  <Hit_hsps>
    <Hsp>
      <Hsp_num>1</Hsp_num>
      <Hsp_bit-score>317.39</Hsp_bit-score>
      <Hsp_score>812</Hsp_score>
      <Hsp_evalue>2.09552e-109</Hsp_evalue>
      <Hsp_query-from>1</Hsp_query-from>
      <Hsp_query-to>285</Hsp_query-to>
      <Hsp_hit-from>1</Hsp_hit-from>
      <Hsp_hit-to>287</Hsp_hit-to>
      <Hsp_query-frame>0</Hsp_query-frame>
      <Hsp_hit-frame>0</Hsp_hit-frame>
      <Hsp_identity>168</Hsp_identity>
      <Hsp_positive>238</Hsp_positive>
      <Hsp_gaps>2</Hsp_gaps>
      <Hsp_align-len>287</Hsp_align-len>
      <Hsp_qseq>MFPYYPLKVTRNLQLLVWAAVLMALSFIFNIFSINVTSVLKVSFTRIPFALIGWMFGPVWGFTFGAIADTMDWLTRGYTWFWLFAIQKPMFCFLAGLVKGVYQVRQSSTNWKIDFWILQSILIGFFVLTLVLLLMYLTDGNFQAAGNQSFGRG-FDVNVHILQGITMAAFISFFVGLEIFLGWKYTKVKKPKEMILNLYILMMALLMTLVVSLLIGTIASIEYLVFL-SGKPSKNFVKYGSYFFLMPRVLVQALLMPLYLALFKPLIRIAENNLRNYLRVYNLSWKR</Hsp_qseq>
      <Hsp_hseq>MFPYYPLRLLKSLQLLVWASVLLALTFIFSIFSISVTNVLSISFLRIPFALFGWIFGPIWGFIFGFLSDTIDWLTKGYVWFWMFALQKPLFAFLAGIVKGIYLVRKNASNYKVDFWVLQTLLVTFFVVSVTLLLLYLTNNEFQQIGTKNFQTADLSVNVVVLQIITLVSFVIFFLVTEGFLGFVYVKKRNKEQALLTIYSLVLMVLMSVVVSILLGTIAAIEFITFINNGRPSNNFVLYGVYFFLLPRVLVQALLLPIYVALFYPLIGIVENNLKNYLLLFTLSWKS</Hsp_hseq>
      <Hsp_midline>MFPYYPL++ ++LQLLVWA+VL+AL+FIF+IFSI+VT+VL +SF RIPFAL GW+FGP+WGF FG ++DT+DWLT+GY WFW+FA+QKP+F FLAG+VKG+Y VR++++N+K+DFW+LQ++L+ FFV+++ LLL+YLT+  FQ  G ++F      VNV +LQ IT+ +F+ FF+  E FLG+ Y K +  ++ +L +Y L++ +LM++VVS+L+GTIA+IE++ F+ +G+PS NFV YG YFFL+PRVLVQALL+P+Y+ALF PLI I ENNL+NYL ++ LSWK </Hsp_midline>
    </Hsp>
  </Hit_hsps>
</Hit>
</Iteration_hits>
  <Iteration_stat>
    <Statistics>
      <Statistics_db-num>18775</Statistics_db-num>
      <Statistics_db-len>6407761</Statistics_db-len>
      <Statistics_hsp-len>93</Statistics_hsp-len>
      <Statistics_eff-space>895043712</Statistics_eff-space>
      <Statistics_kappa>0.041</Statistics_kappa>
      <Statistics_lambda>0.267</Statistics_lambda>
      <Statistics_entropy>0.14</Statistics_entropy>
    </Statistics>
  </Iteration_stat>
</Iteration>
<Iteration>
  <Iteration_iter-num>39</Iteration_iter-num>
  <Iteration_query-ID>Query_39</Iteration_query-ID>
  <Iteration_query-def>WP_014325584.1</Iteration_query-def>
  <Iteration_query-len>225</Iteration_query-len>
<Iteration_hits>
<Hit>
  <Hit_num>1</Hit_num>
  <Hit_id>DEG10060289</Hit_id>
  <Hit_def>No definition line</Hit_def>
  <Hit_accession>DEG10060289</Hit_accession>
  <Hit_len>224</Hit_len>
  <Hit_hsps>
    <Hsp>
      <Hsp_num>1</Hsp_num>
      <Hsp_bit-score>291.197</Hsp_bit-score>
      <Hsp_score>744</Hsp_score>
      <Hsp_evalue>5.30172e-101</Hsp_evalue>
      <Hsp_query-from>1</Hsp_query-from>
      <Hsp_query-to>221</Hsp_query-to>
      <Hsp_hit-from>1</Hsp_hit-from>
      <Hsp_hit-to>221</Hsp_hit-to>
      <Hsp_query-frame>0</Hsp_query-frame>
      <Hsp_hit-frame>0</Hsp_hit-frame>
      <Hsp_identity>142</Hsp_identity>
      <Hsp_positive>176</Hsp_positive>
      <Hsp_gaps>0</Hsp_gaps>
      <Hsp_align-len>221</Hsp_align-len>
      <Hsp_qseq>MNGARIAFWPKKEQHQLFNLSFSAMMLALALIASFVSHFISIPFLSALKLTIDISSVFLIACAFFVSYSWALVITVALSLCSFIWDGNNWIGILTLTIANFAIVSFTRLYFHIFAQIKLRWLWVFSLATLSNTLLLTTLNGLLITPLYWYWFGYVPTANFVEVAKIYNKTPYFHFFLFGVPNYWVGIFALYSLFNVIKFTLVSLIGVPVMRAFQKFYWKKA</Hsp_qseq>
      <Hsp_hseq>MNGNKLVFLPKKSYHQLFNITFSAMMLALAIITSLISEFISIPFFSQLKLTFDISVVFLVACAFFVSLGWSLTITLASALTSFFWNTNNVIGVLTVTLANLSTILFTRLYFCLFSKRRFCWIFVFLFTTLSNALLLTTLNGILITPLFWYYFGYVQTPNFLIVAEQYNKNTDFHFFFFGINNYWLGIFCLYSFFNLVKFGLVSCFGVPIMRSFQKFYWKRA</Hsp_hseq>
      <Hsp_midline>MNG ++ F PKK  HQLFN++FSAMMLALA+I S +S FISIPF S LKLT DIS VFL+ACAFFVS  W+L IT+A +L SF W+ NN IG+LT+T+AN + + FTRLYF +F++ +  W++VF   TLSN LLLTTLNG+LITPL+WY+FGYV T NF+ VA+ YNK   FHFF FG+ NYW+GIF LYS FN++KF LVS  GVP+MR+FQKFYWK+A</Hsp_midline>
    </Hsp>
  </Hit_hsps>
</Hit>
</Iteration_hits>
  <Iteration_stat>
    <Statistics>
      <Statistics_db-num>18775</Statistics_db-num>
      <Statistics_db-len>6407761</Statistics_db-len>
      <Statistics_hsp-len>91</Statistics_hsp-len>
      <Statistics_eff-space>629697624</Statistics_eff-space>
      <Statistics_kappa>0.041</Statistics_kappa>
      <Statistics_lambda>0.267</Statistics_lambda>
      <Statistics_entropy>0.14</Statistics_entropy>
    </Statistics>
  </Iteration_stat>
</Iteration>
<Iteration>
  <Iteration_iter-num>40</Iteration_iter-num>
  <Iteration_query-ID>Query_40</Iteration_query-ID>
  <Iteration_query-def>WP_014325607.1</Iteration_query-def>
  <Iteration_query-len>128</Iteration_query-len>
<Iteration_hits>
</Iteration_hits>
  <Iteration_stat>
    <Statistics>
      <Statistics_db-num>18775</Statistics_db-num>
      <Statistics_db-len>6407761</Statistics_db-len>
      <Statistics_hsp-len>83</Statistics_hsp-len>
      <Statistics_eff-space>218224620</Statistics_eff-space>
      <Statistics_kappa>0.041</Statistics_kappa>
      <Statistics_lambda>0.267</Statistics_lambda>
      <Statistics_entropy>0.14</Statistics_entropy>
    </Statistics>
  </Iteration_stat>
  <Iteration_message>No hits found</Iteration_message>
</Iteration>
<Iteration>
  <Iteration_iter-num>41</Iteration_iter-num>
  <Iteration_query-ID>Query_41</Iteration_query-ID>
  <Iteration_query-def>WP_014325634.1</Iteration_query-def>
  <Iteration_query-len>344</Iteration_query-len>
<Iteration_hits>
</Iteration_hits>
  <Iteration_stat>
    <Statistics>
      <Statistics_db-num>18775</Statistics_db-num>
      <Statistics_db-len>6407761</Statistics_db-len>
      <Statistics_hsp-len>95</Statistics_hsp-len>
      <Statistics_eff-space>1151409864</Statistics_eff-space>
      <Statistics_kappa>0.041</Statistics_kappa>
      <Statistics_lambda>0.267</Statistics_lambda>
      <Statistics_entropy>0.14</Statistics_entropy>
    </Statistics>
  </Iteration_stat>
  <Iteration_message>No hits found</Iteration_message>
</Iteration>
<Iteration>
  <Iteration_iter-num>42</Iteration_iter-num>
  <Iteration_query-ID>Query_42</Iteration_query-ID>
  <Iteration_query-def>WP_014325659.1</Iteration_query-def>
  <Iteration_query-len>277</Iteration_query-len>
<Iteration_hits>
<Hit>
  <Hit_num>1</Hit_num>
  <Hit_id>DEG10060356</Hit_id>
  <Hit_def>No definition line</Hit_def>
  <Hit_accession>DEG10060356</Hit_accession>
  <Hit_len>258</Hit_len>
  <Hit_hsps>
    <Hsp>
      <Hsp_num>1</Hsp_num>
      <Hsp_bit-score>299.671</Hsp_bit-score>
      <Hsp_score>766</Hsp_score>
      <Hsp_evalue>5.97913e-103</Hsp_evalue>
      <Hsp_query-from>17</Hsp_query-from>
      <Hsp_query-to>277</Hsp_query-to>
      <Hsp_hit-from>1</Hsp_hit-from>
      <Hsp_hit-to>258</Hsp_hit-to>
      <Hsp_query-frame>0</Hsp_query-frame>
      <Hsp_hit-frame>0</Hsp_hit-frame>
      <Hsp_identity>148</Hsp_identity>
      <Hsp_positive>194</Hsp_positive>
      <Hsp_gaps>3</Hsp_gaps>
      <Hsp_align-len>261</Hsp_align-len>
      <Hsp_qseq>LLLGTAFTACSNYDFQANLTSLNQLRTSANKDINLTQDKNTLIDALKTAFENNSEGTTKVLLDAWKFSLYDAKILEKQDPVKFVKAFGSGKSKEDIEPSAGVRGLRFVERFGDNTASLIKNAILLDQQKVEVFNIRFKSSRDFTIQIKLNAKGNYKKSEVEKYKSQIGLQDNELGDKEEGTLEADLIFTYTPPASNLFSKSNFDKLTKSINFNTNLKLEMVGKDEVMRKILNSSAFTNNLASVNYPNQAVNLLPYVLYSIL</Hsp_qseq>
      <Hsp_hseq>MVLGSLITACSNLSSGTNFSSLNQLRNSFSKNSELNQDKKELVTSLRDSFEVDSKSATNVLLDAWRFSLQDEKILEKQDPSRFVKAFGSGKSKEDVEPSTGVKGLRLVERYTQNVASIINNVIKLSSQTVTDFSFYYNSSRDFKVQIRLQATGTFDSAQAKSYLSQIGLSDSDIKDK--NSISADLIFTYTPPSSNLFSKSSFDTLLRKINFNTNLRLQIIGKDELMQKLLQSN-FVGQLADQNFQDQTIDLLPYVLYSIL</Hsp_hseq>
      <Hsp_midline>++LG+  TACSN     N +SLNQLR S +K+  L QDK  L+ +L+ +FE +S+  T VLLDAW+FSL D KILEKQDP +FVKAFGSGKSKED+EPS GV+GLR VER+  N AS+I N I L  Q V  F+  + SSRDF +QI+L A G +  ++ + Y SQIGL D+++ DK   ++ ADLIFTYTPP+SNLFSKS+FD L + INFNTNL+L+++GKDE+M+K+L S+ F   LA  N+ +Q ++LLPYVLYSIL</Hsp_midline>
    </Hsp>
  </Hit_hsps>
</Hit>
<Hit>
  <Hit_num>2</Hit_num>
  <Hit_id>DEG10060355</Hit_id>
  <Hit_def>No definition line</Hit_def>
  <Hit_accession>DEG10060355</Hit_accession>
  <Hit_len>272</Hit_len>
  <Hit_hsps>
    <Hsp>
      <Hsp_num>1</Hsp_num>
      <Hsp_bit-score>107.457</Hsp_bit-score>
      <Hsp_score>267</Hsp_score>
      <Hsp_evalue>6.13629e-28</Hsp_evalue>
      <Hsp_query-from>15</Hsp_query-from>
      <Hsp_query-to>277</Hsp_query-to>
      <Hsp_hit-from>6</Hsp_hit-from>
      <Hsp_hit-to>272</Hsp_hit-to>
      <Hsp_query-frame>0</Hsp_query-frame>
      <Hsp_hit-frame>0</Hsp_hit-frame>
      <Hsp_identity>83</Hsp_identity>
      <Hsp_positive>141</Hsp_positive>
      <Hsp_gaps>22</Hsp_gaps>
      <Hsp_align-len>276</Hsp_align-len>
      <Hsp_qseq>LFLL----LGTAFTACSNYDFQANLTSLNQLRTSANKDINLTQDKNTLIDALKTAFENNSEGTTKVLLDAWKFSLYDAKILEKQ-DPVKFVKAFGSGKSKEDIEPSAGVRGLRFVERFGDNTASLIKNAILLDQQKVEVFNIRFKSSRDFTIQIKLNAKG-----NYKKSEVEKY-KSQIGLQDNEL-GDKEEGTLEADLIFTYTPPASN-LFSKSNFDKLTKSINFNTNLKLEMVGKDEVMRKILNSSAFTNNLASVNYPNQAVNLLPYVLYSIL</Hsp_qseq>
      <Hsp_hseq>IFLLPLISLSTLSVACSSTD-----PGLEKAQAYFQRN-NIELSKNNAVTFLKKGYSSDKEEVINTVFASWKTTLLDYQLLEKPLDYSRFAKAFGVNKSKEDVTPNISAKGLYFDETY-PGISGQIALVLGVKSQKVVNFQYSWKNNLDFKVQIHLKMTGIVGSDNTSTSLIKSFLASTSGVSESDFTGDK--ANFDGDVIFTYTPPTDNRRVSESTFSSIPASINFPFDIKIDMSTSHEKLNLLLSTNEQVKKIRTRTFKGKSIDLLPFFYYTLL</Hsp_hseq>
      <Hsp_midline>+FLL    L T   ACS+ D       L + +    ++ N+   KN  +  LK  + ++ E     +  +WK +L D ++LEK  D  +F KAFG  KSKED+ P+   +GL F E +    +  I   + +  QKV  F   +K++ DF +QI L   G     N   S ++ +  S  G+ +++  GDK     + D+IFTYTPP  N   S+S F  +  SINF  ++K++M    E +  +L+++     + +  +  ++++LLP+  Y++L</Hsp_midline>
    </Hsp>
  </Hit_hsps>
</Hit>
</Iteration_hits>
  <Iteration_stat>
    <Statistics>
      <Statistics_db-num>18775</Statistics_db-num>
      <Statistics_db-len>6407761</Statistics_db-len>
      <Statistics_hsp-len>93</Statistics_hsp-len>
      <Statistics_eff-space>857750224</Statistics_eff-space>
      <Statistics_kappa>0.041</Statistics_kappa>
      <Statistics_lambda>0.267</Statistics_lambda>
      <Statistics_entropy>0.14</Statistics_entropy>
    </Statistics>
  </Iteration_stat>
</Iteration>
<Iteration>
  <Iteration_iter-num>43</Iteration_iter-num>
  <Iteration_query-ID>Query_43</Iteration_query-ID>
  <Iteration_query-def>WP_014325660.1</Iteration_query-def>
  <Iteration_query-len>290</Iteration_query-len>
<Iteration_hits>
<Hit>
  <Hit_num>1</Hit_num>
  <Hit_id>DEG10060355</Hit_id>
  <Hit_def>No definition line</Hit_def>
  <Hit_accession>DEG10060355</Hit_accession>
  <Hit_len>272</Hit_len>
  <Hit_hsps>
    <Hsp>
      <Hsp_num>1</Hsp_num>
      <Hsp_bit-score>299.286</Hsp_bit-score>
      <Hsp_score>765</Hsp_score>
      <Hsp_evalue>1.97106e-102</Hsp_evalue>
      <Hsp_query-from>12</Hsp_query-from>
      <Hsp_query-to>290</Hsp_query-to>
      <Hsp_hit-from>3</Hsp_hit-from>
      <Hsp_hit-to>272</Hsp_hit-to>
      <Hsp_query-frame>0</Hsp_query-frame>
      <Hsp_hit-frame>0</Hsp_hit-frame>
      <Hsp_identity>154</Hsp_identity>
      <Hsp_positive>193</Hsp_positive>
      <Hsp_gaps>11</Hsp_gaps>
      <Hsp_align-len>280</Hsp_align-len>
      <Hsp_qseq>LGSLFFLFGTALSACSSATTEVISSFSSAQKYFSANKKELNKRNLVTILKDSYNSDPKSTVNSLLAGWKYSLLDQKLLENPMDPSRFSKAFGSN-TKDDVTPNISEKGLYLAETYPGVSSQIAQVLGVQSQKVTGFSYSWTSKTKFEVKILIKMKGKVGSDGTSQTLIKSFLGTDSKGSGSNNQNGGVTEKDFEGDQANFDGNFIFTYTQPSDGRRLASSNFDPITGTINFPADLQIEVSTSHEKLNTLMTTNTQVGMIKNRSFKGKSFNLLPFFYYALL</Hsp_qseq>
      <Hsp_hseq>LRKIFLLPLISLSTLSVACSSTDPGLEKAQAYFQRNNIELSKNNAVTFLKKGYSSDKEEVINTVFASWKTTLLDYQLLEKPLDYSRFAKAFGVNKSKEDVTPNISAKGLYFDETYPGISGQIALVLGVKSQKVVNFQYSWKNNLDFKVQIHLKMTGIVGSDNTSTSLIKSFLASTS----------GVSESDFTGDKANFDGDVIFTYTPPTDNRRVSESTFSSIPASINFPFDIKIDMSTSHEKLNLLLSTNEQVKKIRTRTFKGKSIDLLPFFYYTLL</Hsp_hseq>
      <Hsp_midline>L  +F L   +LS  S A +        AQ YF  N  EL+K N VT LK  Y+SD +  +N++ A WK +LLD +LLE P+D SRF+KAFG N +K+DVTPNIS KGLY  ETYPG+S QIA VLGV+SQKV  F YSW +   F+V+I +KM G VGSD TS +LIKSFL + S          GV+E DF GD+ANFDG+ IFTYT P+D RR++ S F  I  +INFP D++I++STSHEKLN L++TN QV  I+ R+FKGKS +LLPFFYY LL</Hsp_midline>
    </Hsp>
  </Hit_hsps>
</Hit>
<Hit>
  <Hit_num>2</Hit_num>
  <Hit_id>DEG10060356</Hit_id>
  <Hit_def>No definition line</Hit_def>
  <Hit_accession>DEG10060356</Hit_accession>
  <Hit_len>258</Hit_len>
  <Hit_hsps>
    <Hsp>
      <Hsp_num>1</Hsp_num>
      <Hsp_bit-score>141.739</Hsp_bit-score>
      <Hsp_score>356</Hsp_score>
      <Hsp_evalue>5.09629e-41</Hsp_evalue>
      <Hsp_query-from>17</Hsp_query-from>
      <Hsp_query-to>290</Hsp_query-to>
      <Hsp_hit-from>1</Hsp_hit-from>
      <Hsp_hit-to>258</Hsp_hit-to>
      <Hsp_query-frame>0</Hsp_query-frame>
      <Hsp_hit-frame>0</Hsp_hit-frame>
      <Hsp_identity>99</Hsp_identity>
      <Hsp_positive>157</Hsp_positive>
      <Hsp_gaps>26</Hsp_gaps>
      <Hsp_align-len>279</Hsp_align-len>
      <Hsp_qseq>FLFGTALSACSSATTEV-ISSFSSAQKYFSANKKELN--KRNLVTILKDSYNSDPKSTVNSLLAGWKYSLLDQKLLENPMDPSRFSKAFGS-NTKDDVTPNISEKGLYLAETY-PGVSSQIAQVLGVQSQKVTGFSYSWTSKTKFEVKILIKMKGKVGSDGTSQTLIKSFLGTDSKGSGSNNQNGGVTEKDFEGDQANFDGNFIFTYTQPSDGRRLASSNFDPITGTINFPADLQIEVSTSHEKLNTLMTTNTQVGMIKNRSFKGKSFNLLPFFYYALL</Hsp_qseq>
      <Hsp_hseq>MVLGSLITACSNLSSGTNFSSLNQLRNSFSKNS-ELNQDKKELVTSLRDSFEVDSKSATNVLLDAWRFSLQDEKILE-KQDPSRFVKAFGSGKSKEDVEPSTGVKGLRLVERYTQNVASIINNVIKLSSQTVTDFSFYYNSSRDFKVQIRLQATGTFDSAQA-----KSYLS-----------QIGLSDSDIK-DKNSISADLIFTYTPPS-SNLFSKSSFDTLLRKINFNTNLRLQIIGKDELMQKLLQSNF-VGQLADQNFQDQTIDLLPYVLYSIL</Hsp_hseq>
      <Hsp_midline> + G+ ++ACS+ ++    SS +  +  FS N  ELN  K+ LVT L+DS+  D KS  N LL  W++SL D+K+LE   DPSRF KAFGS  +K+DV P+   KGL L E Y   V+S I  V+ + SQ VT FS+ + S   F+V+I ++  G   S        KS+L              G+++ D + D+ +   + IFTYT PS     + S+FD +   INF  +L++++    E +  L+ +N  VG + +++F+ ++ +LLP+  Y++L</Hsp_midline>
    </Hsp>
  </Hit_hsps>
</Hit>
</Iteration_hits>
  <Iteration_stat>
    <Statistics>
      <Statistics_db-num>18775</Statistics_db-num>
      <Statistics_db-len>6407761</Statistics_db-len>
      <Statistics_hsp-len>94</Statistics_hsp-len>
      <Statistics_eff-space>910010556</Statistics_eff-space>
      <Statistics_kappa>0.041</Statistics_kappa>
      <Statistics_lambda>0.267</Statistics_lambda>
      <Statistics_entropy>0.14</Statistics_entropy>
    </Statistics>
  </Iteration_stat>
</Iteration>
<Iteration>
  <Iteration_iter-num>44</Iteration_iter-num>
  <Iteration_query-ID>Query_44</Iteration_query-ID>
  <Iteration_query-def>WP_014574856.1</Iteration_query-def>
  <Iteration_query-len>286</Iteration_query-len>
<Iteration_hits>
<Hit>
  <Hit_num>1</Hit_num>
  <Hit_id>DEG10060030</Hit_id>
  <Hit_def>No definition line</Hit_def>
  <Hit_accession>DEG10060030</Hit_accession>
  <Hit_len>285</Hit_len>
  <Hit_hsps>
    <Hsp>
      <Hsp_num>1</Hsp_num>
      <Hsp_bit-score>421.779</Hsp_bit-score>
      <Hsp_score>1083</Hsp_score>
      <Hsp_evalue>1.58436e-150</Hsp_evalue>
      <Hsp_query-from>1</Hsp_query-from>
      <Hsp_query-to>283</Hsp_query-to>
      <Hsp_hit-from>1</Hsp_hit-from>
      <Hsp_hit-to>283</Hsp_hit-to>
      <Hsp_query-frame>0</Hsp_query-frame>
      <Hsp_hit-frame>0</Hsp_hit-frame>
      <Hsp_identity>221</Hsp_identity>
      <Hsp_positive>258</Hsp_positive>
      <Hsp_gaps>0</Hsp_gaps>
      <Hsp_align-len>283</Hsp_align-len>
      <Hsp_qseq>MKLSKKYLLAVPFFVLMVIFFVVPMAWIIVSGLQNENGASITEKYQPLVGGYSFFQSFWTSLWTATVTVLVALLVAFPFCYFLSQSKNKVFRSFVIALATAPIWSSFLIKLIGLKTLLDLVLGLALNRVGDNNLTFGSGYTLIGMIYLFTPFMFLPLYNNFCILPKNLILASQDLGYNWITSFIKVVIPFSKTAILSGIALTFFPSLTSVAIAQFLDNSNQNNTLGNYVFTLGNNGYDSAIERGRASGAIIIAALITFAFYFVVIFAPRIVRLIQTKCLEYRR</Hsp_qseq>
      <Hsp_hseq>MHIKKKYWLLLPFFLLMTIFFIIPMAWIIVSGLQSEDGASISQKYEPLVSGLGFFNSFWTSLWISIVTVIVALLFSFPFCYFLSQSKNKIFKAFVISIATVPIWSSFLIKLIGLKTLLDLLIGLSLNRVGDNNLTFGSGYTLLGTIYLFTPFMFLPLYNHFCVLPKNLLLASQDLGYNWIYSFVKVVIPFSKTAMLSGIALTFFPALTSVAIAQFLDNSNQAETLGNYIFTLGNNGYDSAIERGRAAGAIIIAALITFAIYFTVVFLPKIVRIVHNKWKQHEK</Hsp_hseq>
      <Hsp_midline>M + KKY L +PFF+LM IFF++PMAWIIVSGLQ+E+GASI++KY+PLV G  FF SFWTSLW + VTV+VALL +FPFCYFLSQSKNK+F++FVI++AT PIWSSFLIKLIGLKTLLDL++GL+LNRVGDNNLTFGSGYTL+G IYLFTPFMFLPLYN+FC+LPKNL+LASQDLGYNWI SF+KVVIPFSKTA+LSGIALTFFP+LTSVAIAQFLDNSNQ  TLGNY+FTLGNNGYDSAIERGRA+GAIIIAALITFA YF V+F P+IVR++  K  ++ +</Hsp_midline>
    </Hsp>
  </Hit_hsps>
</Hit>
<Hit>
  <Hit_num>2</Hit_num>
  <Hit_id>DEG10140158</Hit_id>
  <Hit_def>No definition line</Hit_def>
  <Hit_accession>DEG10140158</Hit_accession>
  <Hit_len>279</Hit_len>
  <Hit_hsps>
    <Hsp>
      <Hsp_num>1</Hsp_num>
      <Hsp_bit-score>112.079</Hsp_bit-score>
      <Hsp_score>279</Hsp_score>
      <Hsp_evalue>1.38651e-29</Hsp_evalue>
      <Hsp_query-from>1</Hsp_query-from>
      <Hsp_query-to>281</Hsp_query-to>
      <Hsp_hit-from>12</Hsp_hit-from>
      <Hsp_hit-to>278</Hsp_hit-to>
      <Hsp_query-frame>0</Hsp_query-frame>
      <Hsp_hit-frame>0</Hsp_hit-frame>
      <Hsp_identity>86</Hsp_identity>
      <Hsp_positive>152</Hsp_positive>
      <Hsp_gaps>20</Hsp_gaps>
      <Hsp_align-len>284</Hsp_align-len>
      <Hsp_qseq>MKLSKKYLLAVPFFVLMVIFFVVPMAWIIVSGLQNENGASITEKYQPLVGGYSFFQSFWTSLWTATVTVLVALLVAFPFCYFLSQSKNKVFRSFVIALATAPIWSSFLIKLIGLKTLLDLVLGLALNRVGDNNLTFGSGYTLIGMIYLFTPFMFLPLYNNFCILPKNLILASQDLGYNWITSFIKVVIPFSKTAILSGIALTFFPSLTSVAIA-QFLDNSNQNNTLGNYVFTLGN--NGYDSAIERGRASGAIIIAALITFAFYFVVIFAPRIVRLIQTKCLEY</Hsp_qseq>
      <Hsp_hseq>LKSRPRLALLLPYIIIALLFIVLPFFILLVISLKP--AAADFDNWK-IVKDSSTWVIMWRSVWMGIVTALICLLLGFPYAFFVSTSKSKSFKFYAISLIISPLIIFTIAKALALRGMFTLLF--------DERKINSEWFMVLGMIYLNLPFMIIPLYSVFRDMNPNILEVSYDLGYNKFLTLIKVVLPYGIKAIFSGVGLVFLMAASSVIISDKLLSNGFQHQLIGNVINQHVNPSNPFDMA----RASTLVLITTIVLMSFYSLIYLVPMLV--LKLKGINY</Hsp_hseq>
      <Hsp_midline>+K   +  L +P+ ++ ++F V+P   ++V  L+    A+  + ++ +V   S +   W S+W   VT L+ LL+ FP+ +F+S SK+K F+ + I+L  +P+    + K + L+ +  L+         D        + ++GMIYL  PFM +PLY+ F  +  N++  S DLGYN   + IKVV+P+   AI SG+ L F  + +SV I+ + L N  Q+  +GN +    N  N +D A    RAS  ++I  ++  +FY ++   P +V  ++ K + Y</Hsp_midline>
    </Hsp>
  </Hit_hsps>
</Hit>
<Hit>
  <Hit_num>3</Hit_num>
  <Hit_id>DEG10180247</Hit_id>
  <Hit_def>No definition line</Hit_def>
  <Hit_accession>DEG10180247</Hit_accession>
  <Hit_len>313</Hit_len>
  <Hit_hsps>
    <Hsp>
      <Hsp_num>1</Hsp_num>
      <Hsp_bit-score>56.9954</Hsp_bit-score>
      <Hsp_score>136</Hsp_score>
      <Hsp_evalue>1.3151e-09</Hsp_evalue>
      <Hsp_query-from>65</Hsp_query-from>
      <Hsp_query-to>227</Hsp_query-to>
      <Hsp_hit-from>94</Hsp_hit-from>
      <Hsp_hit-to>282</Hsp_hit-to>
      <Hsp_query-frame>0</Hsp_query-frame>
      <Hsp_hit-frame>0</Hsp_hit-frame>
      <Hsp_identity>52</Hsp_identity>
      <Hsp_positive>87</Hsp_positive>
      <Hsp_gaps>32</Hsp_gaps>
      <Hsp_align-len>192</Hsp_align-len>
      <Hsp_qseq>ATVTVLVALLVAFPFCYFLSQSKNKVFRSFVIALATAPIWSSFLIKL-------------------IGLKTLLDLVLGLALNRVGDNNL-TFGSGYTLIGMIYLFTPFMFLPLYNNFCILPKNLILASQDLGYNWITSFIKVVIPFSKTAILSGIALTFFPSLTSVAIAQ-------FLDNS--NQNNTLGN</Hsp_qseq>
      <Hsp_hseq>AVAVTIASAILAFPMAWYMARYTSGKMKAFFYIAVMLPMWASYIVKAYAWTLLLAKDGVAQWFLQHLGLEPLLTAFL--TLPAVGGNTLSTSGLGRFLV-FLYIWLPFMILPVQAALERLPPSLLQASADLGARPRQTFRYVVLPLAIPGIAAGSIFTFSLTLGDFIVPQLVGPPGYFIGNMVYSQQGAIGN</Hsp_hseq>
      <Hsp_midline>A    + + ++AFP  +++++  +   ++F       P+W+S+++K                    +GL+ LL   L   L  VG N L T G G  L+  +Y++ PFM LP+      LP +L+ AS DLG     +F  VV+P +   I +G   TF  +L    + Q       F+ N   +Q   +GN</Hsp_midline>
    </Hsp>
  </Hit_hsps>
</Hit>
</Iteration_hits>
  <Iteration_stat>
    <Statistics>
      <Statistics_db-num>18775</Statistics_db-num>
      <Statistics_db-len>6407761</Statistics_db-len>
      <Statistics_hsp-len>93</Statistics_hsp-len>
      <Statistics_eff-space>899705398</Statistics_eff-space>
      <Statistics_kappa>0.041</Statistics_kappa>
      <Statistics_lambda>0.267</Statistics_lambda>
      <Statistics_entropy>0.14</Statistics_entropy>
    </Statistics>
  </Iteration_stat>
</Iteration>
<Iteration>
  <Iteration_iter-num>45</Iteration_iter-num>
  <Iteration_query-ID>Query_45</Iteration_query-ID>
  <Iteration_query-def>WP_017532864.1</Iteration_query-def>
  <Iteration_query-len>208</Iteration_query-len>
<Iteration_hits>
<Hit>
  <Hit_num>1</Hit_num>
  <Hit_id>DEG10060317</Hit_id>
  <Hit_def>No definition line</Hit_def>
  <Hit_accession>DEG10060317</Hit_accession>
  <Hit_len>149</Hit_len>
  <Hit_hsps>
    <Hsp>
      <Hsp_num>1</Hsp_num>
      <Hsp_bit-score>150.599</Hsp_bit-score>
      <Hsp_score>379</Hsp_score>
      <Hsp_evalue>7.53442e-47</Hsp_evalue>
      <Hsp_query-from>57</Hsp_query-from>
      <Hsp_query-to>196</Hsp_query-to>
      <Hsp_hit-from>1</Hsp_hit-from>
      <Hsp_hit-to>140</Hsp_hit-to>
      <Hsp_query-frame>0</Hsp_query-frame>
      <Hsp_hit-frame>0</Hsp_hit-frame>
      <Hsp_identity>74</Hsp_identity>
      <Hsp_positive>104</Hsp_positive>
      <Hsp_gaps>0</Hsp_gaps>
      <Hsp_align-len>140</Hsp_align-len>
      <Hsp_qseq>MGREVEPIFDLVLLWFLLVPLVVYALLLLLLFFTTPYLIVEAIPFCYGIALMMISLFMSGMFPQAWNVWVIFGRFVLVLVVLMLSFFVINKLTNLVLLRSRYAMVVAQGLVHTGKVKQQSQQAMSDIKTKWDKEKSKTVV</Hsp_qseq>
      <Hsp_hseq>MGKEIEPIFDLVLLWFLFVPLLIYLFLAFFLFAFTKYIIWELIPFCYSTAFTLIVLFLSGIIPMAWNSWIILLRFFLVLITLMLSFFLLNKMTNFFLIRSKYAIIIAENLLKTGKSKTKNRQKLQQIQSDLERKKSAEIV</Hsp_hseq>
      <Hsp_midline>MG+E+EPIFDLVLLWFL VPL++Y  L   LF  T Y+I E IPFCY  A  +I LF+SG+ P AWN W+I  RF LVL+ LMLSFF++NK+TN  L+RS+YA+++A+ L+ TGK K +++Q +  I++  +++KS  +V</Hsp_midline>
    </Hsp>
  </Hit_hsps>
</Hit>
</Iteration_hits>
  <Iteration_stat>
    <Statistics>
      <Statistics_db-num>18775</Statistics_db-num>
      <Statistics_db-len>6407761</Statistics_db-len>
      <Statistics_hsp-len>90</Statistics_hsp-len>
      <Statistics_eff-space>556725298</Statistics_eff-space>
      <Statistics_kappa>0.041</Statistics_kappa>
      <Statistics_lambda>0.267</Statistics_lambda>
      <Statistics_entropy>0.14</Statistics_entropy>
    </Statistics>
  </Iteration_stat>
</Iteration>
<Iteration>
  <Iteration_iter-num>46</Iteration_iter-num>
  <Iteration_query-ID>Query_46</Iteration_query-ID>
  <Iteration_query-def>WP_019830442.1</Iteration_query-def>
  <Iteration_query-len>369</Iteration_query-len>
<Iteration_hits>
</Iteration_hits>
  <Iteration_stat>
    <Statistics>
      <Statistics_db-num>18775</Statistics_db-num>
      <Statistics_db-len>6407761</Statistics_db-len>
      <Statistics_hsp-len>96</Statistics_hsp-len>
      <Statistics_eff-space>1257263553</Statistics_eff-space>
      <Statistics_kappa>0.041</Statistics_kappa>
      <Statistics_lambda>0.267</Statistics_lambda>
      <Statistics_entropy>0.14</Statistics_entropy>
    </Statistics>
  </Iteration_stat>
  <Iteration_message>No hits found</Iteration_message>
</Iteration>
</BlastOutput_iterations>
</BlastOutput>
