# Supplementary material for: Reverse vaccinology and subtractive genomics reveal new therapeutic targets against Mycoplasma pneumoniae: a causative agent of pneumonia
Source: R Soc Open Sci. 2019 Jul 31;6(7):190907. doi: 10.1098/rsos.190907 (PMC6689572; doi:10.1098/rsos.190907)
Supplement: Genomic position of drug targets for identification of genomic islands through GIPSY [file rsos190907supp31.zip › rsos190907supp31.ods]

## Sheet: 309
Inicio da ilha	Final da ilha	Inicio dos genes	207893	371916	414900	508219	669965	595240
160746	172566		ok	ok	ok	ok	ok	ok
176239	204134		ok	ok	ok	ok	ok	ok
421833	452004		ok	ok	ok	ok	ok	ok
469809	498163		ok	ok	ok	ok	ok	ok

## Sheet: cip12355
Inicio da ilha	Final da ilha	Inicio dos genes	479028	293959	70057	250284	393575	31807
260729	280204		ok	ok	ok	ok	ok	ok
444237	475269		ok	ok	ok	ok	ok	ok
653357	667795		ok	ok	ok	ok	ok	ok
120125	166884		ok	ok	ok	ok	ok	ok
260729	280204		ok	ok	ok	ok	ok	ok
444237	475269		ok	ok	ok	ok	ok	ok
76991	95123		ok	ok	ok	ok	ok	ok
444237	475269		ok	ok	ok	ok	ok	ok

## Sheet: MP4802
Inicio da ilha	Final da ilha	Inicio dos genes	54637	756694	799858	160767	309177	24257	1	6578	8701	9355	11572	18148	31540	94516	241346	632135	6577	8700	9354	11571	18147	31539	94515	241345	632134	820773
359838	469828		ok	ok	ok	ok	ok	ok	ok	ok	ok	ok	ok	ok	ok	ok	ok	ok	ok	ok	ok	ok	ok	ok	ok	ok	ok	ok
506467	520905		ok	ok	ok	ok	ok	ok	ok	ok	ok	ok	ok	ok	ok	ok	ok	ok	ok	ok	ok	ok	ok	ok	ok	ok	ok	ok
760445	802045		ok	ok	Ilha com gap	ok	ok	ok	ok	ok	ok	ok	ok	ok	ok	ok	ok	ok	ok	ok	ok	ok	ok	ok	ok	ok	ok	ok
77885	104544		ok	ok	ok	ok	ok	ok	ok	ok	ok	ok	ok	ok	ok	Ilha com gap	ok	ok	ok	ok	ok	ok	ok	ok	Ilha com gap	ok	ok	ok
122349	150711		ok	ok	ok	ok	ok	ok	ok	ok	ok	ok	ok	ok	ok	ok	ok	ok	ok	ok	ok	ok	ok	ok	ok	ok	ok	ok
359838	469828		ok	ok	ok	ok	ok	ok	ok	ok	ok	ok	ok	ok	ok	ok	ok	ok	ok	ok	ok	ok	ok	ok	ok	ok	ok	ok
552465	586397		ok	ok	ok	ok	ok	ok	ok	ok	ok	ok	ok	ok	ok	ok	ok	ok	ok	ok	ok	ok	ok	ok	ok	ok	ok	ok
611405	623981		ok	ok	ok	ok	ok	ok	ok	ok	ok	ok	ok	ok	ok	ok	ok	ok	ok	ok	ok	ok	ok	ok	ok	ok	ok	ok
77885	104544		ok	ok	ok	ok	ok	ok	ok	ok	ok	ok	ok	ok	ok	Ilha com gap	ok	ok	ok	ok	ok	ok	ok	ok	Ilha com gap	ok	ok	ok
359838	469828		ok	ok	ok	ok	ok	ok	ok	ok	ok	ok	ok	ok	ok	ok	ok	ok	ok	ok	ok	ok	ok	ok	ok	ok	ok	ok
760445	802045		ok	ok	Ilha com gap	ok	ok	ok	ok	ok	ok	ok	ok	ok	ok	ok	ok	ok	ok	ok	ok	ok	ok	ok	ok	ok	ok	ok
122349	150711		ok	ok	ok	ok	ok	ok	ok	ok	ok	ok	ok	ok	ok	ok	ok	ok	ok	ok	ok	ok	ok	ok	ok	ok	ok	ok
359838	469828		ok	ok	ok	ok	ok	ok	ok	ok	ok	ok	ok	ok	ok	ok	ok	ok	ok	ok	ok	ok	ok	ok	ok	ok	ok	ok
760445	802045		ok	ok	Ilha com gap	ok	ok	ok	ok	ok	ok	ok	ok	ok	ok	ok	ok	ok	ok	ok	ok	ok	ok	ok	ok	ok	ok	ok
Proteínas alvo
Início Contigs
Final Contigs
ILHAS FALSO POSITIVAS
Alvo predito dentro de ilhas

## Sheet: MP4807
Inicio da ilha	Final da ilha	Inicio dos genes	188637	756895	800075	84951	309095	234620	1	6578	60503	62768	63613	64267	66364	72940	165540	228511	244148	632339	6577	60502	62767	63612	64266	66363	72939	165539	228510	244147	632338	820990
359756	469748		ok	ok	ok	ok	ok	ok	ok	ok	ok	ok	ok	ok	ok	ok	ok	ok	ok	ok	ok	ok	ok	ok	ok	ok	ok	ok	ok	ok	ok	ok
506391	520829		ok	ok	ok	ok	ok	ok	ok	ok	ok	ok	ok	ok	ok	ok	ok	ok	ok	ok	ok	ok	ok	ok	ok	ok	ok	ok	ok	ok	ok	ok
529402	586649		ok	ok	ok	ok	ok	ok	ok	ok	ok	ok	ok	ok	ok	ok	ok	ok	ok	ok	ok	ok	ok	ok	ok	ok	ok	ok	ok	ok	ok	ok
695518	743335		ok	ok	ok	ok	ok	ok	ok	ok	ok	ok	ok	ok	ok	ok	ok	ok	ok	ok	ok	ok	ok	ok	ok	ok	ok	ok	ok	ok	ok	ok
760650	802262		ok	ok	Ilha com gap	ok	ok	ok	ok	ok	ok	ok	ok	ok	ok	ok	ok	ok	ok	ok	ok	ok	ok	ok	ok	ok	ok	ok	ok	ok	ok	ok
50474	74895		ok	ok	ok	ok	ok	ok	ok	ok	Ilha com gap	Ilha com gap	Ilha com gap	Ilha com gap	Ilha com gap	Ilha com gap	ok	ok	ok	ok	ok	Ilha com gap	Ilha com gap	Ilha com gap	Ilha com gap	Ilha com gap	Ilha com gap	ok	ok	ok	ok	ok
211885	262439		ok	ok	ok	ok	ok	Ilha com gap	ok	ok	ok	ok	ok	ok	ok	ok	ok	Ilha com gap	Ilha com gap	ok	ok	ok	ok	ok	ok	ok	ok	ok	Ilha com gap	Ilha com gap	ok	ok
359756	469748		ok	ok	ok	ok	ok	ok	ok	ok	ok	ok	ok	ok	ok	ok	ok	ok	ok	ok	ok	ok	ok	ok	ok	ok	ok	ok	ok	ok	ok	ok
529402	586649		ok	ok	ok	ok	ok	ok	ok	ok	ok	ok	ok	ok	ok	ok	ok	ok	ok	ok	ok	ok	ok	ok	ok	ok	ok	ok	ok	ok	ok	ok
611662	624185		ok	ok	ok	ok	ok	ok	ok	ok	ok	ok	ok	ok	ok	ok	ok	ok	ok	ok	ok	ok	ok	ok	ok	ok	ok	ok	ok	ok	ok	ok
359756	469748		ok	ok	ok	ok	ok	ok	ok	ok	ok	ok	ok	ok	ok	ok	ok	ok	ok	ok	ok	ok	ok	ok	ok	ok	ok	ok	ok	ok	ok	ok
760650	802262		ok	ok	Ilha com gap	ok	ok	ok	ok	ok	ok	ok	ok	ok	ok	ok	ok	ok	ok	ok	ok	ok	ok	ok	ok	ok	ok	ok	ok	ok	ok	ok
50474	74895		ok	ok	ok	ok	ok	ok	ok	ok	Ilha com gap	Ilha com gap	Ilha com gap	Ilha com gap	Ilha com gap	Ilha com gap	ok	ok	ok	ok	ok	Ilha com gap	Ilha com gap	Ilha com gap	Ilha com gap	Ilha com gap	Ilha com gap	ok	ok	ok	ok	ok
211885	262439		ok	ok	ok	ok	ok	Ilha com gap	ok	ok	ok	ok	ok	ok	ok	ok	ok	Ilha com gap	Ilha com gap	ok	ok	ok	ok	ok	ok	ok	ok	ok	Ilha com gap	Ilha com gap	ok	ok
359756	469748		ok	ok	ok	ok	ok	ok	ok	ok	ok	ok	ok	ok	ok	ok	ok	ok	ok	ok	ok	ok	ok	ok	ok	ok	ok	ok	ok	ok	ok	ok
760650	802262		ok	ok	Ilha com gap	ok	ok	ok	ok	ok	ok	ok	ok	ok	ok	ok	ok	ok	ok	ok	ok	ok	ok	ok	ok	ok	ok	ok	ok	ok	ok	ok
Proteínas alvo
Início Contigs
Final Contigs
ILHAS FALSO POSITIVAS
Alvo predito dentro de ilhas

## Sheet: 54089
Inicio da ilha	Final da ilha	Inicio dos genes	209507	373580	416685	509990	675201	600444
55962	70400		ok	ok	ok	ok	ok	ok
160699	173158		ok	ok	ok	ok	ok	ok
176831	205748		ok	ok	ok	ok	ok	ok
471585	499934		ok	ok	ok	ok	ok	ok

## Sheet: 54524
Inicio da ilha	Final da ilha	Inicio dos genes	209526	373590	416690	510002	675209	600455
55962	70400		ok	ok	ok	ok	ok	ok
160709	173168		ok	ok	ok	ok	ok	ok
176841	205767		ok	ok	ok	ok	ok	ok
471591	499946		ok	ok	ok	ok	ok	ok

## Sheet: 549
Inicio da ilha	Final da ilha	Inicio dos genes	209534	373532	416648	509958	675164	600414
55964	55964		ok	ok	ok	ok	ok	ok
312192	312192		ok	ok	ok	ok	ok	ok
377283	377283		ok	ok	ok	ok	ok	ok
101962	135715		ok	ok	ok	ok	ok	ok
160725	173184		ok	ok	ok	ok	ok	ok
176857	205775		ok	ok	ok	ok	ok	ok
423582	453744		ok	ok	ok	ok	ok	ok
312192	359918		ok	ok	ok	ok	ok	ok
471549	499902		ok	ok	ok	ok	ok	ok

## Sheet: 85084
Inicio da ilha	Final da ilha	Inicio dos genes	209561	373417	416522	509829	675043	600287
55962	70400		ok	ok	ok	ok	ok	ok
160748	173207		ok	ok	ok	ok	ok	ok
176880	205802		ok	ok	ok	ok	ok	ok
232808	276699		ok	ok	ok	ok	ok	ok
471425	499773		ok	ok	ok	ok	ok	ok
471425	499773		ok	ok	ok	ok	ok	ok

## Sheet: E57
Inicio da ilha	Final da ilha	Inicio dos genes	207831	371842	414802	508133	669896	595158
55948	70375		ok	ok	ok	ok	ok	ok
310558	358174		ok	ok	ok	ok	ok	ok
101935	135665		ok	ok	ok	ok	ok	ok
160685	172506		ok	ok	ok	ok	ok	ok
176179	204072		ok	ok	ok	ok	ok	ok
421735	451919		ok	ok	ok	ok	ok	ok
469723	498077		ok	ok	ok	ok	ok	ok

## Sheet: FL1
Inicio da ilha	Final da ilha	Inicio dos genes	209529	373649	416706	510018	675251	840484
55962	70400		ok	ok	ok	ok	ok	ok
312190	360035		ok	ok	ok	ok	ok	ok
101959	135701		ok	ok	ok	ok	ok	ok
160715	173174		ok	ok	ok	ok	ok	ok
176847	205770		ok	ok	ok	ok	ok	ok
423640	453803		ok	ok	ok	ok	ok	ok
312190	360035		ok	ok	ok	ok	ok	ok
471608	499962		ok	ok	ok	ok	ok	ok

[truncated: 6 more sheets: M1139, M2592, C267, PI1428, M29, ALL]
